# Supplementary material for: Development and verification of a manganese metabolism- and immune-related genes signature for prediction of prognosis and immune landscape in gastric cancer
Source: Front Immunol. 2024 May 13;15:1377472. doi: 10.3389/fimmu.2024.1377472 (PMC11131102; doi:10.3389/fimmu.2024.1377472)
Supplement: Supplementary file 1 [file DataSheet_1.csv]

Gene Symbol	Description	Category	Gifts	GC Id	Relevance score	GeneCards Link
SOD2	Superoxide Dismutase 2	Protein Coding	53	GC06M159669	49.7954483032227	https://www.genecards.org/cgi-bin/carddisp.pl?gene=SOD2
CYP2D6	Cytochrome P450 Family 2 Subfamily D Member 6	Protein Coding	53	GC22M042126	44.442066192627	https://www.genecards.org/cgi-bin/carddisp.pl?gene=CYP2D6
SLC30A10	Solute Carrier Family 30 Member 10	Protein Coding	50	GC01M219685	40.2258644104004	https://www.genecards.org/cgi-bin/carddisp.pl?gene=SLC30A10
SLC39A14	Solute Carrier Family 39 Member 14	Protein Coding	52	GC08P022367	40.1989517211914	https://www.genecards.org/cgi-bin/carddisp.pl?gene=SLC39A14
INS	Insulin	Protein Coding	54	GC11M002159	37.1714897155762	https://www.genecards.org/cgi-bin/carddisp.pl?gene=INS
CYP2C19	Cytochrome P450 Family 2 Subfamily C Member 19	Protein Coding	51	GC10P094762	36.0567321777344	https://www.genecards.org/cgi-bin/carddisp.pl?gene=CYP2C19
CYP3A4	Cytochrome P450 Family 3 Subfamily A Member 4	Protein Coding	56	GC07M099759	34.3188629150391	https://www.genecards.org/cgi-bin/carddisp.pl?gene=CYP3A4
SLC39A8	Solute Carrier Family 39 Member 8	Protein Coding	52	GC04M102252	32.1362724304199	https://www.genecards.org/cgi-bin/carddisp.pl?gene=SLC39A8
ADIPOQ	Adiponectin, C1Q And Collagen Domain Containing	Protein Coding	52	GC03P186842	28.9616622924805	https://www.genecards.org/cgi-bin/carddisp.pl?gene=ADIPOQ
LEP	Leptin	Protein Coding	53	GC07P128241	28.8447875976563	https://www.genecards.org/cgi-bin/carddisp.pl?gene=LEP
PPARG	Peroxisome Proliferator Activated Receptor Gamma	Protein Coding	60	GC03P012287	28.6168231964111	https://www.genecards.org/cgi-bin/carddisp.pl?gene=PPARG
CYP1A1	Cytochrome P450 Family 1 Subfamily A Member 1	Protein Coding	55	GC15M074719	28.2904262542725	https://www.genecards.org/cgi-bin/carddisp.pl?gene=CYP1A1
LDLR	Low Density Lipoprotein Receptor	Protein Coding	58	GC19P011091	27.4854145050049	https://www.genecards.org/cgi-bin/carddisp.pl?gene=LDLR
APOB	Apolipoprotein B	Protein Coding	53	GC02M020956	27.209077835083	https://www.genecards.org/cgi-bin/carddisp.pl?gene=APOB
APOE	Apolipoprotein E	Protein Coding	57	GC19P076400	26.7535285949707	https://www.genecards.org/cgi-bin/carddisp.pl?gene=APOE
CYP2C9	Cytochrome P450 Family 2 Subfamily C Member 9	Protein Coding	53	GC10P094938	26.5494995117188	https://www.genecards.org/cgi-bin/carddisp.pl?gene=CYP2C9
LPL	Lipoprotein Lipase	Protein Coding	56	GC08P019901	25.7444858551025	https://www.genecards.org/cgi-bin/carddisp.pl?gene=LPL
CYP1A2	Cytochrome P450 Family 1 Subfamily A Member 2	Protein Coding	52	GC15P074748	25.4327297210693	https://www.genecards.org/cgi-bin/carddisp.pl?gene=CYP1A2
CYP2A6	Cytochrome P450 Family 2 Subfamily A Member 6	Protein Coding	53	GC19M040843	25.3874034881592	https://www.genecards.org/cgi-bin/carddisp.pl?gene=CYP2A6
IL6	Interleukin 6	Protein Coding	58	GC07P022725	25.3454494476318	https://www.genecards.org/cgi-bin/carddisp.pl?gene=IL6
LIPC	Lipase C, Hepatic Type	Protein Coding	52	GC15P058410	25.1867351531982	https://www.genecards.org/cgi-bin/carddisp.pl?gene=LIPC
TNF	Tumor Necrosis Factor	Protein Coding	59	GC06P096100	24.7928123474121	https://www.genecards.org/cgi-bin/carddisp.pl?gene=TNF
SOD1	Superoxide Dismutase 1	Protein Coding	60	GC21P031659	24.5514335632324	https://www.genecards.org/cgi-bin/carddisp.pl?gene=SOD1
SFTPB	Surfactant Protein B	Protein Coding	51	GC02M085657	24.4445323944092	https://www.genecards.org/cgi-bin/carddisp.pl?gene=SFTPB
MMAB	Metabolism Of Cobalamin Associated B	Protein Coding	51	GC12M109553	24.4150810241699	https://www.genecards.org/cgi-bin/carddisp.pl?gene=MMAB
CYP2E1	Cytochrome P450 Family 2 Subfamily E Member 1	Protein Coding	52	GC10P133520	24.3285694122314	https://www.genecards.org/cgi-bin/carddisp.pl?gene=CYP2E1
CYP2B6	Cytochrome P450 Family 2 Subfamily B Member 6	Protein Coding	52	GC19P040991	24.2645359039307	https://www.genecards.org/cgi-bin/carddisp.pl?gene=CYP2B6
ALB	Albumin	Protein Coding	56	GC04P073397	23.9687099456787	https://www.genecards.org/cgi-bin/carddisp.pl?gene=ALB
CBS	Cystathionine Beta-Synthase	Protein Coding	56	GC21M043053	23.4323883056641	https://www.genecards.org/cgi-bin/carddisp.pl?gene=CBS
MTTP	Microsomal Triglyceride Transfer Protein	Protein Coding	51	GC04P099563	23.066520690918	https://www.genecards.org/cgi-bin/carddisp.pl?gene=MTTP
PPARA	Peroxisome Proliferator Activated Receptor Alpha	Protein Coding	51	GC22P046150	22.8584651947021	https://www.genecards.org/cgi-bin/carddisp.pl?gene=PPARA
OTC	Ornithine Transcarbamylase	Protein Coding	52	GC0XP038353	22.4742031097412	https://www.genecards.org/cgi-bin/carddisp.pl?gene=OTC
TP53	Tumor Protein P53	Protein Coding	61	GC17M007661	22.0492324829102	https://www.genecards.org/cgi-bin/carddisp.pl?gene=TP53
ADPRM	ADP-Ribose/CDP-Alcohol Diphosphatase, Manganese Dependent	Protein Coding	36	GC17P010697	21.9220085144043	https://www.genecards.org/cgi-bin/carddisp.pl?gene=ADPRM
IGF1	Insulin Like Growth Factor 1	Protein Coding	55	GC12M102395	21.4363574981689	https://www.genecards.org/cgi-bin/carddisp.pl?gene=IGF1
CAT	Catalase	Protein Coding	58	GC11P034460	21.3875026702881	https://www.genecards.org/cgi-bin/carddisp.pl?gene=CAT
PPARGC1A	PPARG Coactivator 1 Alpha	Protein Coding	53	GC04M023755	21.2645473480225	https://www.genecards.org/cgi-bin/carddisp.pl?gene=PPARGC1A
UGT1A1	UDP Glucuronosyltransferase Family 1 Member A1	Protein Coding	57	GC02P233760	20.9220199584961	https://www.genecards.org/cgi-bin/carddisp.pl?gene=UGT1A1
ARG1	Arginase 1	Protein Coding	56	GC06P131473	20.626802444458	https://www.genecards.org/cgi-bin/carddisp.pl?gene=ARG1
GGT1	Gamma-Glutamyltransferase 1	Protein Coding	56	GC22P024583	20.5402011871338	https://www.genecards.org/cgi-bin/carddisp.pl?gene=GGT1
GSTM1	Glutathione S-Transferase Mu 1	Protein Coding	49	GC01P109687	20.480073928833	https://www.genecards.org/cgi-bin/carddisp.pl?gene=GSTM1
APOA1	Apolipoprotein A1	Protein Coding	57	GC11M116835	20.4492263793945	https://www.genecards.org/cgi-bin/carddisp.pl?gene=APOA1
MMUT	Methylmalonyl-CoA Mutase	Protein Coding	52	GC06M049430	20.4450607299805	https://www.genecards.org/cgi-bin/carddisp.pl?gene=MMUT
GSTP1	Glutathione S-Transferase Pi 1	Protein Coding	57	GC11P067583	20.1665267944336	https://www.genecards.org/cgi-bin/carddisp.pl?gene=GSTP1
SLC11A2	Solute Carrier Family 11 Member 2	Protein Coding	55	GC12M050952	19.7266254425049	https://www.genecards.org/cgi-bin/carddisp.pl?gene=SLC11A2
INSR	Insulin Receptor	Protein Coding	60	GC19M007112	19.544864654541	https://www.genecards.org/cgi-bin/carddisp.pl?gene=INSR
XDH	Xanthine Dehydrogenase	Protein Coding	54	GC02M031334	19.2397956848145	https://www.genecards.org/cgi-bin/carddisp.pl?gene=XDH
PC	Pyruvate Carboxylase	Protein Coding	53	GC11M066848	19.154899597168	https://www.genecards.org/cgi-bin/carddisp.pl?gene=PC
AKT1	AKT Serine/Threonine Kinase 1	Protein Coding	61	GC14M104769	19.1266975402832	https://www.genecards.org/cgi-bin/carddisp.pl?gene=AKT1
HMGCL	3-Hydroxy-3-Methylglutaryl-CoA Lyase	Protein Coding	51	GC01M023801	18.9782333374023	https://www.genecards.org/cgi-bin/carddisp.pl?gene=HMGCL
CYP1B1	Cytochrome P450 Family 1 Subfamily B Member 1	Protein Coding	54	GC02M038066	18.949592590332	https://www.genecards.org/cgi-bin/carddisp.pl?gene=CYP1B1
GPT	Glutamic--Pyruvic Transaminase	Protein Coding	48	GC08P144502	18.612377166748	https://www.genecards.org/cgi-bin/carddisp.pl?gene=GPT
CETP	Cholesteryl Ester Transfer Protein	Protein Coding	53	GC16P056961	18.6053943634033	https://www.genecards.org/cgi-bin/carddisp.pl?gene=CETP
CES1	Carboxylesterase 1	Protein Coding	55	GC16M055836	18.5159740447998	https://www.genecards.org/cgi-bin/carddisp.pl?gene=CES1
VDR	Vitamin D Receptor	Protein Coding	56	GC12M047841	18.1695880889893	https://www.genecards.org/cgi-bin/carddisp.pl?gene=VDR
ACE	Angiotensin I Converting Enzyme	Protein Coding	59	GC17P063477	18.0792102813721	https://www.genecards.org/cgi-bin/carddisp.pl?gene=ACE
HIF1A	Hypoxia Inducible Factor 1 Subunit Alpha	Protein Coding	54	GC14P061695	18.0398540496826	https://www.genecards.org/cgi-bin/carddisp.pl?gene=HIF1A
NQO1	NAD(P)H Quinone Dehydrogenase 1	Protein Coding	55	GC16M069706	17.6403942108154	https://www.genecards.org/cgi-bin/carddisp.pl?gene=NQO1
UGT1A6	UDP Glucuronosyltransferase Family 1 Member A6	Protein Coding	48	GC02P233691	17.6293773651123	https://www.genecards.org/cgi-bin/carddisp.pl?gene=UGT1A6
PON1	Paraoxonase 1	Protein Coding	55	GC07M095297	17.5401668548584	https://www.genecards.org/cgi-bin/carddisp.pl?gene=PON1
NUDT15	Nudix Hydrolase 15	Protein Coding	45	GC13P048037	17.3867816925049	https://www.genecards.org/cgi-bin/carddisp.pl?gene=NUDT15
GSTT1	Glutathione S-Transferase Theta 1	Protein Coding	38	GC22Mi00270	17.3381481170654	https://www.genecards.org/cgi-bin/carddisp.pl?gene=GSTT1
LMNA	Lamin A/C	Protein Coding	56	GC01P156082	16.82839012146	https://www.genecards.org/cgi-bin/carddisp.pl?gene=LMNA
PAH	Phenylalanine Hydroxylase	Protein Coding	55	GC12M102836	16.7481727600098	https://www.genecards.org/cgi-bin/carddisp.pl?gene=PAH
IRS1	Insulin Receptor Substrate 1	Protein Coding	53	GC02M226731	16.7390041351318	https://www.genecards.org/cgi-bin/carddisp.pl?gene=IRS1
ALDH2	Aldehyde Dehydrogenase 2 Family Member	Protein Coding	57	GC12P111766	16.6630554199219	https://www.genecards.org/cgi-bin/carddisp.pl?gene=ALDH2
TFRC	Transferrin Receptor	Protein Coding	58	GC03M196090	16.6022663116455	https://www.genecards.org/cgi-bin/carddisp.pl?gene=TFRC
APOC3	Apolipoprotein C3	Protein Coding	52	GC11P116829	16.3148975372314	https://www.genecards.org/cgi-bin/carddisp.pl?gene=APOC3
ABCA1	ATP Binding Cassette Subfamily A Member 1	Protein Coding	55	GC09M104781	16.2690162658691	https://www.genecards.org/cgi-bin/carddisp.pl?gene=ABCA1
FGF23	Fibroblast Growth Factor 23	Protein Coding	52	GC12M004368	16.2278308868408	https://www.genecards.org/cgi-bin/carddisp.pl?gene=FGF23
NOS3	Nitric Oxide Synthase 3	Protein Coding	56	GC07P151271	16.195671081543	https://www.genecards.org/cgi-bin/carddisp.pl?gene=NOS3
SIRT1	Sirtuin 1	Protein Coding	56	GC10P067884	16.1821823120117	https://www.genecards.org/cgi-bin/carddisp.pl?gene=SIRT1
TF	Transferrin	Protein Coding	57	GC03P135432	16.172700881958	https://www.genecards.org/cgi-bin/carddisp.pl?gene=TF
CPT2	Carnitine Palmitoyltransferase 2	Protein Coding	56	GC01P053196	16.1514301300049	https://www.genecards.org/cgi-bin/carddisp.pl?gene=CPT2
CD36	CD36 Molecule	Protein Coding	56	GC07P080369	16.1255302429199	https://www.genecards.org/cgi-bin/carddisp.pl?gene=CD36
GLUL	Glutamate-Ammonia Ligase	Protein Coding	55	GC01M182378	15.9688243865967	https://www.genecards.org/cgi-bin/carddisp.pl?gene=GLUL
PRODH	Proline Dehydrogenase 1	Protein Coding	52	GC22M018912	15.9647569656372	https://www.genecards.org/cgi-bin/carddisp.pl?gene=PRODH
CYP17A1	Cytochrome P450 Family 17 Subfamily A Member 1	Protein Coding	55	GC10M102830	15.8560371398926	https://www.genecards.org/cgi-bin/carddisp.pl?gene=CYP17A1
UCP2	Uncoupling Protein 2	Protein Coding	52	GC11M073974	15.6049222946167	https://www.genecards.org/cgi-bin/carddisp.pl?gene=UCP2
G6PC1	Glucose-6-Phosphatase Catalytic Subunit 1	Protein Coding	51	GC17P067910	15.5848827362061	https://www.genecards.org/cgi-bin/carddisp.pl?gene=G6PC1
PCSK9	Proprotein Convertase Subtilisin/Kexin Type 9	Protein Coding	57	GC01P055039	15.5409412384033	https://www.genecards.org/cgi-bin/carddisp.pl?gene=PCSK9
UGT1A9	UDP Glucuronosyltransferase Family 1 Member A9	Protein Coding	51	GC02P233671	15.5111904144287	https://www.genecards.org/cgi-bin/carddisp.pl?gene=UGT1A9
SLC40A1	Solute Carrier Family 40 Member 1	Protein Coding	53	GC02M189560	15.3520355224609	https://www.genecards.org/cgi-bin/carddisp.pl?gene=SLC40A1
EPHX1	Epoxide Hydrolase 1	Protein Coding	52	GC01P225810	15.3000907897949	https://www.genecards.org/cgi-bin/carddisp.pl?gene=EPHX1
POMC	Proopiomelanocortin	Protein Coding	55	GC02M025160	15.1761989593506	https://www.genecards.org/cgi-bin/carddisp.pl?gene=POMC
HSD17B10	Hydroxysteroid 17-Beta Dehydrogenase 10	Protein Coding	53	GC0XM053431	15.1744966506958	https://www.genecards.org/cgi-bin/carddisp.pl?gene=HSD17B10
FH	Fumarate Hydratase	Protein Coding	53	GC01M241499	15.0843200683594	https://www.genecards.org/cgi-bin/carddisp.pl?gene=FH
HFE	Homeostatic Iron Regulator	Protein Coding	52	GC06P026087	15.0559730529785	https://www.genecards.org/cgi-bin/carddisp.pl?gene=HFE
COMT	Catechol-O-Methyltransferase	Protein Coding	59	GC22P019941	15.0275020599365	https://www.genecards.org/cgi-bin/carddisp.pl?gene=COMT
SLC11A1	Solute Carrier Family 11 Member 1	Protein Coding	53	GC02P218382	15.0232391357422	https://www.genecards.org/cgi-bin/carddisp.pl?gene=SLC11A1
HMGCR	3-Hydroxy-3-Methylglutaryl-CoA Reductase	Protein Coding	53	GC05P075336	14.9449148178101	https://www.genecards.org/cgi-bin/carddisp.pl?gene=HMGCR
HPRT1	Hypoxanthine Phosphoribosyltransferase 1	Protein Coding	55	GC0XP134460	14.8523368835449	https://www.genecards.org/cgi-bin/carddisp.pl?gene=HPRT1
POR	Cytochrome P450 Oxidoreductase	Protein Coding	56	GC07P075899	14.847562789917	https://www.genecards.org/cgi-bin/carddisp.pl?gene=POR
SLC2A4	Solute Carrier Family 2 Member 4	Protein Coding	52	GC17P012037	14.8302030563354	https://www.genecards.org/cgi-bin/carddisp.pl?gene=SLC2A4
IL1B	Interleukin 1 Beta	Protein Coding	54	GC02M112829	14.7750244140625	https://www.genecards.org/cgi-bin/carddisp.pl?gene=IL1B
CP	Ceruloplasmin	Protein Coding	55	GC03M149162	14.7663373947144	https://www.genecards.org/cgi-bin/carddisp.pl?gene=CP
NAT2	N-Acetyltransferase 2	Protein Coding	47	GC08P018391	14.7436275482178	https://www.genecards.org/cgi-bin/carddisp.pl?gene=NAT2
LIPE	Lipase E, Hormone Sensitive Type	Protein Coding	54	GC19M042401	14.6244029998779	https://www.genecards.org/cgi-bin/carddisp.pl?gene=LIPE
FBP1	Fructose-Bisphosphatase 1	Protein Coding	56	GC09M094603	14.6148014068604	https://www.genecards.org/cgi-bin/carddisp.pl?gene=FBP1
PPARD	Peroxisome Proliferator Activated Receptor Delta	Protein Coding	52	GC06P096215	14.5607213973999	https://www.genecards.org/cgi-bin/carddisp.pl?gene=PPARD
ATP7B	ATPase Copper Transporting Beta	Protein Coding	54	GC13M051930	14.3915252685547	https://www.genecards.org/cgi-bin/carddisp.pl?gene=ATP7B
SULT1A1	Sulfotransferase Family 1A Member 1	Protein Coding	50	GC16M039052	14.3786754608154	https://www.genecards.org/cgi-bin/carddisp.pl?gene=SULT1A1
ACACA	Acetyl-CoA Carboxylase Alpha	Protein Coding	55	GC17M037084	14.2275066375732	https://www.genecards.org/cgi-bin/carddisp.pl?gene=ACACA
G6PD	Glucose-6-Phosphate Dehydrogenase	Protein Coding	57	GC0XM154568	14.1803712844849	https://www.genecards.org/cgi-bin/carddisp.pl?gene=G6PD
UCP3	Uncoupling Protein 3	Protein Coding	49	GC11M074000	14.1607389450073	https://www.genecards.org/cgi-bin/carddisp.pl?gene=UCP3
SERPINE1	Serpin Family E Member 1	Protein Coding	57	GC07P101127	14.1174125671387	https://www.genecards.org/cgi-bin/carddisp.pl?gene=SERPINE1
FASN	Fatty Acid Synthase	Protein Coding	55	GC17M082078	14.0917711257935	https://www.genecards.org/cgi-bin/carddisp.pl?gene=FASN
CYP11A1	Cytochrome P450 Family 11 Subfamily A Member 1	Protein Coding	54	GC15M074337	14.0635929107666	https://www.genecards.org/cgi-bin/carddisp.pl?gene=CYP11A1
SLC34A1	Solute Carrier Family 34 Member 1	Protein Coding	51	GC05P178655	14.0407218933105	https://www.genecards.org/cgi-bin/carddisp.pl?gene=SLC34A1
IL10	Interleukin 10	Protein Coding	55	GC01M206767	14.0060720443726	https://www.genecards.org/cgi-bin/carddisp.pl?gene=IL10
NDUFS4	NADH:Ubiquinone Oxidoreductase Subunit S4	Protein Coding	50	GC05P053560	13.9951000213623	https://www.genecards.org/cgi-bin/carddisp.pl?gene=NDUFS4
ADA	Adenosine Deaminase	Protein Coding	57	GC20M044620	13.8701314926147	https://www.genecards.org/cgi-bin/carddisp.pl?gene=ADA
PTGS2	Prostaglandin-Endoperoxide Synthase 2	Protein Coding	56	GC01M186671	13.6666507720947	https://www.genecards.org/cgi-bin/carddisp.pl?gene=PTGS2
CCL2	C-C Motif Chemokine Ligand 2	Protein Coding	56	GC17P034255	13.4643325805664	https://www.genecards.org/cgi-bin/carddisp.pl?gene=CCL2
PRKAA1	Protein Kinase AMP-Activated Catalytic Subunit Alpha 1	Protein Coding	54	GC05M040759	13.2293739318848	https://www.genecards.org/cgi-bin/carddisp.pl?gene=PRKAA1
TFR2	Transferrin Receptor 2	Protein Coding	52	GC07M100620	13.2024478912354	https://www.genecards.org/cgi-bin/carddisp.pl?gene=TFR2
APP	Amyloid Beta Precursor Protein	Protein Coding	58	GC21M025880	13.1325531005859	https://www.genecards.org/cgi-bin/carddisp.pl?gene=APP
MPO	Myeloperoxidase	Protein Coding	59	GC17M058269	13.0480537414551	https://www.genecards.org/cgi-bin/carddisp.pl?gene=MPO
SLC16A1	Solute Carrier Family 16 Member 1	Protein Coding	54	GC01M113021	13.0225982666016	https://www.genecards.org/cgi-bin/carddisp.pl?gene=SLC16A1
ASS1	Argininosuccinate Synthase 1	Protein Coding	56	GC09P130444	13.0171928405762	https://www.genecards.org/cgi-bin/carddisp.pl?gene=ASS1
MPV17	Mitochondrial Inner Membrane Protein MPV17	Protein Coding	48	GC02M027309	12.9474411010742	https://www.genecards.org/cgi-bin/carddisp.pl?gene=MPV17
ESR1	Estrogen Receptor 1	Protein Coding	61	GC06P151656	12.9458160400391	https://www.genecards.org/cgi-bin/carddisp.pl?gene=ESR1
PRDX1	Peroxiredoxin 1	Protein Coding	56	GC01M045552	12.9429626464844	https://www.genecards.org/cgi-bin/carddisp.pl?gene=PRDX1
GSS	Glutathione Synthetase	Protein Coding	53	GC20M034928	12.9032182693481	https://www.genecards.org/cgi-bin/carddisp.pl?gene=GSS
ARG2	Arginase 2	Protein Coding	51	GC14P067619	12.8404626846313	https://www.genecards.org/cgi-bin/carddisp.pl?gene=ARG2
SLC17A5	Solute Carrier Family 17 Member 5	Protein Coding	51	GC06M073593	12.8179960250854	https://www.genecards.org/cgi-bin/carddisp.pl?gene=SLC17A5
APRT	Adenine Phosphoribosyltransferase	Protein Coding	52	GC16M088810	12.8055124282837	https://www.genecards.org/cgi-bin/carddisp.pl?gene=APRT
HMOX1	Heme Oxygenase 1	Protein Coding	59	GC22P035380	12.7672662734985	https://www.genecards.org/cgi-bin/carddisp.pl?gene=HMOX1
PEPD	Peptidase D	Protein Coding	52	GC19M033386	12.7070198059082	https://www.genecards.org/cgi-bin/carddisp.pl?gene=PEPD
PDHA1	Pyruvate Dehydrogenase E1 Subunit Alpha 1	Protein Coding	54	GC0XP019343	12.6749563217163	https://www.genecards.org/cgi-bin/carddisp.pl?gene=PDHA1
STAR	Steroidogenic Acute Regulatory Protein	Protein Coding	51	GC08M038145	12.6670894622803	https://www.genecards.org/cgi-bin/carddisp.pl?gene=STAR
PNP	Purine Nucleoside Phosphorylase	Protein Coding	56	GC14P035955	12.6285314559937	https://www.genecards.org/cgi-bin/carddisp.pl?gene=PNP
F2	Coagulation Factor II, Thrombin	Protein Coding	56	GC11P046752	12.5864419937134	https://www.genecards.org/cgi-bin/carddisp.pl?gene=F2
ACO1	Aconitase 1	Protein Coding	51	GC09P032374	12.5149822235107	https://www.genecards.org/cgi-bin/carddisp.pl?gene=ACO1
ALPL	Alkaline Phosphatase, Biomineralization Associated	Protein Coding	58	GC01P021508	12.5084629058838	https://www.genecards.org/cgi-bin/carddisp.pl?gene=ALPL
SUOX	Sulfite Oxidase	Protein Coding	51	GC12P055997	12.4516954421997	https://www.genecards.org/cgi-bin/carddisp.pl?gene=SUOX
BCHE	Butyrylcholinesterase	Protein Coding	57	GC03M165772	12.4348907470703	https://www.genecards.org/cgi-bin/carddisp.pl?gene=BCHE
GATM	Glycine Amidinotransferase	Protein Coding	52	GC15M045361	12.4065227508545	https://www.genecards.org/cgi-bin/carddisp.pl?gene=GATM
OGDH	Oxoglutarate Dehydrogenase	Protein Coding	53	GC07P044606	12.3687152862549	https://www.genecards.org/cgi-bin/carddisp.pl?gene=OGDH
PPIG	Peptidylprolyl Isomerase G	Protein Coding	48	GC02P169584	12.3685541152954	https://www.genecards.org/cgi-bin/carddisp.pl?gene=PPIG
QDPR	Quinoid Dihydropteridine Reductase	Protein Coding	53	GC04M017460	12.3438968658447	https://www.genecards.org/cgi-bin/carddisp.pl?gene=QDPR
PTEN	Phosphatase And Tensin Homolog	Protein Coding	59	GC10P095599	12.2955055236816	https://www.genecards.org/cgi-bin/carddisp.pl?gene=PTEN
COX5A	Cytochrome C Oxidase Subunit 5A	Protein Coding	50	GC15M074919	12.2714052200317	https://www.genecards.org/cgi-bin/carddisp.pl?gene=COX5A
APOA2	Apolipoprotein A2	Protein Coding	52	GC01M161222	12.2673978805542	https://www.genecards.org/cgi-bin/carddisp.pl?gene=APOA2
MAOA	Monoamine Oxidase A	Protein Coding	55	GC0XP043654	12.220386505127	https://www.genecards.org/cgi-bin/carddisp.pl?gene=MAOA
IGFBP1	Insulin Like Growth Factor Binding Protein 1	Protein Coding	50	GC07P048326	12.2033443450928	https://www.genecards.org/cgi-bin/carddisp.pl?gene=IGFBP1
UGT1A3	UDP Glucuronosyltransferase Family 1 Member A3	Protein Coding	44	GC02P233729	12.1880035400391	https://www.genecards.org/cgi-bin/carddisp.pl?gene=UGT1A3
GPX1	Glutathione Peroxidase 1	Protein Coding	52	GC03M051874	12.1185550689697	https://www.genecards.org/cgi-bin/carddisp.pl?gene=GPX1
PCK2	Phosphoenolpyruvate Carboxykinase 2, Mitochondrial	Protein Coding	53	GC14P024094	12.0731925964355	https://www.genecards.org/cgi-bin/carddisp.pl?gene=PCK2
MIR21	MicroRNA 21	RNA Gene	26	GC17P067479	12.0610799789429	https://www.genecards.org/cgi-bin/carddisp.pl?gene=MIR21
ADRB2	Adrenoceptor Beta 2	Protein Coding	56	GC05P148825	12.0573587417603	https://www.genecards.org/cgi-bin/carddisp.pl?gene=ADRB2
GAA	Alpha Glucosidase	Protein Coding	56	GC17P080101	12.0281257629395	https://www.genecards.org/cgi-bin/carddisp.pl?gene=GAA
DPYS	Dihydropyrimidinase	Protein Coding	52	GC08M104331	12.0167274475098	https://www.genecards.org/cgi-bin/carddisp.pl?gene=DPYS
CS	Citrate Synthase	Protein Coding	51	GC12M056271	11.9967842102051	https://www.genecards.org/cgi-bin/carddisp.pl?gene=CS
ATP7A	ATPase Copper Transporting Alpha	Protein Coding	52	GC0XP078038	11.9899616241455	https://www.genecards.org/cgi-bin/carddisp.pl?gene=ATP7A
GALNT3	Polypeptide N-Acetylgalactosaminyltransferase 3	Protein Coding	52	GC02M165747	11.9509477615356	https://www.genecards.org/cgi-bin/carddisp.pl?gene=GALNT3
ABCB1	ATP Binding Cassette Subfamily B Member 1	Protein Coding	57	GC07M087504	11.9086599349976	https://www.genecards.org/cgi-bin/carddisp.pl?gene=ABCB1
SLC22A5	Solute Carrier Family 22 Member 5	Protein Coding	53	GC05P132369	11.7996969223022	https://www.genecards.org/cgi-bin/carddisp.pl?gene=SLC22A5
PDP1	Pyruvate Dehydrogenase Phosphatase Catalytic Subunit 1	Protein Coding	54	GC08P093857	11.686731338501	https://www.genecards.org/cgi-bin/carddisp.pl?gene=PDP1
ETHE1	ETHE1 Persulfide Dioxygenase	Protein Coding	49	GC19M043506	11.5899591445923	https://www.genecards.org/cgi-bin/carddisp.pl?gene=ETHE1
SLC4A1	Solute Carrier Family 4 Member 1 (Diego Blood Group)	Protein Coding	54	GC17M054355	11.5617399215698	https://www.genecards.org/cgi-bin/carddisp.pl?gene=SLC4A1
FTL	Ferritin Light Chain	Protein Coding	52	GC19P048965	11.5137634277344	https://www.genecards.org/cgi-bin/carddisp.pl?gene=FTL
UCP1	Uncoupling Protein 1	Protein Coding	50	GC04M140559	11.5120611190796	https://www.genecards.org/cgi-bin/carddisp.pl?gene=UCP1
FTO	FTO Alpha-Ketoglutarate Dependent Dioxygenase	Protein Coding	53	GC16P053897	11.4977493286133	https://www.genecards.org/cgi-bin/carddisp.pl?gene=FTO
TTR	Transthyretin	Protein Coding	55	GC18P031557	11.4712619781494	https://www.genecards.org/cgi-bin/carddisp.pl?gene=TTR
UGT1A	UDP Glucuronosyltransferase Family 1 Member A Complex Locus	Uncategorized	13	GC02P233592	11.4594945907593	https://www.genecards.org/cgi-bin/carddisp.pl?gene=UGT1A
NAMPT	Nicotinamide Phosphoribosyltransferase	Protein Coding	55	GC07M106248	11.4028015136719	https://www.genecards.org/cgi-bin/carddisp.pl?gene=NAMPT
CTH	Cystathionine Gamma-Lyase	Protein Coding	56	GC01P070411	11.389500617981	https://www.genecards.org/cgi-bin/carddisp.pl?gene=CTH
HK2	Hexokinase 2	Protein Coding	52	GC02P074833	11.3479499816895	https://www.genecards.org/cgi-bin/carddisp.pl?gene=HK2
IDH2	Isocitrate Dehydrogenase (NADP(+)) 2	Protein Coding	60	GC15M090083	11.3418617248535	https://www.genecards.org/cgi-bin/carddisp.pl?gene=IDH2
MIR17	MicroRNA 17	RNA Gene	22	GC13P091350	11.3241310119629	https://www.genecards.org/cgi-bin/carddisp.pl?gene=MIR17
TAT	Tyrosine Aminotransferase	Protein Coding	52	GC16M071565	11.2798128128052	https://www.genecards.org/cgi-bin/carddisp.pl?gene=TAT
GSR	Glutathione-Disulfide Reductase	Protein Coding	56	GC08M030678	11.2400817871094	https://www.genecards.org/cgi-bin/carddisp.pl?gene=GSR
SNCA	Synuclein Alpha	Protein Coding	59	GC04M089724	11.2240724563599	https://www.genecards.org/cgi-bin/carddisp.pl?gene=SNCA
PCK1	Phosphoenolpyruvate Carboxykinase 1	Protein Coding	54	GC20P057561	11.1807899475098	https://www.genecards.org/cgi-bin/carddisp.pl?gene=PCK1
RYR1	Ryanodine Receptor 1	Protein Coding	53	GC19P076151	11.1759080886841	https://www.genecards.org/cgi-bin/carddisp.pl?gene=RYR1
ADCY10	Adenylate Cyclase 10	Protein Coding	50	GC01M167809	11.1688327789307	https://www.genecards.org/cgi-bin/carddisp.pl?gene=ADCY10
PIK3C2A	Phosphatidylinositol-4-Phosphate 3-Kinase Catalytic Subunit Type 2 Alpha	Protein Coding	54	GC11M017688	11.1237888336182	https://www.genecards.org/cgi-bin/carddisp.pl?gene=PIK3C2A
IREB2	Iron Responsive Element Binding Protein 2	Protein Coding	51	GC15P078437	11.1172533035278	https://www.genecards.org/cgi-bin/carddisp.pl?gene=IREB2
DBH	Dopamine Beta-Hydroxylase	Protein Coding	59	GC09P133636	11.1170263290405	https://www.genecards.org/cgi-bin/carddisp.pl?gene=DBH
AHR	Aryl Hydrocarbon Receptor	Protein Coding	54	GC07P016916	11.0927314758301	https://www.genecards.org/cgi-bin/carddisp.pl?gene=AHR
PIK3CA	Phosphatidylinositol-4,5-Bisphosphate 3-Kinase Catalytic Subunit Alpha	Protein Coding	59	GC03P179148	11.0784091949463	https://www.genecards.org/cgi-bin/carddisp.pl?gene=PIK3CA
SCD	Stearoyl-CoA Desaturase	Protein Coding	57	GC10P100347	11.0120210647583	https://www.genecards.org/cgi-bin/carddisp.pl?gene=SCD
PMM2	Phosphomannomutase 2	Protein Coding	53	GC16P008788	11.0078716278076	https://www.genecards.org/cgi-bin/carddisp.pl?gene=PMM2
C3	Complement C3	Protein Coding	56	GC19M006677	10.9835948944092	https://www.genecards.org/cgi-bin/carddisp.pl?gene=C3
SDHA	Succinate Dehydrogenase Complex Flavoprotein Subunit A	Protein Coding	54	GC05P000220	10.9829635620117	https://www.genecards.org/cgi-bin/carddisp.pl?gene=SDHA
PPM1K	Protein Phosphatase, Mg2+/Mn2+ Dependent 1K	Protein Coding	48	GC04M088258	10.981143951416	https://www.genecards.org/cgi-bin/carddisp.pl?gene=PPM1K
UGT1A4	UDP Glucuronosyltransferase Family 1 Member A4	Protein Coding	50	GC02P233718	10.9527502059937	https://www.genecards.org/cgi-bin/carddisp.pl?gene=UGT1A4
AR	Androgen Receptor	Protein Coding	59	GC0XP067544	10.9450159072876	https://www.genecards.org/cgi-bin/carddisp.pl?gene=AR
AKR1A1	Aldo-Keto Reductase Family 1 Member A1	Protein Coding	51	GC01P045550	10.9397783279419	https://www.genecards.org/cgi-bin/carddisp.pl?gene=AKR1A1
MTOR	Mechanistic Target Of Rapamycin Kinase	Protein Coding	62	GC01M011106	10.9295263290405	https://www.genecards.org/cgi-bin/carddisp.pl?gene=MTOR
NFE2L2	NFE2 Like BZIP Transcription Factor 2	Protein Coding	58	GC02M177227	10.9230241775513	https://www.genecards.org/cgi-bin/carddisp.pl?gene=NFE2L2
GAPDH	Glyceraldehyde-3-Phosphate Dehydrogenase	Protein Coding	57	GC12P024813	10.9090156555176	https://www.genecards.org/cgi-bin/carddisp.pl?gene=GAPDH
GALNT2	Polypeptide N-Acetylgalactosaminyltransferase 2	Protein Coding	53	GC01P230057	10.9062051773071	https://www.genecards.org/cgi-bin/carddisp.pl?gene=GALNT2
NPY	Neuropeptide Y	Protein Coding	51	GC07P024290	10.8999195098877	https://www.genecards.org/cgi-bin/carddisp.pl?gene=NPY
SLC25A20	Solute Carrier Family 25 Member 20	Protein Coding	51	GC03M048874	10.8595027923584	https://www.genecards.org/cgi-bin/carddisp.pl?gene=SLC25A20
PRL	Prolactin	Protein Coding	50	GC06M022287	10.8172769546509	https://www.genecards.org/cgi-bin/carddisp.pl?gene=PRL
SIRT3	Sirtuin 3	Protein Coding	54	GC11M000215	10.8048057556152	https://www.genecards.org/cgi-bin/carddisp.pl?gene=SIRT3
ABCD1	ATP Binding Cassette Subfamily D Member 1	Protein Coding	53	GC0XP153724	10.7881336212158	https://www.genecards.org/cgi-bin/carddisp.pl?gene=ABCD1
GLUD1	Glutamate Dehydrogenase 1	Protein Coding	56	GC10M087050	10.7354049682617	https://www.genecards.org/cgi-bin/carddisp.pl?gene=GLUD1
CA2	Carbonic Anhydrase 2	Protein Coding	59	GC08P085463	10.6800718307495	https://www.genecards.org/cgi-bin/carddisp.pl?gene=CA2
CALCA	Calcitonin Related Polypeptide Alpha	Protein Coding	50	GC11M014945	10.6740779876709	https://www.genecards.org/cgi-bin/carddisp.pl?gene=CALCA
ATM	ATM Serine/Threonine Kinase	Protein Coding	60	GC11P108222	10.6276435852051	https://www.genecards.org/cgi-bin/carddisp.pl?gene=ATM
SCARB1	Scavenger Receptor Class B Member 1	Protein Coding	55	GC12M124776	10.5354270935059	https://www.genecards.org/cgi-bin/carddisp.pl?gene=SCARB1
STK11	Serine/Threonine Kinase 11	Protein Coding	57	GC19P001177	10.5223073959351	https://www.genecards.org/cgi-bin/carddisp.pl?gene=STK11
PGM1	Phosphoglucomutase 1	Protein Coding	55	GC01P063593	10.4846391677856	https://www.genecards.org/cgi-bin/carddisp.pl?gene=PGM1
MAPK1	Mitogen-Activated Protein Kinase 1	Protein Coding	59	GC22M021759	10.4357471466064	https://www.genecards.org/cgi-bin/carddisp.pl?gene=MAPK1
TGFB1	Transforming Growth Factor Beta 1	Protein Coding	60	GC19M041301	10.3662567138672	https://www.genecards.org/cgi-bin/carddisp.pl?gene=TGFB1
MAOB	Monoamine Oxidase B	Protein Coding	51	GC0XM043766	10.3310146331787	https://www.genecards.org/cgi-bin/carddisp.pl?gene=MAOB
ANGPTL4	Angiopoietin Like 4	Protein Coding	52	GC19P008363	10.2852659225464	https://www.genecards.org/cgi-bin/carddisp.pl?gene=ANGPTL4
APOC2	Apolipoprotein C2	Protein Coding	51	GC19P076403	10.2539072036743	https://www.genecards.org/cgi-bin/carddisp.pl?gene=APOC2
PRKAB1	Protein Kinase AMP-Activated Non-Catalytic Subunit Beta 1	Protein Coding	53	GC12P119632	10.2490530014038	https://www.genecards.org/cgi-bin/carddisp.pl?gene=PRKAB1
BCKDHA	Branched Chain Keto Acid Dehydrogenase E1 Subunit Alpha	Protein Coding	51	GC19P076267	10.2211055755615	https://www.genecards.org/cgi-bin/carddisp.pl?gene=BCKDHA
EPO	Erythropoietin	Protein Coding	49	GC07P100720	10.1425399780273	https://www.genecards.org/cgi-bin/carddisp.pl?gene=EPO
CDIPT	CDP-Diacylglycerol--Inositol 3-Phosphatidyltransferase	Protein Coding	48	GC16M039216	10.117226600647	https://www.genecards.org/cgi-bin/carddisp.pl?gene=CDIPT
UMPS	Uridine Monophosphate Synthetase	Protein Coding	53	GC03P124730	10.1154260635376	https://www.genecards.org/cgi-bin/carddisp.pl?gene=UMPS
IGF2	Insulin Like Growth Factor 2	Protein Coding	55	GC11M004920	10.108380317688	https://www.genecards.org/cgi-bin/carddisp.pl?gene=IGF2
SDHB	Succinate Dehydrogenase Complex Iron Sulfur Subunit B	Protein Coding	54	GC01M018419	10.0817060470581	https://www.genecards.org/cgi-bin/carddisp.pl?gene=SDHB
TPI1	Triosephosphate Isomerase 1	Protein Coding	54	GC12P006867	10.0775985717773	https://www.genecards.org/cgi-bin/carddisp.pl?gene=TPI1
SLC6A3	Solute Carrier Family 6 Member 3	Protein Coding	57	GC05M001392	10.0665493011475	https://www.genecards.org/cgi-bin/carddisp.pl?gene=SLC6A3
TH	Tyrosine Hydroxylase	Protein Coding	57	GC11M002163	10.0413980484009	https://www.genecards.org/cgi-bin/carddisp.pl?gene=TH
PKM	Pyruvate Kinase M1/2	Protein Coding	56	GC15M072199	9.99662685394287	https://www.genecards.org/cgi-bin/carddisp.pl?gene=PKM
KYNU	Kynureninase	Protein Coding	55	GC02P142877	9.96123695373535	https://www.genecards.org/cgi-bin/carddisp.pl?gene=KYNU
NAGLU	N-Acetyl-Alpha-Glucosaminidase	Protein Coding	49	GC17P066885	9.96013832092285	https://www.genecards.org/cgi-bin/carddisp.pl?gene=NAGLU
FOXO3	Forkhead Box O3	Protein Coding	53	GC06P108559	9.94809722900391	https://www.genecards.org/cgi-bin/carddisp.pl?gene=FOXO3
NOS2	Nitric Oxide Synthase 2	Protein Coding	56	GC17M027756	9.93768405914307	https://www.genecards.org/cgi-bin/carddisp.pl?gene=NOS2
UGT2B7	UDP Glucuronosyltransferase Family 2 Member B7	Protein Coding	50	GC04P069051	9.93356704711914	https://www.genecards.org/cgi-bin/carddisp.pl?gene=UGT2B7
AKT2	AKT Serine/Threonine Kinase 2	Protein Coding	61	GC19M040230	9.92772388458252	https://www.genecards.org/cgi-bin/carddisp.pl?gene=AKT2
TKT	Transketolase	Protein Coding	52	GC03M053224	9.89589309692383	https://www.genecards.org/cgi-bin/carddisp.pl?gene=TKT
CFTR	CF Transmembrane Conductance Regulator	Protein Coding	59	GC07P117287	9.86271953582764	https://www.genecards.org/cgi-bin/carddisp.pl?gene=CFTR
TSPO	Translocator Protein	Protein Coding	51	GC22P043151	9.81036186218262	https://www.genecards.org/cgi-bin/carddisp.pl?gene=TSPO
MIR29A	MicroRNA 29a	RNA Gene	24	GC07M130876	9.76923561096191	https://www.genecards.org/cgi-bin/carddisp.pl?gene=MIR29A
BMP6	Bone Morphogenetic Protein 6	Protein Coding	51	GC06P007726	9.76837348937988	https://www.genecards.org/cgi-bin/carddisp.pl?gene=BMP6
SERPINA3	Serpin Family A Member 3	Protein Coding	50	GC14P094612	9.76799869537354	https://www.genecards.org/cgi-bin/carddisp.pl?gene=SERPINA3
MB	Myoglobin	Protein Coding	50	GC22M035606	9.75002098083496	https://www.genecards.org/cgi-bin/carddisp.pl?gene=MB
VEGFA	Vascular Endothelial Growth Factor A	Protein Coding	56	GC06P043770	9.74612426757813	https://www.genecards.org/cgi-bin/carddisp.pl?gene=VEGFA
CYB5A	Cytochrome B5 Type A	Protein Coding	50	GC18M074250	9.72264671325684	https://www.genecards.org/cgi-bin/carddisp.pl?gene=CYB5A
NEU1	Neuraminidase 1	Protein Coding	52	GC06M031857	9.59482479095459	https://www.genecards.org/cgi-bin/carddisp.pl?gene=NEU1
MIR222	MicroRNA 222	RNA Gene	23	GC0XM045747	9.49026870727539	https://www.genecards.org/cgi-bin/carddisp.pl?gene=MIR222
GYG1	Glycogenin 1	Protein Coding	53	GC03P148991	9.45333671569824	https://www.genecards.org/cgi-bin/carddisp.pl?gene=GYG1
PIK3R1	Phosphoinositide-3-Kinase Regulatory Subunit 1	Protein Coding	57	GC05P068215	9.43892097473145	https://www.genecards.org/cgi-bin/carddisp.pl?gene=PIK3R1
ELN	Elastin	Protein Coding	50	GC07P074027	9.34500503540039	https://www.genecards.org/cgi-bin/carddisp.pl?gene=ELN
PRKN	Parkin RBR E3 Ubiquitin Protein Ligase	Protein Coding	54	GC06M161348	9.32127475738525	https://www.genecards.org/cgi-bin/carddisp.pl?gene=PRKN
AKR1C3	Aldo-Keto Reductase Family 1 Member C3	Protein Coding	52	GC10P005035	9.26010417938232	https://www.genecards.org/cgi-bin/carddisp.pl?gene=AKR1C3
AGK	Acylglycerol Kinase	Protein Coding	47	GC07P141551	9.22872066497803	https://www.genecards.org/cgi-bin/carddisp.pl?gene=AGK
ACACB	Acetyl-CoA Carboxylase Beta	Protein Coding	52	GC12P109116	9.22616195678711	https://www.genecards.org/cgi-bin/carddisp.pl?gene=ACACB
GUSB	Glucuronidase Beta	Protein Coding	54	GC07M065960	9.20527267456055	https://www.genecards.org/cgi-bin/carddisp.pl?gene=GUSB
NAT1	N-Acetyltransferase 1	Protein Coding	50	GC08P018183	9.18937969207764	https://www.genecards.org/cgi-bin/carddisp.pl?gene=NAT1
JUN	Jun Proto-Oncogene, AP-1 Transcription Factor Subunit	Protein Coding	55	GC01M058780	9.17952156066895	https://www.genecards.org/cgi-bin/carddisp.pl?gene=JUN
IGF2R	Insulin Like Growth Factor 2 Receptor	Protein Coding	52	GC06P159969	9.15946006774902	https://www.genecards.org/cgi-bin/carddisp.pl?gene=IGF2R
IDH1	Isocitrate Dehydrogenase (NADP(+)) 1	Protein Coding	60	GC02M208236	9.14208889007568	https://www.genecards.org/cgi-bin/carddisp.pl?gene=IDH1
B2M	Beta-2-Microglobulin	Protein Coding	56	GC15P044711	9.11650276184082	https://www.genecards.org/cgi-bin/carddisp.pl?gene=B2M
SETD2	SET Domain Containing 2, Histone Lysine Methyltransferase	Protein Coding	53	GC03M047033	9.09383964538574	https://www.genecards.org/cgi-bin/carddisp.pl?gene=SETD2
BDNF	Brain Derived Neurotrophic Factor	Protein Coding	56	GC11M027654	9.09176921844482	https://www.genecards.org/cgi-bin/carddisp.pl?gene=BDNF
FECH	Ferrochelatase	Protein Coding	53	GC18M057544	9.06439971923828	https://www.genecards.org/cgi-bin/carddisp.pl?gene=FECH
LPA	Lipoprotein(A)	Protein Coding	45	GC06M160531	9.06019878387451	https://www.genecards.org/cgi-bin/carddisp.pl?gene=LPA
GLA	Galactosidase Alpha	Protein Coding	56	GC0XM101393	9.05241203308105	https://www.genecards.org/cgi-bin/carddisp.pl?gene=GLA
SPP1	Secreted Phosphoprotein 1	Protein Coding	53	GC04P087975	9.00951766967773	https://www.genecards.org/cgi-bin/carddisp.pl?gene=SPP1
SOD3	Superoxide Dismutase 3	Protein Coding	50	GC04P024798	9.00638389587402	https://www.genecards.org/cgi-bin/carddisp.pl?gene=SOD3
EDN1	Endothelin 1	Protein Coding	55	GC06P012256	9.00318717956543	https://www.genecards.org/cgi-bin/carddisp.pl?gene=EDN1
CYCS	Cytochrome C, Somatic	Protein Coding	55	GC07M025118	8.9980001449585	https://www.genecards.org/cgi-bin/carddisp.pl?gene=CYCS
COG2	Component Of Oligomeric Golgi Complex 2	Protein Coding	47	GC01P230642	8.99257564544678	https://www.genecards.org/cgi-bin/carddisp.pl?gene=COG2
FXN	Frataxin	Protein Coding	52	GC09P069035	8.97717666625977	https://www.genecards.org/cgi-bin/carddisp.pl?gene=FXN
PHKA2	Phosphorylase Kinase Regulatory Subunit Alpha 2	Protein Coding	51	GC0XM018892	8.97489070892334	https://www.genecards.org/cgi-bin/carddisp.pl?gene=PHKA2
TMEM165	Transmembrane Protein 165	Protein Coding	46	GC04P055395	8.96854400634766	https://www.genecards.org/cgi-bin/carddisp.pl?gene=TMEM165
MYC	MYC Proto-Oncogene, BHLH Transcription Factor	Protein Coding	59	GC08P127735	8.88595581054688	https://www.genecards.org/cgi-bin/carddisp.pl?gene=MYC
GLO1	Glyoxalase I	Protein Coding	52	GC06M075079	8.83953666687012	https://www.genecards.org/cgi-bin/carddisp.pl?gene=GLO1
TLR4	Toll Like Receptor 4	Protein Coding	58	GC09P117704	8.81754589080811	https://www.genecards.org/cgi-bin/carddisp.pl?gene=TLR4
SLC30A2	Solute Carrier Family 30 Member 2	Protein Coding	49	GC01M026410	8.81372451782227	https://www.genecards.org/cgi-bin/carddisp.pl?gene=SLC30A2
CAV1	Caveolin 1	Protein Coding	55	GC07P116524	8.76902008056641	https://www.genecards.org/cgi-bin/carddisp.pl?gene=CAV1
FOXO1	Forkhead Box O1	Protein Coding	56	GC13M040555	8.75292587280273	https://www.genecards.org/cgi-bin/carddisp.pl?gene=FOXO1
MMP1	Matrix Metallopeptidase 1	Protein Coding	57	GC11M104437	8.75277900695801	https://www.genecards.org/cgi-bin/carddisp.pl?gene=MMP1
CASP8	Caspase 8	Protein Coding	59	GC02P201233	8.71798706054688	https://www.genecards.org/cgi-bin/carddisp.pl?gene=CASP8
H6PD	Hexose-6-Phosphate Dehydrogenase/Glucose 1-Dehydrogenase	Protein Coding	51	GC01P009234	8.67005634307861	https://www.genecards.org/cgi-bin/carddisp.pl?gene=H6PD
VCAM1	Vascular Cell Adhesion Molecule 1	Protein Coding	52	GC01P100719	8.5966796875	https://www.genecards.org/cgi-bin/carddisp.pl?gene=VCAM1
SP1	Sp1 Transcription Factor	Protein Coding	52	GC12P053380	8.59043884277344	https://www.genecards.org/cgi-bin/carddisp.pl?gene=SP1
IFNG	Interferon Gamma	Protein Coding	57	GC12M068154	8.58194637298584	https://www.genecards.org/cgi-bin/carddisp.pl?gene=IFNG
LCT	Lactase	Protein Coding	48	GC02M135787	8.57935810089111	https://www.genecards.org/cgi-bin/carddisp.pl?gene=LCT
FTH1	Ferritin Heavy Chain 1	Protein Coding	57	GC11M061959	8.52676010131836	https://www.genecards.org/cgi-bin/carddisp.pl?gene=FTH1
PARP1	Poly(ADP-Ribose) Polymerase 1	Protein Coding	58	GC01M226360	8.4925651550293	https://www.genecards.org/cgi-bin/carddisp.pl?gene=PARP1
NPPA	Natriuretic Peptide A	Protein Coding	52	GC01M011846	8.47508716583252	https://www.genecards.org/cgi-bin/carddisp.pl?gene=NPPA
SCO1	Synthesis Of Cytochrome C Oxidase 1	Protein Coding	52	GC17M010672	8.45485019683838	https://www.genecards.org/cgi-bin/carddisp.pl?gene=SCO1
ERCC2	ERCC Excision Repair 2, TFIIH Core Complex Helicase Subunit	Protein Coding	53	GC19M045349	8.44886684417725	https://www.genecards.org/cgi-bin/carddisp.pl?gene=ERCC2
MAPK14	Mitogen-Activated Protein Kinase 14	Protein Coding	58	GC06P096228	8.40617752075195	https://www.genecards.org/cgi-bin/carddisp.pl?gene=MAPK14
PIK3CG	Phosphatidylinositol-4,5-Bisphosphate 3-Kinase Catalytic Subunit Gamma	Protein Coding	55	GC07P106865	8.40506744384766	https://www.genecards.org/cgi-bin/carddisp.pl?gene=PIK3CG
PON2	Paraoxonase 2	Protein Coding	50	GC07M095404	8.37226104736328	https://www.genecards.org/cgi-bin/carddisp.pl?gene=PON2
SLC39A4	Solute Carrier Family 39 Member 4	Protein Coding	49	GC08M144409	8.34009170532227	https://www.genecards.org/cgi-bin/carddisp.pl?gene=SLC39A4
PLA2G6	Phospholipase A2 Group VI	Protein Coding	54	GC22M065347	8.31260871887207	https://www.genecards.org/cgi-bin/carddisp.pl?gene=PLA2G6
IGF1R	Insulin Like Growth Factor 1 Receptor	Protein Coding	61	GC15P098648	8.29460430145264	https://www.genecards.org/cgi-bin/carddisp.pl?gene=IGF1R
MCOLN1	Mucolipin TRP Cation Channel 1	Protein Coding	50	GC19P007523	8.29116344451904	https://www.genecards.org/cgi-bin/carddisp.pl?gene=MCOLN1
GHR	Growth Hormone Receptor	Protein Coding	53	GC05P042429	8.28845024108887	https://www.genecards.org/cgi-bin/carddisp.pl?gene=GHR
SULT1A3	Sulfotransferase Family 1A Member 3	Protein Coding	43	GC16P030199	8.27144718170166	https://www.genecards.org/cgi-bin/carddisp.pl?gene=SULT1A3
GCH1	GTP Cyclohydrolase 1	Protein Coding	53	GC14M054842	8.25074195861816	https://www.genecards.org/cgi-bin/carddisp.pl?gene=GCH1
ICAM1	Intercellular Adhesion Molecule 1	Protein Coding	57	GC19P010870	8.24179077148438	https://www.genecards.org/cgi-bin/carddisp.pl?gene=ICAM1
PLA2G2A	Phospholipase A2 Group IIA	Protein Coding	53	GC01M019975	8.19644546508789	https://www.genecards.org/cgi-bin/carddisp.pl?gene=PLA2G2A
UQCRFS1	Ubiquinol-Cytochrome C Reductase, Rieske Iron-Sulfur Polypeptide 1	Protein Coding	53	GC19M029205	8.19596576690674	https://www.genecards.org/cgi-bin/carddisp.pl?gene=UQCRFS1
SULT2A1	Sulfotransferase Family 2A Member 1	Protein Coding	50	GC19M047870	8.18496227264404	https://www.genecards.org/cgi-bin/carddisp.pl?gene=SULT2A1
BMP1	Bone Morphogenetic Protein 1	Protein Coding	55	GC08P022164	8.17272663116455	https://www.genecards.org/cgi-bin/carddisp.pl?gene=BMP1
ALAD	Aminolevulinate Dehydratase	Protein Coding	53	GC09M113386	8.14995574951172	https://www.genecards.org/cgi-bin/carddisp.pl?gene=ALAD
CXCL8	C-X-C Motif Chemokine Ligand 8	Protein Coding	50	GC04P073740	8.13854122161865	https://www.genecards.org/cgi-bin/carddisp.pl?gene=CXCL8
CDKN3	Cyclin Dependent Kinase Inhibitor 3	Protein Coding	48	GC14P054398	8.07870674133301	https://www.genecards.org/cgi-bin/carddisp.pl?gene=CDKN3
AKR1B1	Aldo-Keto Reductase Family 1 Member B	Protein Coding	53	GC07M134442	8.0519847869873	https://www.genecards.org/cgi-bin/carddisp.pl?gene=AKR1B1
SELE	Selectin E	Protein Coding	50	GC01M169722	8.03940010070801	https://www.genecards.org/cgi-bin/carddisp.pl?gene=SELE
ITPA	Inosine Triphosphatase	Protein Coding	53	GC20P004626	8.02013397216797	https://www.genecards.org/cgi-bin/carddisp.pl?gene=ITPA
BCL2	BCL2 Apoptosis Regulator	Protein Coding	57	GC18M063123	8.019775390625	https://www.genecards.org/cgi-bin/carddisp.pl?gene=BCL2
ACP5	Acid Phosphatase 5, Tartrate Resistant	Protein Coding	53	GC19M011574	8.0150318145752	https://www.genecards.org/cgi-bin/carddisp.pl?gene=ACP5
ATP2C1	ATPase Secretory Pathway Ca2+ Transporting 1	Protein Coding	51	GC03P130850	8.00821971893311	https://www.genecards.org/cgi-bin/carddisp.pl?gene=ATP2C1
CASP3	Caspase 3	Protein Coding	56	GC04M184627	7.99269962310791	https://www.genecards.org/cgi-bin/carddisp.pl?gene=CASP3
AKR1C1	Aldo-Keto Reductase Family 1 Member C1	Protein Coding	50	GC10P004963	7.99242067337036	https://www.genecards.org/cgi-bin/carddisp.pl?gene=AKR1C1
MAPK8	Mitogen-Activated Protein Kinase 8	Protein Coding	57	GC10P048306	7.94689846038818	https://www.genecards.org/cgi-bin/carddisp.pl?gene=MAPK8
SLC5A1	Solute Carrier Family 5 Member 1	Protein Coding	55	GC22P032043	7.91904783248901	https://www.genecards.org/cgi-bin/carddisp.pl?gene=SLC5A1
MDH2	Malate Dehydrogenase 2	Protein Coding	55	GC07P076048	7.89959526062012	https://www.genecards.org/cgi-bin/carddisp.pl?gene=MDH2
PEX5	Peroxisomal Biogenesis Factor 5	Protein Coding	51	GC12P024865	7.88985967636108	https://www.genecards.org/cgi-bin/carddisp.pl?gene=PEX5
LBR	Lamin B Receptor	Protein Coding	54	GC01M225401	7.86993885040283	https://www.genecards.org/cgi-bin/carddisp.pl?gene=LBR
SDHD	Succinate Dehydrogenase Complex Subunit D	Protein Coding	51	GC11P112087	7.84400606155396	https://www.genecards.org/cgi-bin/carddisp.pl?gene=SDHD
LONP1	Lon Peptidase 1, Mitochondrial	Protein Coding	52	GC19M005691	7.81869173049927	https://www.genecards.org/cgi-bin/carddisp.pl?gene=LONP1
GSTM3	Glutathione S-Transferase Mu 3	Protein Coding	53	GC01M109733	7.78640604019165	https://www.genecards.org/cgi-bin/carddisp.pl?gene=GSTM3
CCND1	Cyclin D1	Protein Coding	60	GC11P069641	7.78022336959839	https://www.genecards.org/cgi-bin/carddisp.pl?gene=CCND1
KNG1	Kininogen 1	Protein Coding	55	GC03P186717	7.74644327163696	https://www.genecards.org/cgi-bin/carddisp.pl?gene=KNG1
ME1	Malic Enzyme 1	Protein Coding	48	GC06M083210	7.73999309539795	https://www.genecards.org/cgi-bin/carddisp.pl?gene=ME1
SULT1A2	Sulfotransferase Family 1A Member 2	Protein Coding	48	GC16M028591	7.7163519859314	https://www.genecards.org/cgi-bin/carddisp.pl?gene=SULT1A2
IL1A	Interleukin 1 Alpha	Protein Coding	52	GC02M112773	7.68238162994385	https://www.genecards.org/cgi-bin/carddisp.pl?gene=IL1A
TXN	Thioredoxin	Protein Coding	52	GC09M110243	7.66791200637817	https://www.genecards.org/cgi-bin/carddisp.pl?gene=TXN
ITGB2	Integrin Subunit Beta 2	Protein Coding	57	GC21M044885	7.64529418945313	https://www.genecards.org/cgi-bin/carddisp.pl?gene=ITGB2
IDO1	Indoleamine 2,3-Dioxygenase 1	Protein Coding	53	GC08P039891	7.60342931747437	https://www.genecards.org/cgi-bin/carddisp.pl?gene=IDO1
ACVRL1	Activin A Receptor Like Type 1	Protein Coding	57	GC12P051906	7.6000509262085	https://www.genecards.org/cgi-bin/carddisp.pl?gene=ACVRL1
ALPP	Alkaline Phosphatase, Placental	Protein Coding	51	GC02P232378	7.59398794174194	https://www.genecards.org/cgi-bin/carddisp.pl?gene=ALPP
PHYH	Phytanoyl-CoA 2-Hydroxylase	Protein Coding	52	GC10M013277	7.59263038635254	https://www.genecards.org/cgi-bin/carddisp.pl?gene=PHYH
HSPG2	Heparan Sulfate Proteoglycan 2	Protein Coding	54	GC01M021822	7.55319929122925	https://www.genecards.org/cgi-bin/carddisp.pl?gene=HSPG2
PGK1	Phosphoglycerate Kinase 1	Protein Coding	56	GC0XP078039	7.52712059020996	https://www.genecards.org/cgi-bin/carddisp.pl?gene=PGK1
SULT1E1	Sulfotransferase Family 1E Member 1	Protein Coding	50	GC04M069823	7.5106897354126	https://www.genecards.org/cgi-bin/carddisp.pl?gene=SULT1E1
PRNP	Prion Protein	Protein Coding	55	GC20P004686	7.49778270721436	https://www.genecards.org/cgi-bin/carddisp.pl?gene=PRNP
ALG2	ALG2 Alpha-1,3/1,6-Mannosyltransferase	Protein Coding	49	GC09M099216	7.47434329986572	https://www.genecards.org/cgi-bin/carddisp.pl?gene=ALG2
PPP1CA	Protein Phosphatase 1 Catalytic Subunit Alpha	Protein Coding	53	GC11M102645	7.44506931304932	https://www.genecards.org/cgi-bin/carddisp.pl?gene=PPP1CA
ATP13A2	ATPase Cation Transporting 13A2	Protein Coding	52	GC01M016985	7.40151023864746	https://www.genecards.org/cgi-bin/carddisp.pl?gene=ATP13A2
ITGB1	Integrin Subunit Beta 1	Protein Coding	57	GC10M033922	7.40113067626953	https://www.genecards.org/cgi-bin/carddisp.pl?gene=ITGB1
ABO	ABO, Alpha 1-3-N-Acetylgalactosaminyltransferase And Alpha 1-3-Galactosyltransferase	Protein Coding	44	GC09M133250	7.38165140151978	https://www.genecards.org/cgi-bin/carddisp.pl?gene=ABO
FAS	Fas Cell Surface Death Receptor	Protein Coding	57	GC10P095615	7.3475227355957	https://www.genecards.org/cgi-bin/carddisp.pl?gene=FAS
EIF2AK3	Eukaryotic Translation Initiation Factor 2 Alpha Kinase 3	Protein Coding	55	GC02M088556	7.30663728713989	https://www.genecards.org/cgi-bin/carddisp.pl?gene=EIF2AK3
SLC35C1	Solute Carrier Family 35 Member C1	Protein Coding	47	GC11P046709	7.30468368530273	https://www.genecards.org/cgi-bin/carddisp.pl?gene=SLC35C1
NFKBIA	NFKB Inhibitor Alpha	Protein Coding	57	GC14M035401	7.30195236206055	https://www.genecards.org/cgi-bin/carddisp.pl?gene=NFKBIA
AGT	Angiotensinogen	Protein Coding	56	GC01M230690	7.29994058609009	https://www.genecards.org/cgi-bin/carddisp.pl?gene=AGT
HRAS	HRas Proto-Oncogene, GTPase	Protein Coding	59	GC11M004801	7.29535436630249	https://www.genecards.org/cgi-bin/carddisp.pl?gene=HRAS
CNDP2	Carnosine Dipeptidase 2	Protein Coding	49	GC18P074495	7.28995513916016	https://www.genecards.org/cgi-bin/carddisp.pl?gene=CNDP2
GOT1	Glutamic-Oxaloacetic Transaminase 1	Protein Coding	52	GC10M099396	7.2775993347168	https://www.genecards.org/cgi-bin/carddisp.pl?gene=GOT1
IMPA1	Inositol Monophosphatase 1	Protein Coding	54	GC08M081656	7.24069690704346	https://www.genecards.org/cgi-bin/carddisp.pl?gene=IMPA1
XPNPEP1	X-Prolyl Aminopeptidase 1	Protein Coding	47	GC10M109864	7.23558044433594	https://www.genecards.org/cgi-bin/carddisp.pl?gene=XPNPEP1
NOS1	Nitric Oxide Synthase 1	Protein Coding	56	GC12M117208	7.23413705825806	https://www.genecards.org/cgi-bin/carddisp.pl?gene=NOS1
CHKA	Choline Kinase Alpha	Protein Coding	50	GC11M068052	7.22651290893555	https://www.genecards.org/cgi-bin/carddisp.pl?gene=CHKA
HP	Haptoglobin	Protein Coding	52	GC16P072590	7.21091318130493	https://www.genecards.org/cgi-bin/carddisp.pl?gene=HP
ALG13	ALG13 UDP-N-Acetylglucosaminyltransferase Subunit	Protein Coding	46	GC0XP111665	7.20706176757813	https://www.genecards.org/cgi-bin/carddisp.pl?gene=ALG13
B4GALT1	Beta-1,4-Galactosyltransferase 1	Protein Coding	53	GC09M033100	7.18032741546631	https://www.genecards.org/cgi-bin/carddisp.pl?gene=B4GALT1
STAT3	Signal Transducer And Activator Of Transcription 3	Protein Coding	61	GC17M042313	7.17730236053467	https://www.genecards.org/cgi-bin/carddisp.pl?gene=STAT3
PDE5A	Phosphodiesterase 5A	Protein Coding	52	GC04M119494	7.17458868026733	https://www.genecards.org/cgi-bin/carddisp.pl?gene=PDE5A
KCNJ5	Potassium Inwardly Rectifying Channel Subfamily J Member 5	Protein Coding	53	GC11P128891	7.12994003295898	https://www.genecards.org/cgi-bin/carddisp.pl?gene=KCNJ5
JAK2	Janus Kinase 2	Protein Coding	60	GC09P004985	7.12802839279175	https://www.genecards.org/cgi-bin/carddisp.pl?gene=JAK2
AGTR1	Angiotensin II Receptor Type 1	Protein Coding	58	GC03P148697	7.1216835975647	https://www.genecards.org/cgi-bin/carddisp.pl?gene=AGTR1
MME	Membrane Metalloendopeptidase	Protein Coding	57	GC03P155024	7.10624074935913	https://www.genecards.org/cgi-bin/carddisp.pl?gene=MME
ERBB2	Erb-B2 Receptor Tyrosine Kinase 2	Protein Coding	62	GC17P039687	7.10134887695313	https://www.genecards.org/cgi-bin/carddisp.pl?gene=ERBB2
FAM20C	FAM20C Golgi Associated Secretory Pathway Kinase	Protein Coding	52	GC07P000192	7.10118389129639	https://www.genecards.org/cgi-bin/carddisp.pl?gene=FAM20C
SRC	SRC Proto-Oncogene, Non-Receptor Tyrosine Kinase	Protein Coding	58	GC20P037344	7.08782577514648	https://www.genecards.org/cgi-bin/carddisp.pl?gene=SRC
CTSD	Cathepsin D	Protein Coding	59	GC11M001752	7.07874917984009	https://www.genecards.org/cgi-bin/carddisp.pl?gene=CTSD
NNMT	Nicotinamide N-Methyltransferase	Protein Coding	51	GC11P114257	7.07527589797974	https://www.genecards.org/cgi-bin/carddisp.pl?gene=NNMT
ATP13A1	ATPase 13A1	Protein Coding	47	GC19M019645	7.05312395095825	https://www.genecards.org/cgi-bin/carddisp.pl?gene=ATP13A1
HMGB1	High Mobility Group Box 1	Protein Coding	54	GC13M030456	7.05106544494629	https://www.genecards.org/cgi-bin/carddisp.pl?gene=HMGB1
ANPEP	Alanyl Aminopeptidase, Membrane	Protein Coding	57	GC15M089784	7.0065975189209	https://www.genecards.org/cgi-bin/carddisp.pl?gene=ANPEP
PTGS1	Prostaglandin-Endoperoxide Synthase 1	Protein Coding	53	GC09P122370	6.97709894180298	https://www.genecards.org/cgi-bin/carddisp.pl?gene=PTGS1
BMP2	Bone Morphogenetic Protein 2	Protein Coding	53	GC20P006767	6.96682453155518	https://www.genecards.org/cgi-bin/carddisp.pl?gene=BMP2
ABCC4	ATP Binding Cassette Subfamily C Member 4	Protein Coding	52	GC13M095019	6.957106590271	https://www.genecards.org/cgi-bin/carddisp.pl?gene=ABCC4
ATF4	Activating Transcription Factor 4	Protein Coding	52	GC22P039519	6.94436168670654	https://www.genecards.org/cgi-bin/carddisp.pl?gene=ATF4
SLC30A5	Solute Carrier Family 30 Member 5	Protein Coding	46	GC05P069093	6.92807579040527	https://www.genecards.org/cgi-bin/carddisp.pl?gene=SLC30A5
HSP90AA1	Heat Shock Protein 90 Alpha Family Class A Member 1	Protein Coding	58	GC14M102080	6.91711091995239	https://www.genecards.org/cgi-bin/carddisp.pl?gene=HSP90AA1
DNAH8	Dynein Axonemal Heavy Chain 8	Protein Coding	44	GC06P096255	6.90174293518066	https://www.genecards.org/cgi-bin/carddisp.pl?gene=DNAH8
ABL1	ABL Proto-Oncogene 1, Non-Receptor Tyrosine Kinase	Protein Coding	59	GC09P130713	6.89733982086182	https://www.genecards.org/cgi-bin/carddisp.pl?gene=ABL1
FOS	Fos Proto-Oncogene, AP-1 Transcription Factor Subunit	Protein Coding	57	GC14P075278	6.88951730728149	https://www.genecards.org/cgi-bin/carddisp.pl?gene=FOS
SLC30A8	Solute Carrier Family 30 Member 8	Protein Coding	49	GC08P116950	6.87089824676514	https://www.genecards.org/cgi-bin/carddisp.pl?gene=SLC30A8
LCN2	Lipocalin 2	Protein Coding	52	GC09P128149	6.86669397354126	https://www.genecards.org/cgi-bin/carddisp.pl?gene=LCN2
IAPP	Islet Amyloid Polypeptide	Protein Coding	47	GC12P021354	6.84932899475098	https://www.genecards.org/cgi-bin/carddisp.pl?gene=IAPP
GLS2	Glutaminase 2	Protein Coding	48	GC12M056470	6.82669448852539	https://www.genecards.org/cgi-bin/carddisp.pl?gene=GLS2
STK24	Serine/Threonine Kinase 24	Protein Coding	51	GC13M098445	6.82394599914551	https://www.genecards.org/cgi-bin/carddisp.pl?gene=STK24
NRF1	Nuclear Respiratory Factor 1	Protein Coding	50	GC07P129611	6.81363439559937	https://www.genecards.org/cgi-bin/carddisp.pl?gene=NRF1
PNPT1	Polyribonucleotide Nucleotidyltransferase 1	Protein Coding	50	GC02M055634	6.81347322463989	https://www.genecards.org/cgi-bin/carddisp.pl?gene=PNPT1
NFKB1	Nuclear Factor Kappa B Subunit 1	Protein Coding	60	GC04P102501	6.81282615661621	https://www.genecards.org/cgi-bin/carddisp.pl?gene=NFKB1
SMG1	SMG1 Nonsense Mediated MRNA Decay Associated PI3K Related Kinase	Protein Coding	47	GC16M019525	6.81023406982422	https://www.genecards.org/cgi-bin/carddisp.pl?gene=SMG1
CYP2D7	Cytochrome P450 Family 2 Subfamily D Member 7 (Gene/Pseudogene)	Protein Coding	31	GC22M063739	6.79081439971924	https://www.genecards.org/cgi-bin/carddisp.pl?gene=CYP2D7
MIPEP	Mitochondrial Intermediate Peptidase	Protein Coding	48	GC13M023730	6.78641605377197	https://www.genecards.org/cgi-bin/carddisp.pl?gene=MIPEP
CD38	CD38 Molecule	Protein Coding	53	GC04P019720	6.7685227394104	https://www.genecards.org/cgi-bin/carddisp.pl?gene=CD38
HMBS	Hydroxymethylbilane Synthase	Protein Coding	51	GC11P119084	6.76269197463989	https://www.genecards.org/cgi-bin/carddisp.pl?gene=HMBS
TFAP2A	Transcription Factor AP-2 Alpha	Protein Coding	53	GC06M010393	6.7536301612854	https://www.genecards.org/cgi-bin/carddisp.pl?gene=TFAP2A
SLC20A1	Solute Carrier Family 20 Member 1	Protein Coding	51	GC02P124509	6.69643688201904	https://www.genecards.org/cgi-bin/carddisp.pl?gene=SLC20A1
PTHLH	Parathyroid Hormone Like Hormone	Protein Coding	52	GC12M027959	6.67367601394653	https://www.genecards.org/cgi-bin/carddisp.pl?gene=PTHLH
MPI	Mannose Phosphate Isomerase	Protein Coding	49	GC15P074890	6.66962337493896	https://www.genecards.org/cgi-bin/carddisp.pl?gene=MPI
F9	Coagulation Factor IX	Protein Coding	54	GC0XP139530	6.66911220550537	https://www.genecards.org/cgi-bin/carddisp.pl?gene=F9
NLRP3	NLR Family Pyrin Domain Containing 3	Protein Coding	55	GC01P247415	6.66765069961548	https://www.genecards.org/cgi-bin/carddisp.pl?gene=NLRP3
ACO2	Aconitase 2	Protein Coding	54	GC22P047646	6.6531834602356	https://www.genecards.org/cgi-bin/carddisp.pl?gene=ACO2
SLC25A3	Solute Carrier Family 25 Member 3	Protein Coding	51	GC12P098593	6.61556196212769	https://www.genecards.org/cgi-bin/carddisp.pl?gene=SLC25A3
GUCY2C	Guanylate Cyclase 2C	Protein Coding	52	GC12M014612	6.58886766433716	https://www.genecards.org/cgi-bin/carddisp.pl?gene=GUCY2C
TNFRSF1A	TNF Receptor Superfamily Member 1A	Protein Coding	57	GC12M006328	6.58610391616821	https://www.genecards.org/cgi-bin/carddisp.pl?gene=TNFRSF1A
VTN	Vitronectin	Protein Coding	51	GC17M053597	6.58283805847168	https://www.genecards.org/cgi-bin/carddisp.pl?gene=VTN
GMPS	Guanine Monophosphate Synthase	Protein Coding	51	GC03P155870	6.57269191741943	https://www.genecards.org/cgi-bin/carddisp.pl?gene=GMPS
TFAM	Transcription Factor A, Mitochondrial	Protein Coding	50	GC10P058385	6.53860425949097	https://www.genecards.org/cgi-bin/carddisp.pl?gene=TFAM
SLC39A13	Solute Carrier Family 39 Member 13	Protein Coding	49	GC11P047407	6.49718523025513	https://www.genecards.org/cgi-bin/carddisp.pl?gene=SLC39A13
DRD2	Dopamine Receptor D2	Protein Coding	56	GC11M113409	6.48603534698486	https://www.genecards.org/cgi-bin/carddisp.pl?gene=DRD2
SCP2	Sterol Carrier Protein 2	Protein Coding	52	GC01P052927	6.47767066955566	https://www.genecards.org/cgi-bin/carddisp.pl?gene=SCP2
TYR	Tyrosinase	Protein Coding	55	GC11P089177	6.46912336349487	https://www.genecards.org/cgi-bin/carddisp.pl?gene=TYR
NTS	Neurotensin	Protein Coding	48	GC12P085876	6.46529293060303	https://www.genecards.org/cgi-bin/carddisp.pl?gene=NTS
HSPA8	Heat Shock Protein Family A (Hsp70) Member 8	Protein Coding	56	GC11M123057	6.46090459823608	https://www.genecards.org/cgi-bin/carddisp.pl?gene=HSPA8
ACSM2A	Acyl-CoA Synthetase Medium Chain Family Member 2A	Protein Coding	40	GC16P020463	6.44332551956177	https://www.genecards.org/cgi-bin/carddisp.pl?gene=ACSM2A
PLG	Plasminogen	Protein Coding	56	GC06P160702	6.43854713439941	https://www.genecards.org/cgi-bin/carddisp.pl?gene=PLG
CHEK2	Checkpoint Kinase 2	Protein Coding	61	GC22M028687	6.41701698303223	https://www.genecards.org/cgi-bin/carddisp.pl?gene=CHEK2
EGFR	Epidermal Growth Factor Receptor	Protein Coding	62	GC07P055019	6.41186380386353	https://www.genecards.org/cgi-bin/carddisp.pl?gene=EGFR
XRCC1	X-Ray Repair Cross Complementing 1	Protein Coding	51	GC19M043543	6.41082334518433	https://www.genecards.org/cgi-bin/carddisp.pl?gene=XRCC1
IL2	Interleukin 2	Protein Coding	53	GC04M122451	6.41030311584473	https://www.genecards.org/cgi-bin/carddisp.pl?gene=IL2
EIF2AK2	Eukaryotic Translation Initiation Factor 2 Alpha Kinase 2	Protein Coding	56	GC02M037099	6.38805770874023	https://www.genecards.org/cgi-bin/carddisp.pl?gene=EIF2AK2
PPP1CB	Protein Phosphatase 1 Catalytic Subunit Beta	Protein Coding	52	GC02P028752	6.38778924942017	https://www.genecards.org/cgi-bin/carddisp.pl?gene=PPP1CB
BLOC1S1	Biogenesis Of Lysosomal Organelles Complex 1 Subunit 1	Protein Coding	43	GC12P055965	6.36928939819336	https://www.genecards.org/cgi-bin/carddisp.pl?gene=BLOC1S1
GPX4	Glutathione Peroxidase 4	Protein Coding	52	GC19P001103	6.3569769859314	https://www.genecards.org/cgi-bin/carddisp.pl?gene=GPX4
FDFT1	Farnesyl-Diphosphate Farnesyltransferase 1	Protein Coding	51	GC08P011795	6.34635019302368	https://www.genecards.org/cgi-bin/carddisp.pl?gene=FDFT1
RUNX2	RUNX Family Transcription Factor 2	Protein Coding	53	GC06P096322	6.29984664916992	https://www.genecards.org/cgi-bin/carddisp.pl?gene=RUNX2
PPP1CC	Protein Phosphatase 1 Catalytic Subunit Gamma	Protein Coding	51	GC12M110709	6.29773998260498	https://www.genecards.org/cgi-bin/carddisp.pl?gene=PPP1CC
RAG1	Recombination Activating 1	Protein Coding	52	GC11P036544	6.28650331497192	https://www.genecards.org/cgi-bin/carddisp.pl?gene=RAG1
MMP2	Matrix Metallopeptidase 2	Protein Coding	60	GC16P055390	6.28508710861206	https://www.genecards.org/cgi-bin/carddisp.pl?gene=MMP2
SLC1A2	Solute Carrier Family 1 Member 2	Protein Coding	56	GC11M035267	6.26797008514404	https://www.genecards.org/cgi-bin/carddisp.pl?gene=SLC1A2
SLC20A2	Solute Carrier Family 20 Member 2	Protein Coding	53	GC08M042416	6.26577997207642	https://www.genecards.org/cgi-bin/carddisp.pl?gene=SLC20A2
ACSM2B	Acyl-CoA Synthetase Medium Chain Family Member 2B	Protein Coding	40	GC16M020547	6.26423120498657	https://www.genecards.org/cgi-bin/carddisp.pl?gene=ACSM2B
RELA	RELA Proto-Oncogene, NF-KB Subunit	Protein Coding	59	GC11M065653	6.25890111923218	https://www.genecards.org/cgi-bin/carddisp.pl?gene=RELA
VWF	Von Willebrand Factor	Protein Coding	55	GC12M005949	6.24764919281006	https://www.genecards.org/cgi-bin/carddisp.pl?gene=VWF
EGF	Epidermal Growth Factor	Protein Coding	57	GC04P109912	6.23774147033691	https://www.genecards.org/cgi-bin/carddisp.pl?gene=EGF
PIK3CB	Phosphatidylinositol-4,5-Bisphosphate 3-Kinase Catalytic Subunit Beta	Protein Coding	55	GC03M138652	6.22337913513184	https://www.genecards.org/cgi-bin/carddisp.pl?gene=PIK3CB
SLC39A5	Solute Carrier Family 39 Member 5	Protein Coding	48	GC12P057682	6.22211742401123	https://www.genecards.org/cgi-bin/carddisp.pl?gene=SLC39A5
F5	Coagulation Factor V	Protein Coding	53	GC01M169511	6.21673202514648	https://www.genecards.org/cgi-bin/carddisp.pl?gene=F5
AS3MT	Arsenite Methyltransferase	Protein Coding	47	GC10P102869	6.21623420715332	https://www.genecards.org/cgi-bin/carddisp.pl?gene=AS3MT
SIRT2	Sirtuin 2	Protein Coding	55	GC19M038878	6.19851446151733	https://www.genecards.org/cgi-bin/carddisp.pl?gene=SIRT2
ST3GAL4	ST3 Beta-Galactoside Alpha-2,3-Sialyltransferase 4	Protein Coding	50	GC11P126355	6.19682359695435	https://www.genecards.org/cgi-bin/carddisp.pl?gene=ST3GAL4
CAPN10	Calpain 10	Protein Coding	47	GC02P240586	6.19043302536011	https://www.genecards.org/cgi-bin/carddisp.pl?gene=CAPN10
KEAP1	Kelch Like ECH Associated Protein 1	Protein Coding	56	GC19M010486	6.16627407073975	https://www.genecards.org/cgi-bin/carddisp.pl?gene=KEAP1
NUDT16	Nudix Hydrolase 16	Protein Coding	40	GC03P131381	6.14028739929199	https://www.genecards.org/cgi-bin/carddisp.pl?gene=NUDT16
LRRK2	Leucine Rich Repeat Kinase 2	Protein Coding	56	GC12P040196	6.12463235855103	https://www.genecards.org/cgi-bin/carddisp.pl?gene=LRRK2
SLC35A2	Solute Carrier Family 35 Member A2	Protein Coding	47	GC0XM048903	6.10591888427734	https://www.genecards.org/cgi-bin/carddisp.pl?gene=SLC35A2
PGD	Phosphogluconate Dehydrogenase	Protein Coding	54	GC01P010398	6.09545993804932	https://www.genecards.org/cgi-bin/carddisp.pl?gene=PGD
GSTA2	Glutathione S-Transferase Alpha 2	Protein Coding	47	GC06M052750	6.0775580406189	https://www.genecards.org/cgi-bin/carddisp.pl?gene=GSTA2
PRKACA	Protein Kinase CAMP-Activated Catalytic Subunit Alpha	Protein Coding	59	GC19M014868	6.0745735168457	https://www.genecards.org/cgi-bin/carddisp.pl?gene=PRKACA
SLC30A6	Solute Carrier Family 30 Member 6	Protein Coding	43	GC02P032166	6.07056379318237	https://www.genecards.org/cgi-bin/carddisp.pl?gene=SLC30A6
PIK3C3	Phosphatidylinositol 3-Kinase Catalytic Subunit Type 3	Protein Coding	56	GC18P041955	6.0672869682312	https://www.genecards.org/cgi-bin/carddisp.pl?gene=PIK3C3
DRD4	Dopamine Receptor D4	Protein Coding	52	GC11P002251	6.06067800521851	https://www.genecards.org/cgi-bin/carddisp.pl?gene=DRD4
GPD2	Glycerol-3-Phosphate Dehydrogenase 2	Protein Coding	53	GC02P156401	6.03541278839111	https://www.genecards.org/cgi-bin/carddisp.pl?gene=GPD2
HNRNPA1	Heterogeneous Nuclear Ribonucleoprotein A1	Protein Coding	55	GC12P054280	6.02124118804932	https://www.genecards.org/cgi-bin/carddisp.pl?gene=HNRNPA1
PPA1	Inorganic Pyrophosphatase 1	Protein Coding	50	GC10M070202	6.00905513763428	https://www.genecards.org/cgi-bin/carddisp.pl?gene=PPA1
CBR1	Carbonyl Reductase 1	Protein Coding	51	GC21P036069	5.99604845046997	https://www.genecards.org/cgi-bin/carddisp.pl?gene=CBR1
CRYAA	Crystallin Alpha A	Protein Coding	52	GC21P043169	5.98619604110718	https://www.genecards.org/cgi-bin/carddisp.pl?gene=CRYAA
CREB1	CAMP Responsive Element Binding Protein 1	Protein Coding	56	GC02P207529	5.9770131111145	https://www.genecards.org/cgi-bin/carddisp.pl?gene=CREB1
MIF	Macrophage Migration Inhibitory Factor	Protein Coding	55	GC22P023894	5.9738130569458	https://www.genecards.org/cgi-bin/carddisp.pl?gene=MIF
TERT	Telomerase Reverse Transcriptase	Protein Coding	58	GC05M001253	5.93678760528564	https://www.genecards.org/cgi-bin/carddisp.pl?gene=TERT
CASP1	Caspase 1	Protein Coding	56	GC11M105025	5.93023014068604	https://www.genecards.org/cgi-bin/carddisp.pl?gene=CASP1
MED23	Mediator Complex Subunit 23	Protein Coding	49	GC06M131573	5.92711687088013	https://www.genecards.org/cgi-bin/carddisp.pl?gene=MED23
PRKCA	Protein Kinase C Alpha	Protein Coding	57	GC17P066302	5.92283773422241	https://www.genecards.org/cgi-bin/carddisp.pl?gene=PRKCA
CRH	Corticotropin Releasing Hormone	Protein Coding	50	GC08M066176	5.90090036392212	https://www.genecards.org/cgi-bin/carddisp.pl?gene=CRH
RPS27A	Ribosomal Protein S27a	Protein Coding	48	GC02P055231	5.89005470275879	https://www.genecards.org/cgi-bin/carddisp.pl?gene=RPS27A
DHDDS	Dehydrodolichyl Diphosphate Synthase Subunit	Protein Coding	48	GC01P026432	5.88996887207031	https://www.genecards.org/cgi-bin/carddisp.pl?gene=DHDDS
IL1RN	Interleukin 1 Receptor Antagonist	Protein Coding	57	GC02P124515	5.8838996887207	https://www.genecards.org/cgi-bin/carddisp.pl?gene=IL1RN
MRE11	MRE11 Homolog, Double Strand Break Repair Nuclease	Protein Coding	55	GC11M103736	5.88186550140381	https://www.genecards.org/cgi-bin/carddisp.pl?gene=MRE11
MAP2K1	Mitogen-Activated Protein Kinase Kinase 1	Protein Coding	60	GC15P066386	5.85915517807007	https://www.genecards.org/cgi-bin/carddisp.pl?gene=MAP2K1
MGP	Matrix Gla Protein	Protein Coding	49	GC12M023445	5.85887384414673	https://www.genecards.org/cgi-bin/carddisp.pl?gene=MGP
ACSM1	Acyl-CoA Synthetase Medium Chain Family Member 1	Protein Coding	46	GC16M020634	5.85820198059082	https://www.genecards.org/cgi-bin/carddisp.pl?gene=ACSM1
RPA1	Replication Protein A1	Protein Coding	53	GC17P001829	5.8481273651123	https://www.genecards.org/cgi-bin/carddisp.pl?gene=RPA1
PPP2CA	Protein Phosphatase 2 Catalytic Subunit Alpha	Protein Coding	56	GC05M134194	5.83105897903442	https://www.genecards.org/cgi-bin/carddisp.pl?gene=PPP2CA
HNMT	Histamine N-Methyltransferase	Protein Coding	52	GC02P137964	5.82902193069458	https://www.genecards.org/cgi-bin/carddisp.pl?gene=HNMT
INTS2	Integrator Complex Subunit 2	Protein Coding	40	GC17M061865	5.7977237701416	https://www.genecards.org/cgi-bin/carddisp.pl?gene=INTS2
SPTLC1	Serine Palmitoyltransferase Long Chain Base Subunit 1	Protein Coding	53	GC09M100254	5.78053331375122	https://www.genecards.org/cgi-bin/carddisp.pl?gene=SPTLC1
MMP9	Matrix Metallopeptidase 9	Protein Coding	61	GC20P046008	5.77998399734497	https://www.genecards.org/cgi-bin/carddisp.pl?gene=MMP9
ADPRH	ADP-Ribosylarginine Hydrolase	Protein Coding	43	GC03P119579	5.77568912506104	https://www.genecards.org/cgi-bin/carddisp.pl?gene=ADPRH
SLC1A3	Solute Carrier Family 1 Member 3	Protein Coding	56	GC05P036656	5.76325750350952	https://www.genecards.org/cgi-bin/carddisp.pl?gene=SLC1A3
ITGAM	Integrin Subunit Alpha M	Protein Coding	55	GC16P043916	5.75220775604248	https://www.genecards.org/cgi-bin/carddisp.pl?gene=ITGAM
UGT2B4	UDP Glucuronosyltransferase Family 2 Member B4	Protein Coding	47	GC04M069484	5.74221611022949	https://www.genecards.org/cgi-bin/carddisp.pl?gene=UGT2B4
TXNIP	Thioredoxin Interacting Protein	Protein Coding	46	GC01M145992	5.7415246963501	https://www.genecards.org/cgi-bin/carddisp.pl?gene=TXNIP
ME2	Malic Enzyme 2	Protein Coding	50	GC18P050879	5.73992252349854	https://www.genecards.org/cgi-bin/carddisp.pl?gene=ME2
PRKACG	Protein Kinase CAMP-Activated Catalytic Subunit Gamma	Protein Coding	53	GC09M069221	5.73203659057617	https://www.genecards.org/cgi-bin/carddisp.pl?gene=PRKACG
NBN	Nibrin	Protein Coding	55	GC08M089933	5.728835105896	https://www.genecards.org/cgi-bin/carddisp.pl?gene=NBN
FGA	Fibrinogen Alpha Chain	Protein Coding	56	GC04M154583	5.72303438186646	https://www.genecards.org/cgi-bin/carddisp.pl?gene=FGA
OGT	O-Linked N-Acetylglucosamine (GlcNAc) Transferase	Protein Coding	51	GC0XP071534	5.70078182220459	https://www.genecards.org/cgi-bin/carddisp.pl?gene=OGT
ACMSD	Aminocarboxymuconate Semialdehyde Decarboxylase	Protein Coding	44	GC02P134838	5.67784214019775	https://www.genecards.org/cgi-bin/carddisp.pl?gene=ACMSD
WRN	WRN RecQ Like Helicase	Protein Coding	53	GC08P031033	5.66486120223999	https://www.genecards.org/cgi-bin/carddisp.pl?gene=WRN
FUS	FUS RNA Binding Protein	Protein Coding	51	GC16P031180	5.65634679794312	https://www.genecards.org/cgi-bin/carddisp.pl?gene=FUS
CDKN1A	Cyclin Dependent Kinase Inhibitor 1A	Protein Coding	55	GC06P096237	5.65081119537354	https://www.genecards.org/cgi-bin/carddisp.pl?gene=CDKN1A
AIFM1	Apoptosis Inducing Factor Mitochondria Associated 1	Protein Coding	56	GC0XM130129	5.65075874328613	https://www.genecards.org/cgi-bin/carddisp.pl?gene=AIFM1
UGP2	UDP-Glucose Pyrophosphorylase 2	Protein Coding	51	GC02P063840	5.64669418334961	https://www.genecards.org/cgi-bin/carddisp.pl?gene=UGP2
XRCC3	X-Ray Repair Cross Complementing 3	Protein Coding	50	GC14M103697	5.64526176452637	https://www.genecards.org/cgi-bin/carddisp.pl?gene=XRCC3
SGCB	Sarcoglycan Beta	Protein Coding	47	GC04M052019	5.60176658630371	https://www.genecards.org/cgi-bin/carddisp.pl?gene=SGCB
DPAGT1	Dolichyl-Phosphate N-Acetylglucosaminephosphotransferase 1	Protein Coding	52	GC11M119302	5.59382629394531	https://www.genecards.org/cgi-bin/carddisp.pl?gene=DPAGT1
ALG8	ALG8 Alpha-1,3-Glucosyltransferase	Protein Coding	51	GC11M103158	5.58910846710205	https://www.genecards.org/cgi-bin/carddisp.pl?gene=ALG8
HLA-DRB1	Major Histocompatibility Complex, Class II, DR Beta 1	Protein Coding	53	GC06M074974	5.58400678634644	https://www.genecards.org/cgi-bin/carddisp.pl?gene=HLA-DRB1
ACSM5	Acyl-CoA Synthetase Medium Chain Family Member 5	Protein Coding	44	GC16P020410	5.57472991943359	https://www.genecards.org/cgi-bin/carddisp.pl?gene=ACSM5
SHC1	SHC Adaptor Protein 1	Protein Coding	50	GC01M154962	5.5620698928833	https://www.genecards.org/cgi-bin/carddisp.pl?gene=SHC1
D2HGDH	D-2-Hydroxyglutarate Dehydrogenase	Protein Coding	48	GC02P241734	5.54956674575806	https://www.genecards.org/cgi-bin/carddisp.pl?gene=D2HGDH
LALBA	Lactalbumin Alpha	Protein Coding	45	GC12M048567	5.54426956176758	https://www.genecards.org/cgi-bin/carddisp.pl?gene=LALBA
EIF2S1	Eukaryotic Translation Initiation Factor 2 Subunit Alpha	Protein Coding	50	GC14P067359	5.53762292861938	https://www.genecards.org/cgi-bin/carddisp.pl?gene=EIF2S1
NPM1	Nucleophosmin 1	Protein Coding	57	GC05P171387	5.53620338439941	https://www.genecards.org/cgi-bin/carddisp.pl?gene=NPM1
CSN1S1	Casein Alpha S1	Protein Coding	43	GC04P069935	5.53500556945801	https://www.genecards.org/cgi-bin/carddisp.pl?gene=CSN1S1
ATP2C2	ATPase Secretory Pathway Ca2+ Transporting 2	Protein Coding	48	GC16P084368	5.52243852615356	https://www.genecards.org/cgi-bin/carddisp.pl?gene=ATP2C2
SFTPD	Surfactant Protein D	Protein Coding	51	GC10M079937	5.49009704589844	https://www.genecards.org/cgi-bin/carddisp.pl?gene=SFTPD
IDE	Insulin Degrading Enzyme	Protein Coding	56	GC10M092451	5.46363592147827	https://www.genecards.org/cgi-bin/carddisp.pl?gene=IDE
CASP9	Caspase 9	Protein Coding	53	GC01M015491	5.45372772216797	https://www.genecards.org/cgi-bin/carddisp.pl?gene=CASP9
HSPD1	Heat Shock Protein Family D (Hsp60) Member 1	Protein Coding	55	GC02M197486	5.44792079925537	https://www.genecards.org/cgi-bin/carddisp.pl?gene=HSPD1
ALG12	ALG12 Alpha-1,6-Mannosyltransferase	Protein Coding	45	GC22M049859	5.4429292678833	https://www.genecards.org/cgi-bin/carddisp.pl?gene=ALG12
DGAT2	Diacylglycerol O-Acyltransferase 2	Protein Coding	49	GC11P075759	5.44019269943237	https://www.genecards.org/cgi-bin/carddisp.pl?gene=DGAT2
GPX3	Glutathione Peroxidase 3	Protein Coding	47	GC05P150997	5.43957042694092	https://www.genecards.org/cgi-bin/carddisp.pl?gene=GPX3
HSPA4	Heat Shock Protein Family A (Hsp70) Member 4	Protein Coding	49	GC05P133054	5.41957759857178	https://www.genecards.org/cgi-bin/carddisp.pl?gene=HSPA4
PDGFRB	Platelet Derived Growth Factor Receptor Beta	Protein Coding	60	GC05M150113	5.41548156738281	https://www.genecards.org/cgi-bin/carddisp.pl?gene=PDGFRB
MAPK10	Mitogen-Activated Protein Kinase 10	Protein Coding	56	GC04M085990	5.41399431228638	https://www.genecards.org/cgi-bin/carddisp.pl?gene=MAPK10
ELANE	Elastase, Neutrophil Expressed	Protein Coding	58	GC19P004053	5.40868091583252	https://www.genecards.org/cgi-bin/carddisp.pl?gene=ELANE
XBP1	X-Box Binding Protein 1	Protein Coding	52	GC22M028794	5.40184926986694	https://www.genecards.org/cgi-bin/carddisp.pl?gene=XBP1
GDF15	Growth Differentiation Factor 15	Protein Coding	50	GC19P075774	5.38614702224731	https://www.genecards.org/cgi-bin/carddisp.pl?gene=GDF15
FABP12	Fatty Acid Binding Protein 12	Protein Coding	38	GC08M081524	5.36602401733398	https://www.genecards.org/cgi-bin/carddisp.pl?gene=FABP12
ITGAL	Integrin Subunit Alpha L	Protein Coding	53	GC16P030472	5.33603286743164	https://www.genecards.org/cgi-bin/carddisp.pl?gene=ITGAL
PPM1B	Protein Phosphatase, Mg2+/Mn2+ Dependent 1B	Protein Coding	50	GC02P044167	5.33147525787354	https://www.genecards.org/cgi-bin/carddisp.pl?gene=PPM1B
HSPA5	Heat Shock Protein Family A (Hsp70) Member 5	Protein Coding	55	GC09M125234	5.32332992553711	https://www.genecards.org/cgi-bin/carddisp.pl?gene=HSPA5
B3GAT1	Beta-1,3-Glucuronyltransferase 1	Protein Coding	50	GC11M134378	5.32230472564697	https://www.genecards.org/cgi-bin/carddisp.pl?gene=B3GAT1
ACSM4	Acyl-CoA Synthetase Medium Chain Family Member 4	Protein Coding	39	GC12P007304	5.31826686859131	https://www.genecards.org/cgi-bin/carddisp.pl?gene=ACSM4
LAMP2	Lysosomal Associated Membrane Protein 2	Protein Coding	51	GC0XM120426	5.31727504730225	https://www.genecards.org/cgi-bin/carddisp.pl?gene=LAMP2
AQP7	Aquaporin 7	Protein Coding	51	GC09M033384	5.31541299819946	https://www.genecards.org/cgi-bin/carddisp.pl?gene=AQP7
ANXA5	Annexin A5	Protein Coding	52	GC04M121667	5.31132221221924	https://www.genecards.org/cgi-bin/carddisp.pl?gene=ANXA5
B4GALT6	Beta-1,4-Galactosyltransferase 6	Protein Coding	47	GC18M031622	5.31052303314209	https://www.genecards.org/cgi-bin/carddisp.pl?gene=B4GALT6
AOC3	Amine Oxidase Copper Containing 3	Protein Coding	52	GC17P042851	5.30940580368042	https://www.genecards.org/cgi-bin/carddisp.pl?gene=AOC3
CDK4	Cyclin Dependent Kinase 4	Protein Coding	61	GC12M058560	5.30669116973877	https://www.genecards.org/cgi-bin/carddisp.pl?gene=CDK4
FHIT	Fragile Histidine Triad Diadenosine Triphosphatase	Protein Coding	51	GC03M059747	5.29877758026123	https://www.genecards.org/cgi-bin/carddisp.pl?gene=FHIT
GSTA4	Glutathione S-Transferase Alpha 4	Protein Coding	47	GC06M052977	5.28378200531006	https://www.genecards.org/cgi-bin/carddisp.pl?gene=GSTA4
XYLT2	Xylosyltransferase 2	Protein Coding	52	GC17P067210	5.27429056167603	https://www.genecards.org/cgi-bin/carddisp.pl?gene=XYLT2
AGMAT	Agmatinase	Protein Coding	45	GC01M015571	5.26103496551514	https://www.genecards.org/cgi-bin/carddisp.pl?gene=AGMAT
RNASEH1	Ribonuclease H1	Protein Coding	50	GC02M003522	5.25813961029053	https://www.genecards.org/cgi-bin/carddisp.pl?gene=RNASEH1
LTF	Lactotransferrin	Protein Coding	52	GC03M046435	5.25234222412109	https://www.genecards.org/cgi-bin/carddisp.pl?gene=LTF
SELP	Selectin P	Protein Coding	52	GC01M169558	5.24771881103516	https://www.genecards.org/cgi-bin/carddisp.pl?gene=SELP
TGFBR1	Transforming Growth Factor Beta Receptor 1	Protein Coding	61	GC09P099104	5.2344331741333	https://www.genecards.org/cgi-bin/carddisp.pl?gene=TGFBR1
INTS3	Integrator Complex Subunit 3	Protein Coding	42	GC01P153728	5.23272895812988	https://www.genecards.org/cgi-bin/carddisp.pl?gene=INTS3
ALG6	ALG6 Alpha-1,3-Glucosyltransferase	Protein Coding	47	GC01P063367	5.22921657562256	https://www.genecards.org/cgi-bin/carddisp.pl?gene=ALG6
MET	MET Proto-Oncogene, Receptor Tyrosine Kinase	Protein Coding	61	GC07P116672	5.22847557067871	https://www.genecards.org/cgi-bin/carddisp.pl?gene=MET
TREH	Trehalase	Protein Coding	50	GC11M118657	5.21974182128906	https://www.genecards.org/cgi-bin/carddisp.pl?gene=TREH
CD46	CD46 Molecule	Protein Coding	55	GC01P207752	5.21288013458252	https://www.genecards.org/cgi-bin/carddisp.pl?gene=CD46
MAPK3	Mitogen-Activated Protein Kinase 3	Protein Coding	56	GC16M039242	5.21150636672974	https://www.genecards.org/cgi-bin/carddisp.pl?gene=MAPK3
TGFBR2	Transforming Growth Factor Beta Receptor 2	Protein Coding	59	GC03P030623	5.20850038528442	https://www.genecards.org/cgi-bin/carddisp.pl?gene=TGFBR2
DDIT3	DNA Damage Inducible Transcript 3	Protein Coding	52	GC12M057516	5.20684719085693	https://www.genecards.org/cgi-bin/carddisp.pl?gene=DDIT3
PISD	Phosphatidylserine Decarboxylase	Protein Coding	52	GC22M063585	5.19185638427734	https://www.genecards.org/cgi-bin/carddisp.pl?gene=PISD
TNFRSF1B	TNF Receptor Superfamily Member 1B	Protein Coding	56	GC01P012331	5.18643093109131	https://www.genecards.org/cgi-bin/carddisp.pl?gene=TNFRSF1B
PLAT	Plasminogen Activator, Tissue Type	Protein Coding	56	GC08M042174	5.18559837341309	https://www.genecards.org/cgi-bin/carddisp.pl?gene=PLAT
POLB	DNA Polymerase Beta	Protein Coding	51	GC08P042338	5.17827033996582	https://www.genecards.org/cgi-bin/carddisp.pl?gene=POLB
IDH3B	Isocitrate Dehydrogenase (NAD(+)) 3 Non-Catalytic Subunit Beta	Protein Coding	51	GC20M002658	5.16932058334351	https://www.genecards.org/cgi-bin/carddisp.pl?gene=IDH3B
GCLM	Glutamate-Cysteine Ligase Modifier Subunit	Protein Coding	48	GC01M093885	5.15809679031372	https://www.genecards.org/cgi-bin/carddisp.pl?gene=GCLM
ENO1	Enolase 1	Protein Coding	54	GC01M008861	5.14268684387207	https://www.genecards.org/cgi-bin/carddisp.pl?gene=ENO1
NUDT12	Nudix Hydrolase 12	Protein Coding	43	GC05M103548	5.14061832427979	https://www.genecards.org/cgi-bin/carddisp.pl?gene=NUDT12
DCP2	Decapping MRNA 2	Protein Coding	42	GC05P112976	5.13898611068726	https://www.genecards.org/cgi-bin/carddisp.pl?gene=DCP2
MAF	MAF BZIP Transcription Factor	Protein Coding	51	GC16M079204	5.11870241165161	https://www.genecards.org/cgi-bin/carddisp.pl?gene=MAF
OXA1L	OXA1L Mitochondrial Inner Membrane Protein	Protein Coding	45	GC14P022766	5.11705923080444	https://www.genecards.org/cgi-bin/carddisp.pl?gene=OXA1L
DPM1	Dolichyl-Phosphate Mannosyltransferase Subunit 1, Catalytic	Protein Coding	51	GC20M050934	5.11509418487549	https://www.genecards.org/cgi-bin/carddisp.pl?gene=DPM1
SELENOI	Selenoprotein I	Protein Coding	43	GC02P026310	5.11288404464722	https://www.genecards.org/cgi-bin/carddisp.pl?gene=SELENOI
KAT5	Lysine Acetyltransferase 5	Protein Coding	57	GC11P065711	5.11201763153076	https://www.genecards.org/cgi-bin/carddisp.pl?gene=KAT5
OGG1	8-Oxoguanine DNA Glycosylase	Protein Coding	53	GC03P013877	5.10797119140625	https://www.genecards.org/cgi-bin/carddisp.pl?gene=OGG1
BCL2L1	BCL2 Like 1	Protein Coding	55	GC20M031664	5.1000919342041	https://www.genecards.org/cgi-bin/carddisp.pl?gene=BCL2L1
ITGB3	Integrin Subunit Beta 3	Protein Coding	59	GC17P067114	5.09270048141479	https://www.genecards.org/cgi-bin/carddisp.pl?gene=ITGB3
PON3	Paraoxonase 3	Protein Coding	51	GC07M095359	5.07390785217285	https://www.genecards.org/cgi-bin/carddisp.pl?gene=PON3
RANBP2	RAN Binding Protein 2	Protein Coding	52	GC02P108719	5.07367038726807	https://www.genecards.org/cgi-bin/carddisp.pl?gene=RANBP2
LDHB	Lactate Dehydrogenase B	Protein Coding	53	GC12M021635	5.07024621963501	https://www.genecards.org/cgi-bin/carddisp.pl?gene=LDHB
POLL	DNA Polymerase Lambda	Protein Coding	50	GC10M101578	5.03978252410889	https://www.genecards.org/cgi-bin/carddisp.pl?gene=POLL
NPEPL1	Aminopeptidase Like 1	Protein Coding	39	GC20P058689	5.03616666793823	https://www.genecards.org/cgi-bin/carddisp.pl?gene=NPEPL1
PRDX5	Peroxiredoxin 5	Protein Coding	51	GC11P064493	5.02823543548584	https://www.genecards.org/cgi-bin/carddisp.pl?gene=PRDX5
CSNK2B	Casein Kinase 2 Beta	Protein Coding	55	GC06P096103	5.02543067932129	https://www.genecards.org/cgi-bin/carddisp.pl?gene=CSNK2B
CDK2	Cyclin Dependent Kinase 2	Protein Coding	58	GC12P055966	5.02046251296997	https://www.genecards.org/cgi-bin/carddisp.pl?gene=CDK2
NPPB	Natriuretic Peptide B	Protein Coding	50	GC01M011858	5.01705360412598	https://www.genecards.org/cgi-bin/carddisp.pl?gene=NPPB
CHPT1	Choline Phosphotransferase 1	Protein Coding	47	GC12P101696	5.00368690490723	https://www.genecards.org/cgi-bin/carddisp.pl?gene=CHPT1
HEPH	Hephaestin	Protein Coding	47	GC0XP066162	4.99753618240356	https://www.genecards.org/cgi-bin/carddisp.pl?gene=HEPH
IDH3A	Isocitrate Dehydrogenase (NAD(+)) 3 Catalytic Subunit Alpha	Protein Coding	52	GC15P078131	4.97648286819458	https://www.genecards.org/cgi-bin/carddisp.pl?gene=IDH3A
AOC1	Amine Oxidase Copper Containing 1	Protein Coding	49	GC07P150824	4.97250938415527	https://www.genecards.org/cgi-bin/carddisp.pl?gene=AOC1
CTSG	Cathepsin G	Protein Coding	52	GC14M024573	4.96971702575684	https://www.genecards.org/cgi-bin/carddisp.pl?gene=CTSG
PRKDC	Protein Kinase, DNA-Activated, Catalytic Subunit	Protein Coding	57	GC08M047773	4.96653127670288	https://www.genecards.org/cgi-bin/carddisp.pl?gene=PRKDC
CEL	Carboxyl Ester Lipase	Protein Coding	52	GC09P133061	4.95969009399414	https://www.genecards.org/cgi-bin/carddisp.pl?gene=CEL
NGF	Nerve Growth Factor	Protein Coding	58	GC01M115285	4.95161581039429	https://www.genecards.org/cgi-bin/carddisp.pl?gene=NGF
CD44	CD44 Molecule (Indian Blood Group)	Protein Coding	55	GC11P035139	4.95092487335205	https://www.genecards.org/cgi-bin/carddisp.pl?gene=CD44
THBS1	Thrombospondin 1	Protein Coding	52	GC15P039581	4.95062398910522	https://www.genecards.org/cgi-bin/carddisp.pl?gene=THBS1
LTA	Lymphotoxin Alpha	Protein Coding	49	GC06P096098	4.94440650939941	https://www.genecards.org/cgi-bin/carddisp.pl?gene=LTA
BCO2	Beta-Carotene Oxygenase 2	Protein Coding	45	GC11P112175	4.92115545272827	https://www.genecards.org/cgi-bin/carddisp.pl?gene=BCO2
PRKCD	Protein Kinase C Delta	Protein Coding	59	GC03P053156	4.91718769073486	https://www.genecards.org/cgi-bin/carddisp.pl?gene=PRKCD
PIM1	Pim-1 Proto-Oncogene, Serine/Threonine Kinase	Protein Coding	56	GC06P096245	4.91494131088257	https://www.genecards.org/cgi-bin/carddisp.pl?gene=PIM1
CD14	CD14 Molecule	Protein Coding	53	GC05M140631	4.90077209472656	https://www.genecards.org/cgi-bin/carddisp.pl?gene=CD14
DRD3	Dopamine Receptor D3	Protein Coding	51	GC03M114128	4.89361953735352	https://www.genecards.org/cgi-bin/carddisp.pl?gene=DRD3
NUDT7	Nudix Hydrolase 7	Protein Coding	43	GC16P077722	4.88301658630371	https://www.genecards.org/cgi-bin/carddisp.pl?gene=NUDT7
CROT	Carnitine O-Octanoyltransferase	Protein Coding	46	GC07P087369	4.87931823730469	https://www.genecards.org/cgi-bin/carddisp.pl?gene=CROT
CEPT1	Choline/Ethanolamine Phosphotransferase 1	Protein Coding	47	GC01P111139	4.86646318435669	https://www.genecards.org/cgi-bin/carddisp.pl?gene=CEPT1
BLVRB	Biliverdin Reductase B	Protein Coding	46	GC19M040447	4.85741519927979	https://www.genecards.org/cgi-bin/carddisp.pl?gene=BLVRB
PRUNE1	Prune Exopolyphosphatase 1	Protein Coding	47	GC01P151008	4.84531784057617	https://www.genecards.org/cgi-bin/carddisp.pl?gene=PRUNE1
DUT	Deoxyuridine Triphosphatase	Protein Coding	50	GC15P048331	4.83592939376831	https://www.genecards.org/cgi-bin/carddisp.pl?gene=DUT
IL3	Interleukin 3	Protein Coding	52	GC05P132060	4.82744169235229	https://www.genecards.org/cgi-bin/carddisp.pl?gene=IL3
INTS4	Integrator Complex Subunit 4	Protein Coding	43	GC11M103154	4.82644891738892	https://www.genecards.org/cgi-bin/carddisp.pl?gene=INTS4
MGAT2	Alpha-1,6-Mannosyl-Glycoprotein 2-Beta-N-Acetylglucosaminyltransferase	Protein Coding	51	GC14P049620	4.82026720046997	https://www.genecards.org/cgi-bin/carddisp.pl?gene=MGAT2
CD40LG	CD40 Ligand	Protein Coding	57	GC0XP136649	4.81261110305786	https://www.genecards.org/cgi-bin/carddisp.pl?gene=CD40LG
ACP1	Acid Phosphatase 1	Protein Coding	50	GC02P000435	4.81200504302979	https://www.genecards.org/cgi-bin/carddisp.pl?gene=ACP1
BACE1	Beta-Secretase 1	Protein Coding	53	GC11M117285	4.79328775405884	https://www.genecards.org/cgi-bin/carddisp.pl?gene=BACE1
MMP3	Matrix Metallopeptidase 3	Protein Coding	57	GC11M102835	4.78074741363525	https://www.genecards.org/cgi-bin/carddisp.pl?gene=MMP3
SLC22A2	Solute Carrier Family 22 Member 2	Protein Coding	51	GC06M160198	4.76724576950073	https://www.genecards.org/cgi-bin/carddisp.pl?gene=SLC22A2
GYG2	Glycogenin 2	Protein Coding	46	GC0XP002828	4.76503562927246	https://www.genecards.org/cgi-bin/carddisp.pl?gene=GYG2
TPH2	Tryptophan Hydroxylase 2	Protein Coding	56	GC12P071938	4.75920724868774	https://www.genecards.org/cgi-bin/carddisp.pl?gene=TPH2
PLCG1	Phospholipase C Gamma 1	Protein Coding	53	GC20P041136	4.7496337890625	https://www.genecards.org/cgi-bin/carddisp.pl?gene=PLCG1
ACSM3	Acyl-CoA Synthetase Medium Chain Family Member 3	Protein Coding	46	GC16P020610	4.74467325210571	https://www.genecards.org/cgi-bin/carddisp.pl?gene=ACSM3
DTYMK	Deoxythymidylate Kinase	Protein Coding	51	GC02M241675	4.7442946434021	https://www.genecards.org/cgi-bin/carddisp.pl?gene=DTYMK
LAP3	Leucine Aminopeptidase 3	Protein Coding	48	GC04P019758	4.74370336532593	https://www.genecards.org/cgi-bin/carddisp.pl?gene=LAP3
RHOA	Ras Homolog Family Member A	Protein Coding	57	GC03M049359	4.74008798599243	https://www.genecards.org/cgi-bin/carddisp.pl?gene=RHOA
B3GAT2	Beta-1,3-Glucuronyltransferase 2	Protein Coding	43	GC06M070856	4.73470687866211	https://www.genecards.org/cgi-bin/carddisp.pl?gene=B3GAT2
XPNPEP2	X-Prolyl Aminopeptidase 2	Protein Coding	51	GC0XP129738	4.73032379150391	https://www.genecards.org/cgi-bin/carddisp.pl?gene=XPNPEP2
HTR2C	5-Hydroxytryptamine Receptor 2C	Protein Coding	52	GC0XP114584	4.72690725326538	https://www.genecards.org/cgi-bin/carddisp.pl?gene=HTR2C
LACTB	Lactamase Beta	Protein Coding	43	GC15P127734	4.72430276870728	https://www.genecards.org/cgi-bin/carddisp.pl?gene=LACTB
TREX1	Three Prime Repair Exonuclease 1	Protein Coding	49	GC03P050552	4.71955060958862	https://www.genecards.org/cgi-bin/carddisp.pl?gene=TREX1
CSGALNACT1	Chondroitin Sulfate N-Acetylgalactosaminyltransferase 1	Protein Coding	48	GC08M019404	4.71317768096924	https://www.genecards.org/cgi-bin/carddisp.pl?gene=CSGALNACT1
CALM1	Calmodulin 1	Protein Coding	52	GC14P090396	4.71000003814697	https://www.genecards.org/cgi-bin/carddisp.pl?gene=CALM1
PPM1L	Protein Phosphatase, Mg2+/Mn2+ Dependent 1L	Protein Coding	44	GC03P160755	4.70138359069824	https://www.genecards.org/cgi-bin/carddisp.pl?gene=PPM1L
CREBBP	CREB Binding Protein	Protein Coding	60	GC16M009385	4.69541215896606	https://www.genecards.org/cgi-bin/carddisp.pl?gene=CREBBP
NRAS	NRAS Proto-Oncogene, GTPase	Protein Coding	57	GC01M114704	4.69481420516968	https://www.genecards.org/cgi-bin/carddisp.pl?gene=NRAS
BMPR1A	Bone Morphogenetic Protein Receptor Type 1A	Protein Coding	57	GC10P095535	4.68102312088013	https://www.genecards.org/cgi-bin/carddisp.pl?gene=BMPR1A
PDE4D	Phosphodiesterase 4D	Protein Coding	55	GC05M058969	4.67471122741699	https://www.genecards.org/cgi-bin/carddisp.pl?gene=PDE4D
HGF	Hepatocyte Growth Factor	Protein Coding	58	GC07M081699	4.66884231567383	https://www.genecards.org/cgi-bin/carddisp.pl?gene=HGF
CALR	Calreticulin	Protein Coding	58	GC19P012938	4.66047430038452	https://www.genecards.org/cgi-bin/carddisp.pl?gene=CALR
FN1	Fibronectin 1	Protein Coding	57	GC02M215360	4.65084314346313	https://www.genecards.org/cgi-bin/carddisp.pl?gene=FN1
NUS1	NUS1 Dehydrodolichyl Diphosphate Synthase Subunit	Protein Coding	46	GC06P117675	4.62377786636353	https://www.genecards.org/cgi-bin/carddisp.pl?gene=NUS1
DGKQ	Diacylglycerol Kinase Theta	Protein Coding	48	GC04M000958	4.61879730224609	https://www.genecards.org/cgi-bin/carddisp.pl?gene=DGKQ
CDH1	Cadherin 1	Protein Coding	56	GC16P068737	4.61642122268677	https://www.genecards.org/cgi-bin/carddisp.pl?gene=CDH1
ALAS1	5'-Aminolevulinate Synthase 1	Protein Coding	50	GC03P052198	4.61507701873779	https://www.genecards.org/cgi-bin/carddisp.pl?gene=ALAS1
CGA	Glycoprotein Hormones, Alpha Polypeptide	Protein Coding	51	GC06M087085	4.60171461105347	https://www.genecards.org/cgi-bin/carddisp.pl?gene=CGA
OXT	Oxytocin/Neurophysin I Prepropeptide	Protein Coding	44	GC20P004611	4.60093784332275	https://www.genecards.org/cgi-bin/carddisp.pl?gene=OXT
IL4	Interleukin 4	Protein Coding	53	GC05P132673	4.59852170944214	https://www.genecards.org/cgi-bin/carddisp.pl?gene=IL4
HSPB1	Heat Shock Protein Family B (Small) Member 1	Protein Coding	59	GC07P076302	4.59843158721924	https://www.genecards.org/cgi-bin/carddisp.pl?gene=HSPB1
FASLG	Fas Ligand	Protein Coding	55	GC01P172628	4.57838487625122	https://www.genecards.org/cgi-bin/carddisp.pl?gene=FASLG
SORT1	Sortilin 1	Protein Coding	51	GC01M109310	4.57475805282593	https://www.genecards.org/cgi-bin/carddisp.pl?gene=SORT1
CSF1	Colony Stimulating Factor 1	Protein Coding	51	GC01P109911	4.57298374176025	https://www.genecards.org/cgi-bin/carddisp.pl?gene=CSF1
POMGNT2	Protein O-Linked Mannose N-Acetylglucosaminyltransferase 2 (Beta 1,4-)	Protein Coding	44	GC03M043121	4.55261421203613	https://www.genecards.org/cgi-bin/carddisp.pl?gene=POMGNT2
CLU	Clusterin	Protein Coding	54	GC08M027596	4.54113960266113	https://www.genecards.org/cgi-bin/carddisp.pl?gene=CLU
DNPEP	Aspartyl Aminopeptidase	Protein Coding	46	GC02M219373	4.53901290893555	https://www.genecards.org/cgi-bin/carddisp.pl?gene=DNPEP
ATXN3	Ataxin 3	Protein Coding	52	GC14M104050	4.53586006164551	https://www.genecards.org/cgi-bin/carddisp.pl?gene=ATXN3
BCR	BCR Activator Of RhoGEF And GTPase	Protein Coding	59	GC22P023179	4.52903699874878	https://www.genecards.org/cgi-bin/carddisp.pl?gene=BCR
SULT1B1	Sulfotransferase Family 1B Member 1	Protein Coding	47	GC04M069721	4.52444171905518	https://www.genecards.org/cgi-bin/carddisp.pl?gene=SULT1B1
BMPR2	Bone Morphogenetic Protein Receptor Type 2	Protein Coding	57	GC02P202376	4.52031326293945	https://www.genecards.org/cgi-bin/carddisp.pl?gene=BMPR2
PTPA	Protein Phosphatase 2 Phosphatase Activator	Protein Coding	50	GC09P129427	4.52005195617676	https://www.genecards.org/cgi-bin/carddisp.pl?gene=PTPA
CNDP1	Carnosine Dipeptidase 1	Protein Coding	50	GC18P074534	4.50773811340332	https://www.genecards.org/cgi-bin/carddisp.pl?gene=CNDP1
MICU1	Mitochondrial Calcium Uptake 1	Protein Coding	49	GC10M072367	4.50389385223389	https://www.genecards.org/cgi-bin/carddisp.pl?gene=MICU1
ATOX1	Antioxidant 1 Copper Chaperone	Protein Coding	46	GC05M151743	4.50311422348022	https://www.genecards.org/cgi-bin/carddisp.pl?gene=ATOX1
BAX	BCL2 Associated X, Apoptosis Regulator	Protein Coding	57	GC19P048954	4.50175666809082	https://www.genecards.org/cgi-bin/carddisp.pl?gene=BAX
PHB1	Prohibitin 1	Protein Coding	53	GC17M054664	4.4930419921875	https://www.genecards.org/cgi-bin/carddisp.pl?gene=PHB1
IDI1	Isopentenyl-Diphosphate Delta Isomerase 1	Protein Coding	49	GC10M001039	4.48527336120605	https://www.genecards.org/cgi-bin/carddisp.pl?gene=IDI1
POLRMT	RNA Polymerase Mitochondrial	Protein Coding	50	GC19M000617	4.48461627960205	https://www.genecards.org/cgi-bin/carddisp.pl?gene=POLRMT
NEK9	NIMA Related Kinase 9	Protein Coding	52	GC14M075079	4.45792198181152	https://www.genecards.org/cgi-bin/carddisp.pl?gene=NEK9
KIT	KIT Proto-Oncogene, Receptor Tyrosine Kinase	Protein Coding	60	GC04P054657	4.45577049255371	https://www.genecards.org/cgi-bin/carddisp.pl?gene=KIT
B4GALT7	Beta-1,4-Galactosyltransferase 7	Protein Coding	48	GC05P177600	4.45483827590942	https://www.genecards.org/cgi-bin/carddisp.pl?gene=B4GALT7
VHL	Von Hippel-Lindau Tumor Suppressor	Protein Coding	54	GC03P013997	4.44633626937866	https://www.genecards.org/cgi-bin/carddisp.pl?gene=VHL
SLC8A1	Solute Carrier Family 8 Member A1	Protein Coding	51	GC02M040078	4.4394702911377	https://www.genecards.org/cgi-bin/carddisp.pl?gene=SLC8A1
CCL5	C-C Motif Chemokine Ligand 5	Protein Coding	51	GC17M035871	4.43684768676758	https://www.genecards.org/cgi-bin/carddisp.pl?gene=CCL5
APEX1	Apurinic/Apyrimidinic Endodeoxyribonuclease 1	Protein Coding	52	GC14P020455	4.43353748321533	https://www.genecards.org/cgi-bin/carddisp.pl?gene=APEX1
B3GAT3	Beta-1,3-Glucuronyltransferase 3	Protein Coding	50	GC11M102406	4.42798042297363	https://www.genecards.org/cgi-bin/carddisp.pl?gene=B3GAT3
GUCY1A1	Guanylate Cyclase 1 Soluble Subunit Alpha 1	Protein Coding	50	GC04P155667	4.42399835586548	https://www.genecards.org/cgi-bin/carddisp.pl?gene=GUCY1A1
CYP20A1	Cytochrome P450 Family 20 Subfamily A Member 1	Protein Coding	44	GC02P203238	4.41603994369507	https://www.genecards.org/cgi-bin/carddisp.pl?gene=CYP20A1
PGAM1	Phosphoglycerate Mutase 1	Protein Coding	51	GC10P097426	4.41530990600586	https://www.genecards.org/cgi-bin/carddisp.pl?gene=PGAM1
SLC31A1	Solute Carrier Family 31 Member 1	Protein Coding	49	GC09P113221	4.41211986541748	https://www.genecards.org/cgi-bin/carddisp.pl?gene=SLC31A1
TAB1	TGF-Beta Activated Kinase 1 (MAP3K7) Binding Protein 1	Protein Coding	49	GC22P047521	4.41079330444336	https://www.genecards.org/cgi-bin/carddisp.pl?gene=TAB1
P4HB	Prolyl 4-Hydroxylase Subunit Beta	Protein Coding	56	GC17M081843	4.38585948944092	https://www.genecards.org/cgi-bin/carddisp.pl?gene=P4HB
CYBA	Cytochrome B-245 Alpha Chain	Protein Coding	54	GC16M088643	4.37619590759277	https://www.genecards.org/cgi-bin/carddisp.pl?gene=CYBA
POMGNT1	Protein O-Linked Mannose N-Acetylglucosaminyltransferase 1 (Beta 1,2-)	Protein Coding	52	GC01M046188	4.36517906188965	https://www.genecards.org/cgi-bin/carddisp.pl?gene=POMGNT1
BECN1	Beclin 1	Protein Coding	52	GC17M042810	4.34113931655884	https://www.genecards.org/cgi-bin/carddisp.pl?gene=BECN1
PTK2B	Protein Tyrosine Kinase 2 Beta	Protein Coding	55	GC08P027311	4.33998203277588	https://www.genecards.org/cgi-bin/carddisp.pl?gene=PTK2B
GNAI1	G Protein Subunit Alpha I1	Protein Coding	53	GC07P079769	4.33720350265503	https://www.genecards.org/cgi-bin/carddisp.pl?gene=GNAI1
CSNK2A1	Casein Kinase 2 Alpha 1	Protein Coding	57	GC20M000472	4.33511161804199	https://www.genecards.org/cgi-bin/carddisp.pl?gene=CSNK2A1
TIMM8A	Translocase Of Inner Mitochondrial Membrane 8A	Protein Coding	48	GC0XM101345	4.33428955078125	https://www.genecards.org/cgi-bin/carddisp.pl?gene=TIMM8A
ERN1	Endoplasmic Reticulum To Nucleus Signaling 1	Protein Coding	53	GC17M064039	4.33144855499268	https://www.genecards.org/cgi-bin/carddisp.pl?gene=ERN1
CTSB	Cathepsin B	Protein Coding	59	GC08M011842	4.32957315444946	https://www.genecards.org/cgi-bin/carddisp.pl?gene=CTSB
EIF4EBP1	Eukaryotic Translation Initiation Factor 4E Binding Protein 1	Protein Coding	53	GC08P038672	4.31795883178711	https://www.genecards.org/cgi-bin/carddisp.pl?gene=EIF4EBP1
SUPV3L1	Suv3 Like RNA Helicase	Protein Coding	44	GC10P069182	4.31315135955811	https://www.genecards.org/cgi-bin/carddisp.pl?gene=SUPV3L1
CGB5	Chorionic Gonadotropin Subunit Beta 5	Protein Coding	37	GC19P049043	4.31143188476563	https://www.genecards.org/cgi-bin/carddisp.pl?gene=CGB5
RRM1	Ribonucleotide Reductase Catalytic Subunit M1	Protein Coding	56	GC11P004115	4.30051183700562	https://www.genecards.org/cgi-bin/carddisp.pl?gene=RRM1
RNASEL	Ribonuclease L	Protein Coding	50	GC01M182573	4.29903173446655	https://www.genecards.org/cgi-bin/carddisp.pl?gene=RNASEL
CDK1	Cyclin Dependent Kinase 1	Protein Coding	54	GC10P060772	4.29304504394531	https://www.genecards.org/cgi-bin/carddisp.pl?gene=CDK1
GUCY1B1	Guanylate Cyclase 1 Soluble Subunit Beta 1	Protein Coding	47	GC04P155759	4.27480125427246	https://www.genecards.org/cgi-bin/carddisp.pl?gene=GUCY1B1
HMGCLL1	3-Hydroxymethyl-3-Methylglutaryl-CoA Lyase Like 1	Protein Coding	44	GC06M055434	4.27141904830933	https://www.genecards.org/cgi-bin/carddisp.pl?gene=HMGCLL1
HSPA1A	Heat Shock Protein Family A (Hsp70) Member 1A	Protein Coding	53	GC06P096117	4.24957466125488	https://www.genecards.org/cgi-bin/carddisp.pl?gene=HSPA1A
ITGA4	Integrin Subunit Alpha 4	Protein Coding	55	GC02P181456	4.24531078338623	https://www.genecards.org/cgi-bin/carddisp.pl?gene=ITGA4
SELENBP1	Selenium Binding Protein 1	Protein Coding	50	GC01M151364	4.23442363739014	https://www.genecards.org/cgi-bin/carddisp.pl?gene=SELENBP1
ABCD2	ATP Binding Cassette Subfamily D Member 2	Protein Coding	47	GC12M039530	4.22477245330811	https://www.genecards.org/cgi-bin/carddisp.pl?gene=ABCD2
SRR	Serine Racemase	Protein Coding	48	GC17P002303	4.22042751312256	https://www.genecards.org/cgi-bin/carddisp.pl?gene=SRR
SLC25A17	Solute Carrier Family 25 Member 17	Protein Coding	44	GC22M063730	4.21735858917236	https://www.genecards.org/cgi-bin/carddisp.pl?gene=SLC25A17
ME3	Malic Enzyme 3	Protein Coding	47	GC11M103246	4.21546936035156	https://www.genecards.org/cgi-bin/carddisp.pl?gene=ME3
TDP2	Tyrosyl-DNA Phosphodiesterase 2	Protein Coding	51	GC06M024651	4.21306753158569	https://www.genecards.org/cgi-bin/carddisp.pl?gene=TDP2
TP73	Tumor Protein P73	Protein Coding	52	GC01P003652	4.19424819946289	https://www.genecards.org/cgi-bin/carddisp.pl?gene=TP73
HAO1	Hydroxyacid Oxidase 1	Protein Coding	48	GC20M008690	4.18640375137329	https://www.genecards.org/cgi-bin/carddisp.pl?gene=HAO1
TLR2	Toll Like Receptor 2	Protein Coding	59	GC04P153684	4.18525075912476	https://www.genecards.org/cgi-bin/carddisp.pl?gene=TLR2
GAL	Galanin And GMAP Prepropeptide	Protein Coding	51	GC11P071748	4.1691312789917	https://www.genecards.org/cgi-bin/carddisp.pl?gene=GAL
HDC	Histidine Decarboxylase	Protein Coding	51	GC15M050241	4.16437292098999	https://www.genecards.org/cgi-bin/carddisp.pl?gene=HDC
PPM1M	Protein Phosphatase, Mg2+/Mn2+ Dependent 1M	Protein Coding	43	GC03P052245	4.14043474197388	https://www.genecards.org/cgi-bin/carddisp.pl?gene=PPM1M
CD40	CD40 Molecule	Protein Coding	57	GC20P046118	4.13248109817505	https://www.genecards.org/cgi-bin/carddisp.pl?gene=CD40
PPM1A	Protein Phosphatase, Mg2+/Mn2+ Dependent 1A	Protein Coding	52	GC14P060245	4.12893962860107	https://www.genecards.org/cgi-bin/carddisp.pl?gene=PPM1A
METAP2	Methionyl Aminopeptidase 2	Protein Coding	52	GC12P095473	4.12809705734253	https://www.genecards.org/cgi-bin/carddisp.pl?gene=METAP2
GALNT1	Polypeptide N-Acetylgalactosaminyltransferase 1	Protein Coding	46	GC18P035581	4.12749910354614	https://www.genecards.org/cgi-bin/carddisp.pl?gene=GALNT1
B3GALT6	Beta-1,3-Galactosyltransferase 6	Protein Coding	46	GC01P001232	4.12360000610352	https://www.genecards.org/cgi-bin/carddisp.pl?gene=B3GALT6
S100A9	S100 Calcium Binding Protein A9	Protein Coding	50	GC01P153357	4.1231164932251	https://www.genecards.org/cgi-bin/carddisp.pl?gene=S100A9
CEBPB	CCAAT Enhancer Binding Protein Beta	Protein Coding	50	GC20P050190	4.11976051330566	https://www.genecards.org/cgi-bin/carddisp.pl?gene=CEBPB
RPA2	Replication Protein A2	Protein Coding	50	GC01M028345	4.11946439743042	https://www.genecards.org/cgi-bin/carddisp.pl?gene=RPA2
HBG2	Hemoglobin Subunit Gamma 2	Protein Coding	48	GC11M007112	4.11502313613892	https://www.genecards.org/cgi-bin/carddisp.pl?gene=HBG2
IDH3G	Isocitrate Dehydrogenase (NAD(+)) 3 Non-Catalytic Subunit Gamma	Protein Coding	48	GC0XM153785	4.10999631881714	https://www.genecards.org/cgi-bin/carddisp.pl?gene=IDH3G
VIP	Vasoactive Intestinal Peptide	Protein Coding	51	GC06P152750	4.10764694213867	https://www.genecards.org/cgi-bin/carddisp.pl?gene=VIP
B4GALT5	Beta-1,4-Galactosyltransferase 5	Protein Coding	45	GC20M049632	4.1043119430542	https://www.genecards.org/cgi-bin/carddisp.pl?gene=B4GALT5
POMT1	Protein O-Mannosyltransferase 1	Protein Coding	51	GC09P131502	4.09973049163818	https://www.genecards.org/cgi-bin/carddisp.pl?gene=POMT1
SLC38A3	Solute Carrier Family 38 Member 3	Protein Coding	46	GC03P050205	4.09957933425903	https://www.genecards.org/cgi-bin/carddisp.pl?gene=SLC38A3
PLCG2	Phospholipase C Gamma 2	Protein Coding	58	GC16P081773	4.09404039382935	https://www.genecards.org/cgi-bin/carddisp.pl?gene=PLCG2
CCN2	Cellular Communication Network Factor 2	Protein Coding	53	GC06M131948	4.07426118850708	https://www.genecards.org/cgi-bin/carddisp.pl?gene=CCN2
PIK3R2	Phosphoinositide-3-Kinase Regulatory Subunit 2	Protein Coding	56	GC19P018153	4.05741310119629	https://www.genecards.org/cgi-bin/carddisp.pl?gene=PIK3R2
MADCAM1	Mucosal Vascular Addressin Cell Adhesion Molecule 1	Protein Coding	48	GC19P004016	4.05537366867065	https://www.genecards.org/cgi-bin/carddisp.pl?gene=MADCAM1
CXCR4	C-X-C Motif Chemokine Receptor 4	Protein Coding	59	GC02M136114	4.0495400428772	https://www.genecards.org/cgi-bin/carddisp.pl?gene=CXCR4
NOTCH1	Notch Receptor 1	Protein Coding	59	GC09M137930	4.04890966415405	https://www.genecards.org/cgi-bin/carddisp.pl?gene=NOTCH1
RIMKLB	Ribosomal Modification Protein RimK Like Family Member B	Protein Coding	40	GC12P024920	4.04837989807129	https://www.genecards.org/cgi-bin/carddisp.pl?gene=RIMKLB
NOX4	NADPH Oxidase 4	Protein Coding	50	GC11M089324	4.04077482223511	https://www.genecards.org/cgi-bin/carddisp.pl?gene=NOX4
TOP2A	DNA Topoisomerase II Alpha	Protein Coding	57	GC17M040388	4.03101682662964	https://www.genecards.org/cgi-bin/carddisp.pl?gene=TOP2A
MANBA	Mannosidase Beta	Protein Coding	50	GC04M102631	4.03054141998291	https://www.genecards.org/cgi-bin/carddisp.pl?gene=MANBA
KCNH2	Potassium Voltage-Gated Channel Subfamily H Member 2	Protein Coding	57	GC07M150944	4.02156782150269	https://www.genecards.org/cgi-bin/carddisp.pl?gene=KCNH2
CSK	C-Terminal Src Kinase	Protein Coding	53	GC15P074782	4.01032209396362	https://www.genecards.org/cgi-bin/carddisp.pl?gene=CSK
TGM2	Transglutaminase 2	Protein Coding	54	GC20M038127	4.00978517532349	https://www.genecards.org/cgi-bin/carddisp.pl?gene=TGM2
GRP	Gastrin Releasing Peptide	Protein Coding	47	GC18P059220	4.00465965270996	https://www.genecards.org/cgi-bin/carddisp.pl?gene=GRP
TGFA	Transforming Growth Factor Alpha	Protein Coding	53	GC02M070447	4.00253582000732	https://www.genecards.org/cgi-bin/carddisp.pl?gene=TGFA
M6PR	Mannose-6-Phosphate Receptor, Cation Dependent	Protein Coding	50	GC12M009034	3.99592542648315	https://www.genecards.org/cgi-bin/carddisp.pl?gene=M6PR
NUDT8	Nudix Hydrolase 8	Protein Coding	40	GC11M067627	3.99463295936584	https://www.genecards.org/cgi-bin/carddisp.pl?gene=NUDT8
PPP5C	Protein Phosphatase 5 Catalytic Subunit	Protein Coding	52	GC19P076437	3.98233842849731	https://www.genecards.org/cgi-bin/carddisp.pl?gene=PPP5C
TRADD	TNFRSF1A Associated Via Death Domain	Protein Coding	49	GC16M067154	3.97160339355469	https://www.genecards.org/cgi-bin/carddisp.pl?gene=TRADD
POMT2	Protein O-Mannosyltransferase 2	Protein Coding	50	GC14M077274	3.97006940841675	https://www.genecards.org/cgi-bin/carddisp.pl?gene=POMT2
GBGT1	Globoside Alpha-1,3-N-Acetylgalactosaminyltransferase 1 (FORS Blood Group)	Protein Coding	43	GC09M133152	3.95885729789734	https://www.genecards.org/cgi-bin/carddisp.pl?gene=GBGT1
PPM1D	Protein Phosphatase, Mg2+/Mn2+ Dependent 1D	Protein Coding	54	GC17P060600	3.95800280570984	https://www.genecards.org/cgi-bin/carddisp.pl?gene=PPM1D
PRKG1	Protein Kinase CGMP-Dependent 1	Protein Coding	57	GC10P050991	3.95671606063843	https://www.genecards.org/cgi-bin/carddisp.pl?gene=PRKG1
HAGH	Hydroxyacylglutathione Hydrolase	Protein Coding	48	GC16M001795	3.95628261566162	https://www.genecards.org/cgi-bin/carddisp.pl?gene=HAGH
S100A8	S100 Calcium Binding Protein A8	Protein Coding	48	GC01M153406	3.93946027755737	https://www.genecards.org/cgi-bin/carddisp.pl?gene=S100A8
FYN	FYN Proto-Oncogene, Src Family Tyrosine Kinase	Protein Coding	53	GC06M111660	3.93173170089722	https://www.genecards.org/cgi-bin/carddisp.pl?gene=FYN
PRDX3	Peroxiredoxin 3	Protein Coding	52	GC10M119167	3.93110513687134	https://www.genecards.org/cgi-bin/carddisp.pl?gene=PRDX3
WARS1	Tryptophanyl-TRNA Synthetase 1	Protein Coding	52	GC14M104185	3.93064379692078	https://www.genecards.org/cgi-bin/carddisp.pl?gene=WARS1
SELENOP	Selenoprotein P	Protein Coding	43	GC05M042800	3.92770481109619	https://www.genecards.org/cgi-bin/carddisp.pl?gene=SELENOP
STING1	Stimulator Of Interferon Response CGAMP Interactor 1	Protein Coding	48	GC05M139476	3.90629053115845	https://www.genecards.org/cgi-bin/carddisp.pl?gene=STING1
SERPINF1	Serpin Family F Member 1	Protein Coding	53	GC17P001948	3.90406370162964	https://www.genecards.org/cgi-bin/carddisp.pl?gene=SERPINF1
IFNA1	Interferon Alpha 1	Protein Coding	45	GC09P021622	3.90375280380249	https://www.genecards.org/cgi-bin/carddisp.pl?gene=IFNA1
TXNRD1	Thioredoxin Reductase 1	Protein Coding	51	GC12P104215	3.90138149261475	https://www.genecards.org/cgi-bin/carddisp.pl?gene=TXNRD1
PPP2CB	Protein Phosphatase 2 Catalytic Subunit Beta	Protein Coding	52	GC08M030762	3.89871764183044	https://www.genecards.org/cgi-bin/carddisp.pl?gene=PPP2CB
SLCO2B1	Solute Carrier Organic Anion Transporter Family Member 2B1	Protein Coding	51	GC11P078737	3.89202976226807	https://www.genecards.org/cgi-bin/carddisp.pl?gene=SLCO2B1
SELL	Selectin L	Protein Coding	50	GC01M169690	3.88886880874634	https://www.genecards.org/cgi-bin/carddisp.pl?gene=SELL
GALNT4	Polypeptide N-Acetylgalactosaminyltransferase 4	Protein Coding	44	GC12M089520	3.8849151134491	https://www.genecards.org/cgi-bin/carddisp.pl?gene=GALNT4
ATF6	Activating Transcription Factor 6	Protein Coding	55	GC01P161766	3.88127374649048	https://www.genecards.org/cgi-bin/carddisp.pl?gene=ATF6
CCNA2	Cyclin A2	Protein Coding	52	GC04M121816	3.87261962890625	https://www.genecards.org/cgi-bin/carddisp.pl?gene=CCNA2
TNFAIP3	TNF Alpha Induced Protein 3	Protein Coding	55	GC06P137866	3.86225962638855	https://www.genecards.org/cgi-bin/carddisp.pl?gene=TNFAIP3
REST	RE1 Silencing Transcription Factor	Protein Coding	49	GC04P056907	3.86082553863525	https://www.genecards.org/cgi-bin/carddisp.pl?gene=REST
ACSM6	Acyl-CoA Synthetase Medium Chain Family Member 6	Protein Coding	37	GC10P095194	3.85639929771423	https://www.genecards.org/cgi-bin/carddisp.pl?gene=ACSM6
ACVR2B	Activin A Receptor Type 2B	Protein Coding	56	GC03P038453	3.85275554656982	https://www.genecards.org/cgi-bin/carddisp.pl?gene=ACVR2B
MCU	Mitochondrial Calcium Uniporter	Protein Coding	46	GC10P072692	3.85007119178772	https://www.genecards.org/cgi-bin/carddisp.pl?gene=MCU
NUDT4	Nudix Hydrolase 4	Protein Coding	42	GC12P093421	3.84428262710571	https://www.genecards.org/cgi-bin/carddisp.pl?gene=NUDT4
PIK3R4	Phosphoinositide-3-Kinase Regulatory Subunit 4	Protein Coding	52	GC03M130678	3.83938264846802	https://www.genecards.org/cgi-bin/carddisp.pl?gene=PIK3R4
GRB2	Growth Factor Receptor Bound Protein 2	Protein Coding	52	GC17M075318	3.83182668685913	https://www.genecards.org/cgi-bin/carddisp.pl?gene=GRB2
SERPINA7	Serpin Family A Member 7	Protein Coding	48	GC0XM106032	3.8268609046936	https://www.genecards.org/cgi-bin/carddisp.pl?gene=SERPINA7
PDE9A	Phosphodiesterase 9A	Protein Coding	51	GC21P042653	3.82676672935486	https://www.genecards.org/cgi-bin/carddisp.pl?gene=PDE9A
XPNPEP3	X-Prolyl Aminopeptidase 3	Protein Coding	50	GC22P040857	3.82458090782166	https://www.genecards.org/cgi-bin/carddisp.pl?gene=XPNPEP3
ERVK-6	Endogenous Retrovirus Group K Member 6, Envelope	Protein Coding	21	GC07U903184	3.79235148429871	https://www.genecards.org/cgi-bin/carddisp.pl?gene=ERVK-6
GNAI2	G Protein Subunit Alpha I2	Protein Coding	53	GC03P050226	3.78448796272278	https://www.genecards.org/cgi-bin/carddisp.pl?gene=GNAI2
CA9	Carbonic Anhydrase 9	Protein Coding	53	GC09P035673	3.78344202041626	https://www.genecards.org/cgi-bin/carddisp.pl?gene=CA9
ATR	ATR Serine/Threonine Kinase	Protein Coding	60	GC03M142449	3.77756977081299	https://www.genecards.org/cgi-bin/carddisp.pl?gene=ATR
GMPPA	GDP-Mannose Pyrophosphorylase A	Protein Coding	47	GC02P219498	3.77739262580872	https://www.genecards.org/cgi-bin/carddisp.pl?gene=GMPPA
PRKCB	Protein Kinase C Beta	Protein Coding	55	GC16P024844	3.76332521438599	https://www.genecards.org/cgi-bin/carddisp.pl?gene=PRKCB
COL2A1	Collagen Type II Alpha 1 Chain	Protein Coding	56	GC12M047972	3.75812196731567	https://www.genecards.org/cgi-bin/carddisp.pl?gene=COL2A1
FOXM1	Forkhead Box M1	Protein Coding	50	GC12M002857	3.75611710548401	https://www.genecards.org/cgi-bin/carddisp.pl?gene=FOXM1
CD55	CD55 Molecule (Cromer Blood Group)	Protein Coding	56	GC01P207321	3.75511145591736	https://www.genecards.org/cgi-bin/carddisp.pl?gene=CD55
LAMP1	Lysosomal Associated Membrane Protein 1	Protein Coding	50	GC13P113297	3.75328159332275	https://www.genecards.org/cgi-bin/carddisp.pl?gene=LAMP1
DGKD	Diacylglycerol Kinase Delta	Protein Coding	48	GC02P233405	3.74560356140137	https://www.genecards.org/cgi-bin/carddisp.pl?gene=DGKD
ALPI	Alkaline Phosphatase, Intestinal	Protein Coding	53	GC02P232456	3.74502801895142	https://www.genecards.org/cgi-bin/carddisp.pl?gene=ALPI
HELB	DNA Helicase B	Protein Coding	41	GC12P066302	3.74165296554565	https://www.genecards.org/cgi-bin/carddisp.pl?gene=HELB
PPME1	Protein Phosphatase Methylesterase 1	Protein Coding	45	GC11P074170	3.73933172225952	https://www.genecards.org/cgi-bin/carddisp.pl?gene=PPME1
RAD50	RAD50 Double Strand Break Repair Protein	Protein Coding	56	GC05P132556	3.73842120170593	https://www.genecards.org/cgi-bin/carddisp.pl?gene=RAD50
PITRM1	Pitrilysin Metallopeptidase 1	Protein Coding	47	GC10M003138	3.72476387023926	https://www.genecards.org/cgi-bin/carddisp.pl?gene=PITRM1
CLN6	CLN6 Transmembrane ER Protein	Protein Coding	44	GC15M068206	3.71864128112793	https://www.genecards.org/cgi-bin/carddisp.pl?gene=CLN6
UGGT1	UDP-Glucose Glycoprotein Glucosyltransferase 1	Protein Coding	47	GC02P128091	3.71476030349731	https://www.genecards.org/cgi-bin/carddisp.pl?gene=UGGT1
RIPK1	Receptor Interacting Serine/Threonine Kinase 1	Protein Coding	56	GC06P003375	3.70609664916992	https://www.genecards.org/cgi-bin/carddisp.pl?gene=RIPK1
RNASE3	Ribonuclease A Family Member 3	Protein Coding	46	GC14P020891	3.70201444625854	https://www.genecards.org/cgi-bin/carddisp.pl?gene=RNASE3
GALNT16	Polypeptide N-Acetylgalactosaminyltransferase 16	Protein Coding	45	GC14P069259	3.69267749786377	https://www.genecards.org/cgi-bin/carddisp.pl?gene=GALNT16
NUDT19	Nudix Hydrolase 19	Protein Coding	40	GC19P076013	3.69149494171143	https://www.genecards.org/cgi-bin/carddisp.pl?gene=NUDT19
ATP2A3	ATPase Sarcoplasmic/Endoplasmic Reticulum Ca2+ Transporting 3	Protein Coding	52	GC17M003923	3.68965101242065	https://www.genecards.org/cgi-bin/carddisp.pl?gene=ATP2A3
STIM1	Stromal Interaction Molecule 1	Protein Coding	57	GC11P003909	3.686842918396	https://www.genecards.org/cgi-bin/carddisp.pl?gene=STIM1
GFAP	Glial Fibrillary Acidic Protein	Protein Coding	55	GC17M054384	3.68266487121582	https://www.genecards.org/cgi-bin/carddisp.pl?gene=GFAP
POLI	DNA Polymerase Iota	Protein Coding	48	GC18P054274	3.68185496330261	https://www.genecards.org/cgi-bin/carddisp.pl?gene=POLI
GALNT12	Polypeptide N-Acetylgalactosaminyltransferase 12	Protein Coding	47	GC09P098807	3.67919588088989	https://www.genecards.org/cgi-bin/carddisp.pl?gene=GALNT12
ALPG	Alkaline Phosphatase, Germ Cell	Protein Coding	48	GC02P232407	3.67746448516846	https://www.genecards.org/cgi-bin/carddisp.pl?gene=ALPG
GUCY1A2	Guanylate Cyclase 1 Soluble Subunit Alpha 2	Protein Coding	47	GC11M106591	3.66219711303711	https://www.genecards.org/cgi-bin/carddisp.pl?gene=GUCY1A2
REXO2	RNA Exonuclease 2	Protein Coding	44	GC11P114439	3.66208839416504	https://www.genecards.org/cgi-bin/carddisp.pl?gene=REXO2
LSS	Lanosterol Synthase	Protein Coding	51	GC21M051694	3.65974187850952	https://www.genecards.org/cgi-bin/carddisp.pl?gene=LSS
MGAT1	Alpha-1,3-Mannosyl-Glycoprotein 2-Beta-N-Acetylglucosaminyltransferase	Protein Coding	50	GC05M181992	3.64070773124695	https://www.genecards.org/cgi-bin/carddisp.pl?gene=MGAT1
KDR	Kinase Insert Domain Receptor	Protein Coding	60	GC04M055078	3.62529420852661	https://www.genecards.org/cgi-bin/carddisp.pl?gene=KDR
NUDT9	Nudix Hydrolase 9	Protein Coding	43	GC04P087422	3.61229014396667	https://www.genecards.org/cgi-bin/carddisp.pl?gene=NUDT9
NUDT10	Nudix Hydrolase 10	Protein Coding	39	GC0XP051332	3.61207795143127	https://www.genecards.org/cgi-bin/carddisp.pl?gene=NUDT10
ANXA1	Annexin A1	Protein Coding	54	GC09P073151	3.61048126220703	https://www.genecards.org/cgi-bin/carddisp.pl?gene=ANXA1
ACVR2A	Activin A Receptor Type 2A	Protein Coding	53	GC02P147844	3.60815191268921	https://www.genecards.org/cgi-bin/carddisp.pl?gene=ACVR2A
YWHAZ	Tyrosine 3-Monooxygenase/Tryptophan 5-Monooxygenase Activation Protein Zeta	Protein Coding	53	GC08M100917	3.60812950134277	https://www.genecards.org/cgi-bin/carddisp.pl?gene=YWHAZ
TXN2	Thioredoxin 2	Protein Coding	50	GC22M036467	3.60567092895508	https://www.genecards.org/cgi-bin/carddisp.pl?gene=TXN2
SIK2	Salt Inducible Kinase 2	Protein Coding	51	GC11P112033	3.60450530052185	https://www.genecards.org/cgi-bin/carddisp.pl?gene=SIK2
NMT1	N-Myristoyltransferase 1	Protein Coding	50	GC17P066962	3.59932684898376	https://www.genecards.org/cgi-bin/carddisp.pl?gene=NMT1
GALNT17	Polypeptide N-Acetylgalactosaminyltransferase 17	Protein Coding	45	GC07P072714	3.59591126441956	https://www.genecards.org/cgi-bin/carddisp.pl?gene=GALNT17
RNASEH2A	Ribonuclease H2 Subunit A	Protein Coding	51	GC19P015048	3.589106798172	https://www.genecards.org/cgi-bin/carddisp.pl?gene=RNASEH2A
PPP2R1A	Protein Phosphatase 2 Scaffold Subunit Aalpha	Protein Coding	54	GC19P076715	3.5820004940033	https://www.genecards.org/cgi-bin/carddisp.pl?gene=PPP2R1A
PTK2	Protein Tyrosine Kinase 2	Protein Coding	55	GC08M140657	3.58194875717163	https://www.genecards.org/cgi-bin/carddisp.pl?gene=PTK2
TRH	Thyrotropin Releasing Hormone	Protein Coding	48	GC03P129974	3.58120822906494	https://www.genecards.org/cgi-bin/carddisp.pl?gene=TRH
FUT3	Fucosyltransferase 3 (Lewis Blood Group)	Protein Coding	47	GC19M007674	3.57008910179138	https://www.genecards.org/cgi-bin/carddisp.pl?gene=FUT3
PDE4A	Phosphodiesterase 4A	Protein Coding	51	GC19P010416	3.56096196174622	https://www.genecards.org/cgi-bin/carddisp.pl?gene=PDE4A
BNIP3	BCL2 Interacting Protein 3	Protein Coding	47	GC10M131966	3.56095027923584	https://www.genecards.org/cgi-bin/carddisp.pl?gene=BNIP3
GLRX	Glutaredoxin	Protein Coding	50	GC05M095752	3.55517339706421	https://www.genecards.org/cgi-bin/carddisp.pl?gene=GLRX
ADCYAP1	Adenylate Cyclase Activating Polypeptide 1	Protein Coding	47	GC18P000895	3.55445694923401	https://www.genecards.org/cgi-bin/carddisp.pl?gene=ADCYAP1
PCNA	Proliferating Cell Nuclear Antigen	Protein Coding	57	GC20M005114	3.5500283241272	https://www.genecards.org/cgi-bin/carddisp.pl?gene=PCNA
DGLUCY	D-Glutamate Cyclase	Protein Coding	39	GC14P091061	3.54864430427551	https://www.genecards.org/cgi-bin/carddisp.pl?gene=DGLUCY
TRPV1	Transient Receptor Potential Cation Channel Subfamily V Member 1	Protein Coding	55	GC17M003565	3.54818415641785	https://www.genecards.org/cgi-bin/carddisp.pl?gene=TRPV1
LIF	LIF Interleukin 6 Family Cytokine	Protein Coding	50	GC22M030240	3.54388809204102	https://www.genecards.org/cgi-bin/carddisp.pl?gene=LIF
XIAP	X-Linked Inhibitor Of Apoptosis	Protein Coding	59	GC0XP123859	3.54297876358032	https://www.genecards.org/cgi-bin/carddisp.pl?gene=XIAP
MAP3K5	Mitogen-Activated Protein Kinase Kinase Kinase 5	Protein Coding	55	GC06M136557	3.54271912574768	https://www.genecards.org/cgi-bin/carddisp.pl?gene=MAP3K5
F8	Coagulation Factor VIII	Protein Coding	54	GC0XM154835	3.5403847694397	https://www.genecards.org/cgi-bin/carddisp.pl?gene=F8
LGALS1	Galectin 1	Protein Coding	50	GC22P037675	3.53854870796204	https://www.genecards.org/cgi-bin/carddisp.pl?gene=LGALS1
TRPM6	Transient Receptor Potential Cation Channel Subfamily M Member 6	Protein Coding	51	GC09M074725	3.53623723983765	https://www.genecards.org/cgi-bin/carddisp.pl?gene=TRPM6
IL2RA	Interleukin 2 Receptor Subunit Alpha	Protein Coding	57	GC10M006010	3.51815176010132	https://www.genecards.org/cgi-bin/carddisp.pl?gene=IL2RA
GALNT11	Polypeptide N-Acetylgalactosaminyltransferase 11	Protein Coding	47	GC07P152025	3.51439666748047	https://www.genecards.org/cgi-bin/carddisp.pl?gene=GALNT11
DCD	Dermcidin	Protein Coding	43	GC12M054644	3.51314353942871	https://www.genecards.org/cgi-bin/carddisp.pl?gene=DCD
QPRT	Quinolinate Phosphoribosyltransferase	Protein Coding	47	GC16P043794	3.51203751564026	https://www.genecards.org/cgi-bin/carddisp.pl?gene=QPRT
GALNT7	Polypeptide N-Acetylgalactosaminyltransferase 7	Protein Coding	45	GC04P173168	3.51116442680359	https://www.genecards.org/cgi-bin/carddisp.pl?gene=GALNT7
CDC25A	Cell Division Cycle 25A	Protein Coding	54	GC03M048207	3.50667381286621	https://www.genecards.org/cgi-bin/carddisp.pl?gene=CDC25A
GALNT13	Polypeptide N-Acetylgalactosaminyltransferase 13	Protein Coding	46	GC02P153732	3.50599384307861	https://www.genecards.org/cgi-bin/carddisp.pl?gene=GALNT13
ACVR1C	Activin A Receptor Type 1C	Protein Coding	47	GC02M157526	3.50275611877441	https://www.genecards.org/cgi-bin/carddisp.pl?gene=ACVR1C
NMNAT1	Nicotinamide Nucleotide Adenylyltransferase 1	Protein Coding	55	GC01P009944	3.49676012992859	https://www.genecards.org/cgi-bin/carddisp.pl?gene=NMNAT1
RBKS	Ribokinase	Protein Coding	45	GC02M027781	3.49424886703491	https://www.genecards.org/cgi-bin/carddisp.pl?gene=RBKS
SP3	Sp3 Transcription Factor	Protein Coding	50	GC02M173882	3.49067354202271	https://www.genecards.org/cgi-bin/carddisp.pl?gene=SP3
EXOC2	Exocyst Complex Component 2	Protein Coding	47	GC06M000485	3.47946929931641	https://www.genecards.org/cgi-bin/carddisp.pl?gene=EXOC2
TLR3	Toll Like Receptor 3	Protein Coding	58	GC04P186059	3.47665500640869	https://www.genecards.org/cgi-bin/carddisp.pl?gene=TLR3
GALNT10	Polypeptide N-Acetylgalactosaminyltransferase 10	Protein Coding	46	GC05P154190	3.47526097297668	https://www.genecards.org/cgi-bin/carddisp.pl?gene=GALNT10
POLR2L	RNA Polymerase II, I And III Subunit L	Protein Coding	47	GC11M004830	3.47339487075806	https://www.genecards.org/cgi-bin/carddisp.pl?gene=POLR2L
RIMKLA	Ribosomal Modification Protein RimK Like Family Member A	Protein Coding	40	GC01P042380	3.46661448478699	https://www.genecards.org/cgi-bin/carddisp.pl?gene=RIMKLA
GALNT8	Polypeptide N-Acetylgalactosaminyltransferase 8	Protein Coding	40	GC12P004720	3.46419477462769	https://www.genecards.org/cgi-bin/carddisp.pl?gene=GALNT8
ITGA2	Integrin Subunit Alpha 2	Protein Coding	53	GC05P052989	3.46009969711304	https://www.genecards.org/cgi-bin/carddisp.pl?gene=ITGA2
AKT3	AKT Serine/Threonine Kinase 3	Protein Coding	61	GC01M243488	3.45635032653809	https://www.genecards.org/cgi-bin/carddisp.pl?gene=AKT3
MAP2	Microtubule Associated Protein 2	Protein Coding	51	GC02P209424	3.44965505599976	https://www.genecards.org/cgi-bin/carddisp.pl?gene=MAP2
IL1RAPL2	Interleukin 1 Receptor Accessory Protein Like 2	Protein Coding	46	GC0XP104566	3.44667911529541	https://www.genecards.org/cgi-bin/carddisp.pl?gene=IL1RAPL2
INHA	Inhibin Subunit Alpha	Protein Coding	49	GC02P219569	3.44465374946594	https://www.genecards.org/cgi-bin/carddisp.pl?gene=INHA
YY1	YY1 Transcription Factor	Protein Coding	55	GC14P100238	3.44278144836426	https://www.genecards.org/cgi-bin/carddisp.pl?gene=YY1
TRPM7	Transient Receptor Potential Cation Channel Subfamily M Member 7	Protein Coding	50	GC15M050552	3.43944144248962	https://www.genecards.org/cgi-bin/carddisp.pl?gene=TRPM7
GALNT14	Polypeptide N-Acetylgalactosaminyltransferase 14	Protein Coding	49	GC02M030888	3.43648815155029	https://www.genecards.org/cgi-bin/carddisp.pl?gene=GALNT14
EXTL2	Exostosin Like Glycosyltransferase 2	Protein Coding	45	GC01M100872	3.43622779846191	https://www.genecards.org/cgi-bin/carddisp.pl?gene=EXTL2
IL1R1	Interleukin 1 Receptor Type 1	Protein Coding	53	GC02P102136	3.42890596389771	https://www.genecards.org/cgi-bin/carddisp.pl?gene=IL1R1
SYK	Spleen Associated Tyrosine Kinase	Protein Coding	56	GC09P093240	3.41577911376953	https://www.genecards.org/cgi-bin/carddisp.pl?gene=SYK
ACVR1	Activin A Receptor Type 1	Protein Coding	59	GC02M157736	3.4152364730835	https://www.genecards.org/cgi-bin/carddisp.pl?gene=ACVR1
PIK3C2B	Phosphatidylinositol-4-Phosphate 3-Kinase Catalytic Subunit Type 2 Beta	Protein Coding	53	GC01M204422	3.39951801300049	https://www.genecards.org/cgi-bin/carddisp.pl?gene=PIK3C2B
SLC1A4	Solute Carrier Family 1 Member 4	Protein Coding	52	GC02P064988	3.39307451248169	https://www.genecards.org/cgi-bin/carddisp.pl?gene=SLC1A4
KCNJ2	Potassium Inwardly Rectifying Channel Subfamily J Member 2	Protein Coding	55	GC17P070168	3.39269137382507	https://www.genecards.org/cgi-bin/carddisp.pl?gene=KCNJ2
KHDRBS1	KH RNA Binding Domain Containing, Signal Transduction Associated 1	Protein Coding	47	GC01P032013	3.39083433151245	https://www.genecards.org/cgi-bin/carddisp.pl?gene=KHDRBS1
NPR3	Natriuretic Peptide Receptor 3	Protein Coding	52	GC05P032689	3.37408924102783	https://www.genecards.org/cgi-bin/carddisp.pl?gene=NPR3
TRAP1	TNF Receptor Associated Protein 1	Protein Coding	51	GC16M009383	3.36453676223755	https://www.genecards.org/cgi-bin/carddisp.pl?gene=TRAP1
DHPS	Deoxyhypusine Synthase	Protein Coding	49	GC19M014779	3.36306309700012	https://www.genecards.org/cgi-bin/carddisp.pl?gene=DHPS
POFUT1	Protein O-Fucosyltransferase 1	Protein Coding	51	GC20P032207	3.36138391494751	https://www.genecards.org/cgi-bin/carddisp.pl?gene=POFUT1
CHSY3	Chondroitin Sulfate Synthase 3	Protein Coding	43	GC05P129904	3.36107492446899	https://www.genecards.org/cgi-bin/carddisp.pl?gene=CHSY3
PDE3A	Phosphodiesterase 3A	Protein Coding	56	GC12P025362	3.35537433624268	https://www.genecards.org/cgi-bin/carddisp.pl?gene=PDE3A
EEF1A1	Eukaryotic Translation Elongation Factor 1 Alpha 1	Protein Coding	50	GC06M075516	3.3412446975708	https://www.genecards.org/cgi-bin/carddisp.pl?gene=EEF1A1
B4GALT4	Beta-1,4-Galactosyltransferase 4	Protein Coding	46	GC03M119211	3.3391261100769	https://www.genecards.org/cgi-bin/carddisp.pl?gene=B4GALT4
DHDH	Dihydrodiol Dehydrogenase	Protein Coding	42	GC19P076549	3.33844923973083	https://www.genecards.org/cgi-bin/carddisp.pl?gene=DHDH
MIR212	MicroRNA 212	RNA Gene	23	GC17M002050	3.32640361785889	https://www.genecards.org/cgi-bin/carddisp.pl?gene=MIR212
PAPOLA	Poly(A) Polymerase Alpha	Protein Coding	50	GC14P096501	3.32407069206238	https://www.genecards.org/cgi-bin/carddisp.pl?gene=PAPOLA
HRH1	Histamine Receptor H1	Protein Coding	52	GC03P014011	3.3227219581604	https://www.genecards.org/cgi-bin/carddisp.pl?gene=HRH1
NOTCH3	Notch Receptor 3	Protein Coding	58	GC19M015159	3.32009410858154	https://www.genecards.org/cgi-bin/carddisp.pl?gene=NOTCH3
LYN	LYN Proto-Oncogene, Src Family Tyrosine Kinase	Protein Coding	55	GC08P055879	3.31737542152405	https://www.genecards.org/cgi-bin/carddisp.pl?gene=LYN
B3GALT2	Beta-1,3-Galactosyltransferase 2	Protein Coding	43	GC01M193147	3.3107578754425	https://www.genecards.org/cgi-bin/carddisp.pl?gene=B3GALT2
PLCB4	Phospholipase C Beta 4	Protein Coding	52	GC20P009024	3.30761861801147	https://www.genecards.org/cgi-bin/carddisp.pl?gene=PLCB4
COMP	Cartilage Oligomeric Matrix Protein	Protein Coding	53	GC19M018783	3.30569434165955	https://www.genecards.org/cgi-bin/carddisp.pl?gene=COMP
GOLIM4	Golgi Integral Membrane Protein 4	Protein Coding	42	GC03M168008	3.30318069458008	https://www.genecards.org/cgi-bin/carddisp.pl?gene=GOLIM4
ABL2	ABL Proto-Oncogene 2, Non-Receptor Tyrosine Kinase	Protein Coding	52	GC01M179147	3.30108690261841	https://www.genecards.org/cgi-bin/carddisp.pl?gene=ABL2
GALNT9	Polypeptide N-Acetylgalactosaminyltransferase 9	Protein Coding	44	GC12M132196	3.30106163024902	https://www.genecards.org/cgi-bin/carddisp.pl?gene=GALNT9
GALNT18	Polypeptide N-Acetylgalactosaminyltransferase 18	Protein Coding	42	GC11M011293	3.30106163024902	https://www.genecards.org/cgi-bin/carddisp.pl?gene=GALNT18
B4GALT2	Beta-1,4-Galactosyltransferase 2	Protein Coding	47	GC01P043978	3.29954195022583	https://www.genecards.org/cgi-bin/carddisp.pl?gene=B4GALT2
GUCY1B2	Guanylate Cyclase 1 Soluble Subunit Beta 2 (Pseudogene)	Pseudogene	38	GC13M050994	3.29850077629089	https://www.genecards.org/cgi-bin/carddisp.pl?gene=GUCY1B2
ATP2A2	ATPase Sarcoplasmic/Endoplasmic Reticulum Ca2+ Transporting 2	Protein Coding	58	GC12P110280	3.29435348510742	https://www.genecards.org/cgi-bin/carddisp.pl?gene=ATP2A2
RPS6	Ribosomal Protein S6	Protein Coding	50	GC09M019375	3.28531074523926	https://www.genecards.org/cgi-bin/carddisp.pl?gene=RPS6
REL	REL Proto-Oncogene, NF-KB Subunit	Protein Coding	53	GC02P060881	3.28240203857422	https://www.genecards.org/cgi-bin/carddisp.pl?gene=REL
B4GALT3	Beta-1,4-Galactosyltransferase 3	Protein Coding	47	GC01M161171	3.2706503868103	https://www.genecards.org/cgi-bin/carddisp.pl?gene=B4GALT3
SLC6A1	Solute Carrier Family 6 Member 1	Protein Coding	54	GC03P014010	3.25641345977783	https://www.genecards.org/cgi-bin/carddisp.pl?gene=SLC6A1
RAG2	Recombination Activating 2	Protein Coding	48	GC11M036575	3.25216817855835	https://www.genecards.org/cgi-bin/carddisp.pl?gene=RAG2
POLK	DNA Polymerase Kappa	Protein Coding	49	GC05P075511	3.25150561332703	https://www.genecards.org/cgi-bin/carddisp.pl?gene=POLK
NFKB2	Nuclear Factor Kappa B Subunit 2	Protein Coding	59	GC10P102394	3.24389410018921	https://www.genecards.org/cgi-bin/carddisp.pl?gene=NFKB2
NUDT11	Nudix Hydrolase 11	Protein Coding	40	GC0XM051490	3.2425708770752	https://www.genecards.org/cgi-bin/carddisp.pl?gene=NUDT11
BMPR1B	Bone Morphogenetic Protein Receptor Type 1B	Protein Coding	56	GC04P094757	3.24169731140137	https://www.genecards.org/cgi-bin/carddisp.pl?gene=BMPR1B
FEN1	Flap Structure-Specific Endonuclease 1	Protein Coding	53	GC11P061793	3.23407196998596	https://www.genecards.org/cgi-bin/carddisp.pl?gene=FEN1
IDNK	IDNK Gluconokinase	Protein Coding	42	GC09P083623	3.22343564033508	https://www.genecards.org/cgi-bin/carddisp.pl?gene=IDNK
GALNT15	Polypeptide N-Acetylgalactosaminyltransferase 15	Protein Coding	42	GC03P016174	3.22315311431885	https://www.genecards.org/cgi-bin/carddisp.pl?gene=GALNT15
FTMT	Ferritin Mitochondrial	Protein Coding	43	GC05P121851	3.22019290924072	https://www.genecards.org/cgi-bin/carddisp.pl?gene=FTMT
PARN	Poly(A)-Specific Ribonuclease	Protein Coding	52	GC16M014435	3.21497511863708	https://www.genecards.org/cgi-bin/carddisp.pl?gene=PARN
CD28	CD28 Molecule	Protein Coding	55	GC02P203706	3.21239900588989	https://www.genecards.org/cgi-bin/carddisp.pl?gene=CD28
NAPRT	Nicotinate Phosphoribosyltransferase	Protein Coding	47	GC08M143574	3.20850729942322	https://www.genecards.org/cgi-bin/carddisp.pl?gene=NAPRT
POLH	DNA Polymerase Eta	Protein Coding	55	GC06P043576	3.2078230381012	https://www.genecards.org/cgi-bin/carddisp.pl?gene=POLH
IGFBP7	Insulin Like Growth Factor Binding Protein 7	Protein Coding	53	GC04M057030	3.20208191871643	https://www.genecards.org/cgi-bin/carddisp.pl?gene=IGFBP7
MUTYH	MutY DNA Glycosylase	Protein Coding	52	GC01M045329	3.19885683059692	https://www.genecards.org/cgi-bin/carddisp.pl?gene=MUTYH
PHLPP1	PH Domain And Leucine Rich Repeat Protein Phosphatase 1	Protein Coding	47	GC18P062715	3.19821882247925	https://www.genecards.org/cgi-bin/carddisp.pl?gene=PHLPP1
GATA1	GATA Binding Protein 1	Protein Coding	53	GC0XP048786	3.19253492355347	https://www.genecards.org/cgi-bin/carddisp.pl?gene=GATA1
B3GALT1	Beta-1,3-Galactosyltransferase 1	Protein Coding	42	GC02P167216	3.18188786506653	https://www.genecards.org/cgi-bin/carddisp.pl?gene=B3GALT1
SLC22A6	Solute Carrier Family 22 Member 6	Protein Coding	51	GC11M102430	3.18118619918823	https://www.genecards.org/cgi-bin/carddisp.pl?gene=SLC22A6
MBP	Myelin Basic Protein	Protein Coding	51	GC18M076978	3.17904257774353	https://www.genecards.org/cgi-bin/carddisp.pl?gene=MBP
CALU	Calumenin	Protein Coding	50	GC07P128739	3.17673873901367	https://www.genecards.org/cgi-bin/carddisp.pl?gene=CALU
GALNT6	Polypeptide N-Acetylgalactosaminyltransferase 6	Protein Coding	46	GC12M051351	3.16924118995667	https://www.genecards.org/cgi-bin/carddisp.pl?gene=GALNT6
GALNT5	Polypeptide N-Acetylgalactosaminyltransferase 5	Protein Coding	45	GC02P157258	3.16924118995667	https://www.genecards.org/cgi-bin/carddisp.pl?gene=GALNT5
EIF4G1	Eukaryotic Translation Initiation Factor 4 Gamma 1	Protein Coding	54	GC03P184314	3.16854691505432	https://www.genecards.org/cgi-bin/carddisp.pl?gene=EIF4G1
ADORA1	Adenosine A1 Receptor	Protein Coding	53	GC01P203090	3.16722726821899	https://www.genecards.org/cgi-bin/carddisp.pl?gene=ADORA1
TGFB2	Transforming Growth Factor Beta 2	Protein Coding	58	GC01P218345	3.16359233856201	https://www.genecards.org/cgi-bin/carddisp.pl?gene=TGFB2
MAP2K4	Mitogen-Activated Protein Kinase Kinase 4	Protein Coding	53	GC17P012020	3.15725231170654	https://www.genecards.org/cgi-bin/carddisp.pl?gene=MAP2K4
RELB	RELB Proto-Oncogene, NF-KB Subunit	Protein Coding	50	GC19P076404	3.15693259239197	https://www.genecards.org/cgi-bin/carddisp.pl?gene=RELB
TRPM2	Transient Receptor Potential Cation Channel Subfamily M Member 2	Protein Coding	48	GC21P044350	3.15561842918396	https://www.genecards.org/cgi-bin/carddisp.pl?gene=TRPM2
COL1A2	Collagen Type I Alpha 2 Chain	Protein Coding	54	GC07P094394	3.14481019973755	https://www.genecards.org/cgi-bin/carddisp.pl?gene=COL1A2
UGGT2	UDP-Glucose Glycoprotein Glucosyltransferase 2	Protein Coding	46	GC13M095801	3.1417670249939	https://www.genecards.org/cgi-bin/carddisp.pl?gene=UGGT2
MGAT5	Alpha-1,6-Mannosylglycoprotein 6-Beta-N-Acetylglucosaminyltransferase	Protein Coding	48	GC02P134119	3.13978099822998	https://www.genecards.org/cgi-bin/carddisp.pl?gene=MGAT5
SNAI1	Snail Family Transcriptional Repressor 1	Protein Coding	51	GC20P049982	3.13475370407104	https://www.genecards.org/cgi-bin/carddisp.pl?gene=SNAI1
NEDD4	NEDD4 E3 Ubiquitin Protein Ligase	Protein Coding	54	GC15M055826	3.12981128692627	https://www.genecards.org/cgi-bin/carddisp.pl?gene=NEDD4
POU5F1	POU Class 5 Homeobox 1	Protein Coding	51	GC06M074881	3.11947584152222	https://www.genecards.org/cgi-bin/carddisp.pl?gene=POU5F1
RAN	RAN, Member RAS Oncogene Family	Protein Coding	50	GC12P130871	3.11504983901978	https://www.genecards.org/cgi-bin/carddisp.pl?gene=RAN
DNASE1	Deoxyribonuclease 1	Protein Coding	50	GC16P003611	3.11304426193237	https://www.genecards.org/cgi-bin/carddisp.pl?gene=DNASE1
CHRM3	Cholinergic Receptor Muscarinic 3	Protein Coding	55	GC01P239386	3.11202359199524	https://www.genecards.org/cgi-bin/carddisp.pl?gene=CHRM3
UCHL1	Ubiquitin C-Terminal Hydrolase L1	Protein Coding	59	GC04P041256	3.1074423789978	https://www.genecards.org/cgi-bin/carddisp.pl?gene=UCHL1
CCNB1	Cyclin B1	Protein Coding	53	GC05P069167	3.10237717628479	https://www.genecards.org/cgi-bin/carddisp.pl?gene=CCNB1
DDX3X	DEAD-Box Helicase 3 X-Linked	Protein Coding	54	GC0XP041333	3.10067415237427	https://www.genecards.org/cgi-bin/carddisp.pl?gene=DDX3X
DAXX	Death Domain Associated Protein	Protein Coding	50	GC06M033318	3.09995031356812	https://www.genecards.org/cgi-bin/carddisp.pl?gene=DAXX
GALNTL5	Polypeptide N-Acetylgalactosaminyltransferase Like 5	Protein Coding	44	GC07P151956	3.09559607505798	https://www.genecards.org/cgi-bin/carddisp.pl?gene=GALNTL5
GALNTL6	Polypeptide N-Acetylgalactosaminyltransferase Like 6	Protein Coding	42	GC04P171813	3.09559607505798	https://www.genecards.org/cgi-bin/carddisp.pl?gene=GALNTL6
SLFN14	Schlafen Family Member 14	Protein Coding	41	GC17M053834	3.09506845474243	https://www.genecards.org/cgi-bin/carddisp.pl?gene=SLFN14
JUP	Junction Plakoglobin	Protein Coding	55	GC17M041754	3.09267711639404	https://www.genecards.org/cgi-bin/carddisp.pl?gene=JUP
IL13	Interleukin 13	Protein Coding	50	GC05P132656	3.08684158325195	https://www.genecards.org/cgi-bin/carddisp.pl?gene=IL13
GPX2	Glutathione Peroxidase 2	Protein Coding	48	GC14M064939	3.07018375396729	https://www.genecards.org/cgi-bin/carddisp.pl?gene=GPX2
GOLGB1	Golgin B1	Protein Coding	42	GC03M121663	3.06534957885742	https://www.genecards.org/cgi-bin/carddisp.pl?gene=GOLGB1
MPPE1	Metallophosphoesterase 1	Protein Coding	44	GC18M028423	3.03888511657715	https://www.genecards.org/cgi-bin/carddisp.pl?gene=MPPE1
TRPC3	Transient Receptor Potential Cation Channel Subfamily C Member 3	Protein Coding	54	GC04M121879	3.03481245040894	https://www.genecards.org/cgi-bin/carddisp.pl?gene=TRPC3
AMHR2	Anti-Mullerian Hormone Receptor Type 2	Protein Coding	55	GC12P053423	3.03101229667664	https://www.genecards.org/cgi-bin/carddisp.pl?gene=AMHR2
VCAN	Versican	Protein Coding	54	GC05P083471	3.02917623519897	https://www.genecards.org/cgi-bin/carddisp.pl?gene=VCAN
NF1	Neurofibromin 1	Protein Coding	54	GC17P031094	3.02497911453247	https://www.genecards.org/cgi-bin/carddisp.pl?gene=NF1
CRYAB	Crystallin Alpha B	Protein Coding	53	GC11M111908	3.02093696594238	https://www.genecards.org/cgi-bin/carddisp.pl?gene=CRYAB
LARGE1	LARGE Xylosyl- And Glucuronyltransferase 1	Protein Coding	47	GC22M063616	3.01390790939331	https://www.genecards.org/cgi-bin/carddisp.pl?gene=LARGE1
CCN1	Cellular Communication Network Factor 1	Protein Coding	47	GC01P085581	3.01100420951843	https://www.genecards.org/cgi-bin/carddisp.pl?gene=CCN1
ITPR1	Inositol 1,4,5-Trisphosphate Receptor Type 1	Protein Coding	55	GC03P004486	3.00718450546265	https://www.genecards.org/cgi-bin/carddisp.pl?gene=ITPR1
CHPF	Chondroitin Polymerizing Factor	Protein Coding	45	GC02M219538	2.99966478347778	https://www.genecards.org/cgi-bin/carddisp.pl?gene=CHPF
OPTN	Optineurin	Protein Coding	50	GC10P013099	2.98187255859375	https://www.genecards.org/cgi-bin/carddisp.pl?gene=OPTN
ARAF	A-Raf Proto-Oncogene, Serine/Threonine Kinase	Protein Coding	53	GC0XP047768	2.97782421112061	https://www.genecards.org/cgi-bin/carddisp.pl?gene=ARAF
MIR330	MicroRNA 330	RNA Gene	22	GC19M073745	2.97314977645874	https://www.genecards.org/cgi-bin/carddisp.pl?gene=MIR330
SLC25A39	Solute Carrier Family 25 Member 39	Protein Coding	46	GC17M044319	2.96559715270996	https://www.genecards.org/cgi-bin/carddisp.pl?gene=SLC25A39
GSN	Gelsolin	Protein Coding	56	GC09P121201	2.96098184585571	https://www.genecards.org/cgi-bin/carddisp.pl?gene=GSN
CSGALNACT2	Chondroitin Sulfate N-Acetylgalactosaminyltransferase 2	Protein Coding	47	GC10P043138	2.95773315429688	https://www.genecards.org/cgi-bin/carddisp.pl?gene=CSGALNACT2
SLC16A3	Solute Carrier Family 16 Member 3	Protein Coding	50	GC17P082217	2.95700836181641	https://www.genecards.org/cgi-bin/carddisp.pl?gene=SLC16A3
POLA1	DNA Polymerase Alpha 1, Catalytic Subunit	Protein Coding	53	GC0XP024693	2.95263028144836	https://www.genecards.org/cgi-bin/carddisp.pl?gene=POLA1
PPM1F	Protein Phosphatase, Mg2+/Mn2+ Dependent 1F	Protein Coding	48	GC22M021919	2.94506025314331	https://www.genecards.org/cgi-bin/carddisp.pl?gene=PPM1F
PDIA3	Protein Disulfide Isomerase Family A Member 3	Protein Coding	51	GC15P043746	2.94497013092041	https://www.genecards.org/cgi-bin/carddisp.pl?gene=PDIA3
PLAU	Plasminogen Activator, Urokinase	Protein Coding	59	GC10P073909	2.94113254547119	https://www.genecards.org/cgi-bin/carddisp.pl?gene=PLAU
PDE8A	Phosphodiesterase 8A	Protein Coding	47	GC15P126964	2.94046449661255	https://www.genecards.org/cgi-bin/carddisp.pl?gene=PDE8A
CCL11	C-C Motif Chemokine Ligand 11	Protein Coding	52	GC17P034285	2.939857006073	https://www.genecards.org/cgi-bin/carddisp.pl?gene=CCL11
FLCN	Folliculin	Protein Coding	48	GC17M017212	2.93823766708374	https://www.genecards.org/cgi-bin/carddisp.pl?gene=FLCN
NPR1	Natriuretic Peptide Receptor 1	Protein Coding	53	GC01P153953	2.9279510974884	https://www.genecards.org/cgi-bin/carddisp.pl?gene=NPR1
CARNS1	Carnosine Synthase 1	Protein Coding	40	GC11P067414	2.92761468887329	https://www.genecards.org/cgi-bin/carddisp.pl?gene=CARNS1
SERPINB2	Serpin Family B Member 2	Protein Coding	50	GC18P063871	2.92673921585083	https://www.genecards.org/cgi-bin/carddisp.pl?gene=SERPINB2
ANTXR2	ANTXR Cell Adhesion Molecule 2	Protein Coding	52	GC04M079901	2.91933417320251	https://www.genecards.org/cgi-bin/carddisp.pl?gene=ANTXR2
DICER1	Dicer 1, Ribonuclease III	Protein Coding	56	GC14M095086	2.91515493392944	https://www.genecards.org/cgi-bin/carddisp.pl?gene=DICER1
CSMD1	CUB And Sushi Multiple Domains 1	Protein Coding	44	GC08M002953	2.9132776260376	https://www.genecards.org/cgi-bin/carddisp.pl?gene=CSMD1
TGFB3	Transforming Growth Factor Beta 3	Protein Coding	54	GC14M075958	2.90875387191772	https://www.genecards.org/cgi-bin/carddisp.pl?gene=TGFB3
NOX1	NADPH Oxidase 1	Protein Coding	50	GC0XM100843	2.90823364257813	https://www.genecards.org/cgi-bin/carddisp.pl?gene=NOX1
HELLS	Helicase, Lymphoid Specific	Protein Coding	52	GC10P095717	2.90468120574951	https://www.genecards.org/cgi-bin/carddisp.pl?gene=HELLS
ACP3	Acid Phosphatase 3	Protein Coding	50	GC03P135414	2.90465807914734	https://www.genecards.org/cgi-bin/carddisp.pl?gene=ACP3
CFL1	Cofilin 1	Protein Coding	52	GC11M065823	2.90389919281006	https://www.genecards.org/cgi-bin/carddisp.pl?gene=CFL1
PRDX4	Peroxiredoxin 4	Protein Coding	47	GC0XP023665	2.89909172058105	https://www.genecards.org/cgi-bin/carddisp.pl?gene=PRDX4
LYRM4	LYR Motif Containing 4	Protein Coding	45	GC06M005033	2.89616346359253	https://www.genecards.org/cgi-bin/carddisp.pl?gene=LYRM4
IBSP	Integrin Binding Sialoprotein	Protein Coding	45	GC04P087799	2.89550995826721	https://www.genecards.org/cgi-bin/carddisp.pl?gene=IBSP
ADCY2	Adenylate Cyclase 2	Protein Coding	52	GC05P007396	2.88836050033569	https://www.genecards.org/cgi-bin/carddisp.pl?gene=ADCY2
NEDD4L	NEDD4 Like E3 Ubiquitin Protein Ligase	Protein Coding	52	GC18P058044	2.88778162002563	https://www.genecards.org/cgi-bin/carddisp.pl?gene=NEDD4L
PLAUR	Plasminogen Activator, Urokinase Receptor	Protein Coding	52	GC19M043646	2.88617348670959	https://www.genecards.org/cgi-bin/carddisp.pl?gene=PLAUR
TST	Thiosulfate Sulfurtransferase	Protein Coding	49	GC22M037010	2.8809552192688	https://www.genecards.org/cgi-bin/carddisp.pl?gene=TST
GDPD1	Glycerophosphodiester Phosphodiesterase Domain Containing 1	Protein Coding	43	GC17P059220	2.87580251693726	https://www.genecards.org/cgi-bin/carddisp.pl?gene=GDPD1
TRPC6	Transient Receptor Potential Cation Channel Subfamily C Member 6	Protein Coding	57	GC11M101451	2.86902546882629	https://www.genecards.org/cgi-bin/carddisp.pl?gene=TRPC6
ITPR2	Inositol 1,4,5-Trisphosphate Receptor Type 2	Protein Coding	52	GC12M026336	2.86743593215942	https://www.genecards.org/cgi-bin/carddisp.pl?gene=ITPR2
EXD2	Exonuclease 3'-5' Domain Containing 2	Protein Coding	39	GC14P069191	2.86283397674561	https://www.genecards.org/cgi-bin/carddisp.pl?gene=EXD2
PID1	Phosphotyrosine Interaction Domain Containing 1	Protein Coding	39	GC02M228850	2.85860347747803	https://www.genecards.org/cgi-bin/carddisp.pl?gene=PID1
PPEF1	Protein Phosphatase With EF-Hand Domain 1	Protein Coding	45	GC0XP018676	2.85483002662659	https://www.genecards.org/cgi-bin/carddisp.pl?gene=PPEF1
PPEF2	Protein Phosphatase With EF-Hand Domain 2	Protein Coding	42	GC04M075859	2.85483002662659	https://www.genecards.org/cgi-bin/carddisp.pl?gene=PPEF2
INTS5	Integrator Complex Subunit 5	Protein Coding	39	GC11M102409	2.85431337356567	https://www.genecards.org/cgi-bin/carddisp.pl?gene=INTS5
COL3A1	Collagen Type III Alpha 1 Chain	Protein Coding	54	GC02P188974	2.85328483581543	https://www.genecards.org/cgi-bin/carddisp.pl?gene=COL3A1
LRRK1	Leucine Rich Repeat Kinase 1	Protein Coding	45	GC15P100919	2.85295414924622	https://www.genecards.org/cgi-bin/carddisp.pl?gene=LRRK1
ALK	ALK Receptor Tyrosine Kinase	Protein Coding	59	GC02M029190	2.84114408493042	https://www.genecards.org/cgi-bin/carddisp.pl?gene=ALK
RPS19	Ribosomal Protein S19	Protein Coding	55	GC19P076287	2.83731460571289	https://www.genecards.org/cgi-bin/carddisp.pl?gene=RPS19
EGR1	Early Growth Response 1	Protein Coding	52	GC05P138465	2.83496952056885	https://www.genecards.org/cgi-bin/carddisp.pl?gene=EGR1
AGO2	Argonaute RISC Catalytic Component 2	Protein Coding	50	GC08M140522	2.83253288269043	https://www.genecards.org/cgi-bin/carddisp.pl?gene=AGO2
PPTC7	Protein Phosphatase Targeting COQ7	Protein Coding	42	GC12M110533	2.8268141746521	https://www.genecards.org/cgi-bin/carddisp.pl?gene=PPTC7
BIRC5	Baculoviral IAP Repeat Containing 5	Protein Coding	52	GC17P078214	2.8218846321106	https://www.genecards.org/cgi-bin/carddisp.pl?gene=BIRC5
CSNK2A2	Casein Kinase 2 Alpha 2	Protein Coding	53	GC16M058157	2.82154035568237	https://www.genecards.org/cgi-bin/carddisp.pl?gene=CSNK2A2
NUDT17	Nudix Hydrolase 17	Protein Coding	35	GC01P145845	2.82088661193848	https://www.genecards.org/cgi-bin/carddisp.pl?gene=NUDT17
CACNA1C	Calcium Voltage-Gated Channel Subunit Alpha1 C	Protein Coding	56	GC12P001970	2.81476235389709	https://www.genecards.org/cgi-bin/carddisp.pl?gene=CACNA1C
TNFSF10	TNF Superfamily Member 10	Protein Coding	51	GC03M172505	2.79397583007813	https://www.genecards.org/cgi-bin/carddisp.pl?gene=TNFSF10
CXCL10	C-X-C Motif Chemokine Ligand 10	Protein Coding	51	GC04M076021	2.78100299835205	https://www.genecards.org/cgi-bin/carddisp.pl?gene=CXCL10
PHLPP2	PH Domain And Leucine Rich Repeat Protein Phosphatase 2	Protein Coding	48	GC16M071637	2.77483367919922	https://www.genecards.org/cgi-bin/carddisp.pl?gene=PHLPP2
BAIAP2L1	BAR/IMD Domain Containing Adaptor Protein 2 Like 1	Protein Coding	46	GC07M098294	2.77238273620605	https://www.genecards.org/cgi-bin/carddisp.pl?gene=BAIAP2L1
TGIF1	TGFB Induced Factor Homeobox 1	Protein Coding	53	GC18P003411	2.77164268493652	https://www.genecards.org/cgi-bin/carddisp.pl?gene=TGIF1
CHSY1	Chondroitin Sulfate Synthase 1	Protein Coding	50	GC15M101175	2.76900029182434	https://www.genecards.org/cgi-bin/carddisp.pl?gene=CHSY1
ALKBH7	AlkB Homolog 7	Protein Coding	35	GC19P006372	2.7654287815094	https://www.genecards.org/cgi-bin/carddisp.pl?gene=ALKBH7
SCG5	Secretogranin V	Protein Coding	43	GC15P032641	2.76366448402405	https://www.genecards.org/cgi-bin/carddisp.pl?gene=SCG5
MAP2K2	Mitogen-Activated Protein Kinase Kinase 2	Protein Coding	61	GC19M004090	2.75090932846069	https://www.genecards.org/cgi-bin/carddisp.pl?gene=MAP2K2
PRKD1	Protein Kinase D1	Protein Coding	56	GC14M029576	2.74580955505371	https://www.genecards.org/cgi-bin/carddisp.pl?gene=PRKD1
LCK	LCK Proto-Oncogene, Src Family Tyrosine Kinase	Protein Coding	59	GC01P032251	2.74049401283264	https://www.genecards.org/cgi-bin/carddisp.pl?gene=LCK
MAP3K7	Mitogen-Activated Protein Kinase Kinase Kinase 7	Protein Coding	57	GC06M090513	2.73776197433472	https://www.genecards.org/cgi-bin/carddisp.pl?gene=MAP3K7
A2M	Alpha-2-Macroglobulin	Protein Coding	52	GC12M009067	2.73676371574402	https://www.genecards.org/cgi-bin/carddisp.pl?gene=A2M
NR2E3	Nuclear Receptor Subfamily 2 Group E Member 3	Protein Coding	48	GC15P071792	2.73105549812317	https://www.genecards.org/cgi-bin/carddisp.pl?gene=NR2E3
MAG	Myelin Associated Glycoprotein	Protein Coding	54	GC19P035292	2.72467350959778	https://www.genecards.org/cgi-bin/carddisp.pl?gene=MAG
AMBP	Alpha-1-Microglobulin/Bikunin Precursor	Protein Coding	50	GC09M114060	2.72238922119141	https://www.genecards.org/cgi-bin/carddisp.pl?gene=AMBP
ITIH4	Inter-Alpha-Trypsin Inhibitor Heavy Chain 4	Protein Coding	50	GC03M052812	2.72229385375977	https://www.genecards.org/cgi-bin/carddisp.pl?gene=ITIH4
CAMK2G	Calcium/Calmodulin Dependent Protein Kinase II Gamma	Protein Coding	54	GC10M073812	2.71915030479431	https://www.genecards.org/cgi-bin/carddisp.pl?gene=CAMK2G
GIPR	Gastric Inhibitory Polypeptide Receptor	Protein Coding	50	GC19P045668	2.70968008041382	https://www.genecards.org/cgi-bin/carddisp.pl?gene=GIPR
GP1BA	Glycoprotein Ib Platelet Subunit Alpha	Protein Coding	54	GC17P004932	2.70000123977661	https://www.genecards.org/cgi-bin/carddisp.pl?gene=GP1BA
TRAF3	TNF Receptor Associated Factor 3	Protein Coding	53	GC14P111106	2.69713354110718	https://www.genecards.org/cgi-bin/carddisp.pl?gene=TRAF3
OAS1	2'-5'-Oligoadenylate Synthetase 1	Protein Coding	50	GC12P112948	2.69402265548706	https://www.genecards.org/cgi-bin/carddisp.pl?gene=OAS1
PPP6C	Protein Phosphatase 6 Catalytic Subunit	Protein Coding	50	GC09M125158	2.69180202484131	https://www.genecards.org/cgi-bin/carddisp.pl?gene=PPP6C
TRPC1	Transient Receptor Potential Cation Channel Subfamily C Member 1	Protein Coding	48	GC03P142724	2.68872451782227	https://www.genecards.org/cgi-bin/carddisp.pl?gene=TRPC1
ITGAV	Integrin Subunit Alpha V	Protein Coding	55	GC02P186589	2.6865541934967	https://www.genecards.org/cgi-bin/carddisp.pl?gene=ITGAV
CPQ	Carboxypeptidase Q	Protein Coding	45	GC08P096645	2.6849536895752	https://www.genecards.org/cgi-bin/carddisp.pl?gene=CPQ
PPM1G	Protein Phosphatase, Mg2+/Mn2+ Dependent 1G	Protein Coding	48	GC02M028335	2.6811695098877	https://www.genecards.org/cgi-bin/carddisp.pl?gene=PPM1G
ILKAP	ILK Associated Serine/Threonine Phosphatase	Protein Coding	47	GC02M238170	2.67844438552856	https://www.genecards.org/cgi-bin/carddisp.pl?gene=ILKAP
ITGA5	Integrin Subunit Alpha 5	Protein Coding	56	GC12M055086	2.67661881446838	https://www.genecards.org/cgi-bin/carddisp.pl?gene=ITGA5
ADAMTSL1	ADAMTS Like 1	Protein Coding	49	GC09P017906	2.67119264602661	https://www.genecards.org/cgi-bin/carddisp.pl?gene=ADAMTSL1
SFN	Stratifin	Protein Coding	52	GC01P028965	2.66661071777344	https://www.genecards.org/cgi-bin/carddisp.pl?gene=SFN
SLC22A8	Solute Carrier Family 22 Member 8	Protein Coding	49	GC11M102431	2.66227269172668	https://www.genecards.org/cgi-bin/carddisp.pl?gene=SLC22A8
HCAR1	Hydroxycarboxylic Acid Receptor 1	Protein Coding	45	GC12M122726	2.661945104599	https://www.genecards.org/cgi-bin/carddisp.pl?gene=HCAR1
TOP2B	DNA Topoisomerase II Beta	Protein Coding	52	GC03M025598	2.65746331214905	https://www.genecards.org/cgi-bin/carddisp.pl?gene=TOP2B
ATG14	Autophagy Related 14	Protein Coding	43	GC14M055366	2.65435123443604	https://www.genecards.org/cgi-bin/carddisp.pl?gene=ATG14
ADCY9	Adenylate Cyclase 9	Protein Coding	52	GC16M003953	2.64551544189453	https://www.genecards.org/cgi-bin/carddisp.pl?gene=ADCY9
DUSP19	Dual Specificity Phosphatase 19	Protein Coding	44	GC02P183078	2.64506077766418	https://www.genecards.org/cgi-bin/carddisp.pl?gene=DUSP19
NUDT18	Nudix Hydrolase 18	Protein Coding	38	GC08M022106	2.64313793182373	https://www.genecards.org/cgi-bin/carddisp.pl?gene=NUDT18
SERPINB3	Serpin Family B Member 3	Protein Coding	47	GC18M063655	2.64109086990356	https://www.genecards.org/cgi-bin/carddisp.pl?gene=SERPINB3
FUT4	Fucosyltransferase 4	Protein Coding	44	GC11P094544	2.63901352882385	https://www.genecards.org/cgi-bin/carddisp.pl?gene=FUT4
TFAP2C	Transcription Factor AP-2 Gamma	Protein Coding	48	GC20P056629	2.63801336288452	https://www.genecards.org/cgi-bin/carddisp.pl?gene=TFAP2C
CD47	CD47 Molecule	Protein Coding	51	GC03M108043	2.62852430343628	https://www.genecards.org/cgi-bin/carddisp.pl?gene=CD47
CXCL12	C-X-C Motif Chemokine Ligand 12	Protein Coding	51	GC10M044370	2.62191677093506	https://www.genecards.org/cgi-bin/carddisp.pl?gene=CXCL12
RGN	Regucalcin	Protein Coding	45	GC0XP047741	2.60954642295837	https://www.genecards.org/cgi-bin/carddisp.pl?gene=RGN
DDB2	Damage Specific DNA Binding Protein 2	Protein Coding	53	GC11P047237	2.60385894775391	https://www.genecards.org/cgi-bin/carddisp.pl?gene=DDB2
SELENOS	Selenoprotein S	Protein Coding	43	GC15M126590	2.59863758087158	https://www.genecards.org/cgi-bin/carddisp.pl?gene=SELENOS
KPNB1	Karyopherin Subunit Beta 1	Protein Coding	49	GC17P047649	2.59519481658936	https://www.genecards.org/cgi-bin/carddisp.pl?gene=KPNB1
FUT7	Fucosyltransferase 7	Protein Coding	49	GC09M137030	2.59336090087891	https://www.genecards.org/cgi-bin/carddisp.pl?gene=FUT7
SERGEF	Secretion Regulating Guanine Nucleotide Exchange Factor	Protein Coding	42	GC11M017767	2.59140014648438	https://www.genecards.org/cgi-bin/carddisp.pl?gene=SERGEF
CDH2	Cadherin 2	Protein Coding	59	GC18M028543	2.58268022537231	https://www.genecards.org/cgi-bin/carddisp.pl?gene=CDH2
COX11	Cytochrome C Oxidase Copper Chaperone COX11	Protein Coding	44	GC17M054951	2.58024311065674	https://www.genecards.org/cgi-bin/carddisp.pl?gene=COX11
RPLP1	Ribosomal Protein Lateral Stalk Subunit P1	Protein Coding	46	GC15P126494	2.57923603057861	https://www.genecards.org/cgi-bin/carddisp.pl?gene=RPLP1
DNA2	DNA Replication Helicase/Nuclease 2	Protein Coding	47	GC10M068414	2.57567739486694	https://www.genecards.org/cgi-bin/carddisp.pl?gene=DNA2
ITGA2B	Integrin Subunit Alpha 2b	Protein Coding	59	GC17M054363	2.56672954559326	https://www.genecards.org/cgi-bin/carddisp.pl?gene=ITGA2B
C5AR1	Complement C5a Receptor 1	Protein Coding	51	GC19P047290	2.55694007873535	https://www.genecards.org/cgi-bin/carddisp.pl?gene=C5AR1
PRIMPOL	Primase And DNA Directed Polymerase	Protein Coding	40	GC04P184649	2.55586504936218	https://www.genecards.org/cgi-bin/carddisp.pl?gene=PRIMPOL
GAL3ST4	Galactose-3-O-Sulfotransferase 4	Protein Coding	44	GC07M100159	2.55570697784424	https://www.genecards.org/cgi-bin/carddisp.pl?gene=GAL3ST4
LHCGR	Luteinizing Hormone/Choriogonadotropin Receptor	Protein Coding	53	GC02M048686	2.55332493782043	https://www.genecards.org/cgi-bin/carddisp.pl?gene=LHCGR
MAP1B	Microtubule Associated Protein 1B	Protein Coding	51	GC05P072107	2.54976010322571	https://www.genecards.org/cgi-bin/carddisp.pl?gene=MAP1B
CACNA1H	Calcium Voltage-Gated Channel Subunit Alpha1 H	Protein Coding	57	GC16P001153	2.54184007644653	https://www.genecards.org/cgi-bin/carddisp.pl?gene=CACNA1H
GOLGA2	Golgin A2	Protein Coding	47	GC09M128255	2.5399374961853	https://www.genecards.org/cgi-bin/carddisp.pl?gene=GOLGA2
DYRK2	Dual Specificity Tyrosine Phosphorylation Regulated Kinase 2	Protein Coding	52	GC12P067558	2.53006362915039	https://www.genecards.org/cgi-bin/carddisp.pl?gene=DYRK2
FADD	Fas Associated Via Death Domain	Protein Coding	52	GC11P070203	2.52414274215698	https://www.genecards.org/cgi-bin/carddisp.pl?gene=FADD
DUSP1	Dual Specificity Phosphatase 1	Protein Coding	52	GC05M172768	2.52227640151978	https://www.genecards.org/cgi-bin/carddisp.pl?gene=DUSP1
POLR1C	RNA Polymerase I And III Subunit C	Protein Coding	51	GC06P096305	2.51076483726501	https://www.genecards.org/cgi-bin/carddisp.pl?gene=POLR1C
ECE1	Endothelin Converting Enzyme 1	Protein Coding	55	GC01M021217	2.5101146697998	https://www.genecards.org/cgi-bin/carddisp.pl?gene=ECE1
MPP2	MAGUK P55 Scaffold Protein 2	Protein Coding	43	GC17M043875	2.50624346733093	https://www.genecards.org/cgi-bin/carddisp.pl?gene=MPP2
S100B	S100 Calcium Binding Protein B	Protein Coding	51	GC21M051697	2.48905396461487	https://www.genecards.org/cgi-bin/carddisp.pl?gene=S100B
DROSHA	Drosha Ribonuclease III	Protein Coding	51	GC05M031401	2.46209955215454	https://www.genecards.org/cgi-bin/carddisp.pl?gene=DROSHA
APCS	Amyloid P Component, Serum	Protein Coding	50	GC01P159587	2.4593551158905	https://www.genecards.org/cgi-bin/carddisp.pl?gene=APCS
INTS6	Integrator Complex Subunit 6	Protein Coding	43	GC13M051334	2.45758700370789	https://www.genecards.org/cgi-bin/carddisp.pl?gene=INTS6
TACR3	Tachykinin Receptor 3	Protein Coding	57	GC04M103586	2.45510840415955	https://www.genecards.org/cgi-bin/carddisp.pl?gene=TACR3
SLC5A8	Solute Carrier Family 5 Member 8	Protein Coding	50	GC12M101155	2.45392656326294	https://www.genecards.org/cgi-bin/carddisp.pl?gene=SLC5A8
IVL	Involucrin	Protein Coding	45	GC01P153101	2.45015501976013	https://www.genecards.org/cgi-bin/carddisp.pl?gene=IVL
SYT1	Synaptotagmin 1	Protein Coding	55	GC12P078863	2.44253826141357	https://www.genecards.org/cgi-bin/carddisp.pl?gene=SYT1
SCGB1A1	Secretoglobin Family 1A Member 1	Protein Coding	47	GC11P062405	2.44107103347778	https://www.genecards.org/cgi-bin/carddisp.pl?gene=SCGB1A1
GMPPB	GDP-Mannose Pyrophosphorylase B	Protein Coding	51	GC03M049716	2.41310477256775	https://www.genecards.org/cgi-bin/carddisp.pl?gene=GMPPB
MPV17L	MPV17 Mitochondrial Inner Membrane Protein Like	Protein Coding	38	GC16P018996	2.40502691268921	https://www.genecards.org/cgi-bin/carddisp.pl?gene=MPV17L
TLE3	TLE Family Member 3, Transcriptional Corepressor	Protein Coding	50	GC15M070047	2.40325164794922	https://www.genecards.org/cgi-bin/carddisp.pl?gene=TLE3
PIAS4	Protein Inhibitor Of Activated STAT 4	Protein Coding	48	GC19P004007	2.3972852230072	https://www.genecards.org/cgi-bin/carddisp.pl?gene=PIAS4
AMY2B	Amylase Alpha 2B	Protein Coding	46	GC01P103554	2.39208173751831	https://www.genecards.org/cgi-bin/carddisp.pl?gene=AMY2B
SLC22A11	Solute Carrier Family 22 Member 11	Protein Coding	47	GC11P064573	2.39188241958618	https://www.genecards.org/cgi-bin/carddisp.pl?gene=SLC22A11
PRIM2	DNA Primase Subunit 2	Protein Coding	48	GC06P096471	2.38875317573547	https://www.genecards.org/cgi-bin/carddisp.pl?gene=PRIM2
ILK	Integrin Linked Kinase	Protein Coding	52	GC11P006604	2.38851284980774	https://www.genecards.org/cgi-bin/carddisp.pl?gene=ILK
PRIM1	DNA Primase Subunit 1	Protein Coding	50	GC12M056731	2.38836812973022	https://www.genecards.org/cgi-bin/carddisp.pl?gene=PRIM1
SLC35A3	Solute Carrier Family 35 Member A3	Protein Coding	48	GC01P099997	2.37674856185913	https://www.genecards.org/cgi-bin/carddisp.pl?gene=SLC35A3
BIRC3	Baculoviral IAP Repeat Containing 3	Protein Coding	53	GC11P102317	2.36582660675049	https://www.genecards.org/cgi-bin/carddisp.pl?gene=BIRC3
A3GALT2	Alpha 1,3-Galactosyltransferase 2	Protein Coding	33	GC01M033306	2.35886359214783	https://www.genecards.org/cgi-bin/carddisp.pl?gene=A3GALT2
MPG	N-Methylpurine DNA Glycosylase	Protein Coding	47	GC16P014366	2.34564018249512	https://www.genecards.org/cgi-bin/carddisp.pl?gene=MPG
BAG3	BAG Cochaperone 3	Protein Coding	49	GC10P119651	2.34260082244873	https://www.genecards.org/cgi-bin/carddisp.pl?gene=BAG3
HSF1	Heat Shock Transcription Factor 1	Protein Coding	53	GC08P144291	2.34172821044922	https://www.genecards.org/cgi-bin/carddisp.pl?gene=HSF1
ACVR1B	Activin A Receptor Type 1B	Protein Coding	53	GC12P051951	2.34068989753723	https://www.genecards.org/cgi-bin/carddisp.pl?gene=ACVR1B
CGAS	Cyclic GMP-AMP Synthase	Protein Coding	42	GC06M075513	2.33961200714111	https://www.genecards.org/cgi-bin/carddisp.pl?gene=CGAS
CALCR	Calcitonin Receptor	Protein Coding	55	GC07M093424	2.33808732032776	https://www.genecards.org/cgi-bin/carddisp.pl?gene=CALCR
APEH	Acylaminoacyl-Peptide Hydrolase	Protein Coding	47	GC03P049673	2.3260190486908	https://www.genecards.org/cgi-bin/carddisp.pl?gene=APEH
SLC39A1	Solute Carrier Family 39 Member 1	Protein Coding	46	GC01M153960	2.32334470748901	https://www.genecards.org/cgi-bin/carddisp.pl?gene=SLC39A1
ORAI1	ORAI Calcium Release-Activated Calcium Modulator 1	Protein Coding	52	GC12P127394	2.32054686546326	https://www.genecards.org/cgi-bin/carddisp.pl?gene=ORAI1
BDKRB2	Bradykinin Receptor B2	Protein Coding	52	GC14P096205	2.3127589225769	https://www.genecards.org/cgi-bin/carddisp.pl?gene=BDKRB2
MAPK9	Mitogen-Activated Protein Kinase 9	Protein Coding	56	GC05M180266	2.30316400527954	https://www.genecards.org/cgi-bin/carddisp.pl?gene=MAPK9
ISG20	Interferon Stimulated Exonuclease Gene 20	Protein Coding	46	GC15P088635	2.30280208587646	https://www.genecards.org/cgi-bin/carddisp.pl?gene=ISG20
INPP5F	Inositol Polyphosphate-5-Phosphatase F	Protein Coding	46	GC10P119726	2.29267311096191	https://www.genecards.org/cgi-bin/carddisp.pl?gene=INPP5F
TUBA1B	Tubulin Alpha 1b	Protein Coding	51	GC12M049127	2.27965807914734	https://www.genecards.org/cgi-bin/carddisp.pl?gene=TUBA1B
RTCB	RNA 2',3'-Cyclic Phosphate And 5'-OH Ligase	Protein Coding	45	GC22M032387	2.27547788619995	https://www.genecards.org/cgi-bin/carddisp.pl?gene=RTCB
TESK2	Testis Associated Actin Remodelling Kinase 2	Protein Coding	44	GC01M045343	2.27227210998535	https://www.genecards.org/cgi-bin/carddisp.pl?gene=TESK2
CCL3	C-C Motif Chemokine Ligand 3	Protein Coding	46	GC17M036088	2.27121829986572	https://www.genecards.org/cgi-bin/carddisp.pl?gene=CCL3
TBXA2R	Thromboxane A2 Receptor	Protein Coding	56	GC19M003594	2.27096390724182	https://www.genecards.org/cgi-bin/carddisp.pl?gene=TBXA2R
RAP1A	RAP1A, Member Of RAS Oncogene Family	Protein Coding	51	GC01P111542	2.26563882827759	https://www.genecards.org/cgi-bin/carddisp.pl?gene=RAP1A
TNFSF12	TNF Superfamily Member 12	Protein Coding	46	GC17P012059	2.25894784927368	https://www.genecards.org/cgi-bin/carddisp.pl?gene=TNFSF12
KRT19	Keratin 19	Protein Coding	50	GC17M041523	2.25469350814819	https://www.genecards.org/cgi-bin/carddisp.pl?gene=KRT19
CMKLR1	Chemerin Chemokine-Like Receptor 1	Protein Coding	48	GC12M108288	2.25321674346924	https://www.genecards.org/cgi-bin/carddisp.pl?gene=CMKLR1
PXN	Paxillin	Protein Coding	52	GC12M120210	2.24453973770142	https://www.genecards.org/cgi-bin/carddisp.pl?gene=PXN
SMG6	SMG6 Nonsense Mediated MRNA Decay Factor	Protein Coding	46	GC17M002059	2.24242925643921	https://www.genecards.org/cgi-bin/carddisp.pl?gene=SMG6
PPP1R1B	Protein Phosphatase 1 Regulatory Inhibitor Subunit 1B	Protein Coding	49	GC17P039626	2.23449802398682	https://www.genecards.org/cgi-bin/carddisp.pl?gene=PPP1R1B
MIR301A	MicroRNA 301a	RNA Gene	23	GC17M059151	2.2341206073761	https://www.genecards.org/cgi-bin/carddisp.pl?gene=MIR301A
KIF5B	Kinesin Family Member 5B	Protein Coding	51	GC10M033905	2.23092341423035	https://www.genecards.org/cgi-bin/carddisp.pl?gene=KIF5B
SEC23IP	SEC23 Interacting Protein	Protein Coding	46	GC10P119892	2.22840738296509	https://www.genecards.org/cgi-bin/carddisp.pl?gene=SEC23IP
TIAL1	TIA1 Cytotoxic Granule Associated RNA Binding Protein Like 1	Protein Coding	46	GC10M119571	2.22383451461792	https://www.genecards.org/cgi-bin/carddisp.pl?gene=TIAL1
UBE2K	Ubiquitin Conjugating Enzyme E2 K	Protein Coding	48	GC04P039700	2.21504497528076	https://www.genecards.org/cgi-bin/carddisp.pl?gene=UBE2K
ACP6	Acid Phosphatase 6, Lysophosphatidic	Protein Coding	46	GC01M147874	2.20782113075256	https://www.genecards.org/cgi-bin/carddisp.pl?gene=ACP6
XXYLT1	Xyloside Xylosyltransferase 1	Protein Coding	41	GC03M195068	2.19997644424438	https://www.genecards.org/cgi-bin/carddisp.pl?gene=XXYLT1
RPS6KA5	Ribosomal Protein S6 Kinase A5	Protein Coding	52	GC14M090847	2.1971869468689	https://www.genecards.org/cgi-bin/carddisp.pl?gene=RPS6KA5
PPP4C	Protein Phosphatase 4 Catalytic Subunit	Protein Coding	51	GC16P043821	2.19496870040894	https://www.genecards.org/cgi-bin/carddisp.pl?gene=PPP4C
HCAR2	Hydroxycarboxylic Acid Receptor 2	Protein Coding	47	GC12M122701	2.18795466423035	https://www.genecards.org/cgi-bin/carddisp.pl?gene=HCAR2
FNTB	Farnesyltransferase, CAAX Box, Beta	Protein Coding	51	GC14P064986	2.18752455711365	https://www.genecards.org/cgi-bin/carddisp.pl?gene=FNTB
CUL2	Cullin 2	Protein Coding	51	GC10M035046	2.18321657180786	https://www.genecards.org/cgi-bin/carddisp.pl?gene=CUL2
AQP4	Aquaporin 4	Protein Coding	53	GC18M026852	2.17503643035889	https://www.genecards.org/cgi-bin/carddisp.pl?gene=AQP4
NEK11	NIMA Related Kinase 11	Protein Coding	45	GC03P131026	2.16479730606079	https://www.genecards.org/cgi-bin/carddisp.pl?gene=NEK11
PTPN3	Protein Tyrosine Phosphatase Non-Receptor Type 3	Protein Coding	51	GC09M109375	2.16419172286987	https://www.genecards.org/cgi-bin/carddisp.pl?gene=PTPN3
ZAP70	Zeta Chain Of T Cell Receptor Associated Protein Kinase 70	Protein Coding	59	GC02P097793	2.16078782081604	https://www.genecards.org/cgi-bin/carddisp.pl?gene=ZAP70
CXCR3	C-X-C Motif Chemokine Receptor 3	Protein Coding	51	GC0XM071615	2.15865135192871	https://www.genecards.org/cgi-bin/carddisp.pl?gene=CXCR3
F2R	Coagulation Factor II Thrombin Receptor	Protein Coding	53	GC05P076716	2.15855193138123	https://www.genecards.org/cgi-bin/carddisp.pl?gene=F2R
CCL18	C-C Motif Chemokine Ligand 18	Protein Coding	42	GC17P036064	2.15543746948242	https://www.genecards.org/cgi-bin/carddisp.pl?gene=CCL18
PROM1	Prominin 1	Protein Coding	53	GC04M015965	2.15355730056763	https://www.genecards.org/cgi-bin/carddisp.pl?gene=PROM1
SUMO1	Small Ubiquitin Like Modifier 1	Protein Coding	53	GC02M202206	2.15117692947388	https://www.genecards.org/cgi-bin/carddisp.pl?gene=SUMO1
CA3	Carbonic Anhydrase 3	Protein Coding	48	GC08P085373	2.14194488525391	https://www.genecards.org/cgi-bin/carddisp.pl?gene=CA3
CXADR	CXADR Ig-Like Cell Adhesion Molecule	Protein Coding	50	GC21P017513	2.13869738578796	https://www.genecards.org/cgi-bin/carddisp.pl?gene=CXADR
INTS8	Integrator Complex Subunit 8	Protein Coding	45	GC08P094813	2.13443994522095	https://www.genecards.org/cgi-bin/carddisp.pl?gene=INTS8
CLDN10	Claudin 10	Protein Coding	48	GC13P095433	2.13160371780396	https://www.genecards.org/cgi-bin/carddisp.pl?gene=CLDN10
UNG	Uracil DNA Glycosylase	Protein Coding	53	GC12P109097	2.13144063949585	https://www.genecards.org/cgi-bin/carddisp.pl?gene=UNG
TESK1	Testis Associated Actin Remodelling Kinase 1	Protein Coding	48	GC09P035605	2.12767910957336	https://www.genecards.org/cgi-bin/carddisp.pl?gene=TESK1
POLR1A	RNA Polymerase I Subunit A	Protein Coding	50	GC02M086021	2.12296772003174	https://www.genecards.org/cgi-bin/carddisp.pl?gene=POLR1A
HCAR3	Hydroxycarboxylic Acid Receptor 3	Protein Coding	42	GC12M122714	2.1192729473114	https://www.genecards.org/cgi-bin/carddisp.pl?gene=HCAR3
PVALB	Parvalbumin	Protein Coding	47	GC22M036800	2.11300802230835	https://www.genecards.org/cgi-bin/carddisp.pl?gene=PVALB
TNFAIP6	TNF Alpha Induced Protein 6	Protein Coding	47	GC02P151357	2.06947565078735	https://www.genecards.org/cgi-bin/carddisp.pl?gene=TNFAIP6
SLC25A40	Solute Carrier Family 25 Member 40	Protein Coding	40	GC07M087833	2.06715369224548	https://www.genecards.org/cgi-bin/carddisp.pl?gene=SLC25A40
TUBA4A	Tubulin Alpha 4a	Protein Coding	54	GC02M219249	2.06638693809509	https://www.genecards.org/cgi-bin/carddisp.pl?gene=TUBA4A
CCL4	C-C Motif Chemokine Ligand 4	Protein Coding	47	GC17P036103	2.05911946296692	https://www.genecards.org/cgi-bin/carddisp.pl?gene=CCL4
GCNT2	Glucosaminyl (N-Acetyl) Transferase 2 (I Blood Group)	Protein Coding	50	GC06P010492	2.05473685264587	https://www.genecards.org/cgi-bin/carddisp.pl?gene=GCNT2
KLK14	Kallikrein Related Peptidase 14	Protein Coding	46	GC19M051077	2.04710340499878	https://www.genecards.org/cgi-bin/carddisp.pl?gene=KLK14
GRM5	Glutamate Metabotropic Receptor 5	Protein Coding	53	GC11M088504	2.04197216033936	https://www.genecards.org/cgi-bin/carddisp.pl?gene=GRM5
CD9	CD9 Molecule	Protein Coding	51	GC12P024781	2.03640294075012	https://www.genecards.org/cgi-bin/carddisp.pl?gene=CD9
FNTA	Farnesyltransferase, CAAX Box, Alpha	Protein Coding	50	GC08P043034	2.02861571311951	https://www.genecards.org/cgi-bin/carddisp.pl?gene=FNTA
CDK7	Cyclin Dependent Kinase 7	Protein Coding	52	GC05P069437	2.02617883682251	https://www.genecards.org/cgi-bin/carddisp.pl?gene=CDK7
CISH	Cytokine Inducible SH2 Containing Protein	Protein Coding	52	GC03M052050	2.02335262298584	https://www.genecards.org/cgi-bin/carddisp.pl?gene=CISH
EIF5A	Eukaryotic Translation Initiation Factor 5A	Protein Coding	52	GC17P007306	2.02005219459534	https://www.genecards.org/cgi-bin/carddisp.pl?gene=EIF5A
MSMB	Microseminoprotein Beta	Protein Coding	47	GC10M046033	2.01786637306213	https://www.genecards.org/cgi-bin/carddisp.pl?gene=MSMB
RPLP2	Ribosomal Protein Lateral Stalk Subunit P2	Protein Coding	47	GC11P002262	2.0154025554657	https://www.genecards.org/cgi-bin/carddisp.pl?gene=RPLP2
SELPLG	Selectin P Ligand	Protein Coding	51	GC12M108621	1.9989218711853	https://www.genecards.org/cgi-bin/carddisp.pl?gene=SELPLG
PPIA	Peptidylprolyl Isomerase A	Protein Coding	52	GC07P044811	1.99548757076263	https://www.genecards.org/cgi-bin/carddisp.pl?gene=PPIA
ST8SIA2	ST8 Alpha-N-Acetyl-Neuraminide Alpha-2,8-Sialyltransferase 2	Protein Coding	48	GC15P092393	1.99461627006531	https://www.genecards.org/cgi-bin/carddisp.pl?gene=ST8SIA2
BMI1	BMI1 Proto-Oncogene, Polycomb Ring Finger	Protein Coding	50	GC10P022326	1.97979855537415	https://www.genecards.org/cgi-bin/carddisp.pl?gene=BMI1
INTS11	Integrator Complex Subunit 11	Protein Coding	43	GC01M008368	1.97610187530518	https://www.genecards.org/cgi-bin/carddisp.pl?gene=INTS11
FOXL2	Forkhead Box L2	Protein Coding	47	GC03M138944	1.96378016471863	https://www.genecards.org/cgi-bin/carddisp.pl?gene=FOXL2
STK19	Serine/Threonine Kinase 19	Protein Coding	46	GC06P031971	1.95933187007904	https://www.genecards.org/cgi-bin/carddisp.pl?gene=STK19
IGHE	Immunoglobulin Heavy Constant Epsilon	Protein Coding	36	GC14M113831	1.95401334762573	https://www.genecards.org/cgi-bin/carddisp.pl?gene=IGHE
FOXP2	Forkhead Box P2	Protein Coding	50	GC07P114086	1.94891238212585	https://www.genecards.org/cgi-bin/carddisp.pl?gene=FOXP2
MGAT5B	Alpha-1,6-Mannosylglycoprotein 6-Beta-N-Acetylglucosaminyltransferase B	Protein Coding	45	GC17P076868	1.94843435287476	https://www.genecards.org/cgi-bin/carddisp.pl?gene=MGAT5B
FOXO4	Forkhead Box O4	Protein Coding	48	GC0XP071095	1.94659423828125	https://www.genecards.org/cgi-bin/carddisp.pl?gene=FOXO4
POLA2	DNA Polymerase Alpha 2, Accessory Subunit	Protein Coding	47	GC11P071398	1.94348812103271	https://www.genecards.org/cgi-bin/carddisp.pl?gene=POLA2
HIP1	Huntingtin Interacting Protein 1	Protein Coding	47	GC07M075533	1.93549537658691	https://www.genecards.org/cgi-bin/carddisp.pl?gene=HIP1
PTP4A2	Protein Tyrosine Phosphatase 4A2	Protein Coding	48	GC01M031910	1.93195784091949	https://www.genecards.org/cgi-bin/carddisp.pl?gene=PTP4A2
CTNND1	Catenin Delta 1	Protein Coding	52	GC11P058242	1.93114793300629	https://www.genecards.org/cgi-bin/carddisp.pl?gene=CTNND1
TRPM3	Transient Receptor Potential Cation Channel Subfamily M Member 3	Protein Coding	48	GC09M070529	1.92901611328125	https://www.genecards.org/cgi-bin/carddisp.pl?gene=TRPM3
CACNA1G	Calcium Voltage-Gated Channel Subunit Alpha1 G	Protein Coding	57	GC17P067322	1.92373442649841	https://www.genecards.org/cgi-bin/carddisp.pl?gene=CACNA1G
CTNNA1	Catenin Alpha 1	Protein Coding	52	GC05P138613	1.92023992538452	https://www.genecards.org/cgi-bin/carddisp.pl?gene=CTNNA1
MS4A1	Membrane Spanning 4-Domains A1	Protein Coding	55	GC11P060532	1.91173791885376	https://www.genecards.org/cgi-bin/carddisp.pl?gene=MS4A1
ITGA7	Integrin Subunit Alpha 7	Protein Coding	54	GC12M055684	1.90416121482849	https://www.genecards.org/cgi-bin/carddisp.pl?gene=ITGA7
GYPA	Glycophorin A (MNS Blood Group)	Protein Coding	50	GC04M144109	1.89902925491333	https://www.genecards.org/cgi-bin/carddisp.pl?gene=GYPA
GABBR1	Gamma-Aminobutyric Acid Type B Receptor Subunit 1	Protein Coding	53	GC06M029555	1.89358413219452	https://www.genecards.org/cgi-bin/carddisp.pl?gene=GABBR1
DIABLO	Diablo IAP-Binding Mitochondrial Protein	Protein Coding	53	GC12M122602	1.88268327713013	https://www.genecards.org/cgi-bin/carddisp.pl?gene=DIABLO
LCMT1	Leucine Carboxyl Methyltransferase 1	Protein Coding	42	GC16P043562	1.88177931308746	https://www.genecards.org/cgi-bin/carddisp.pl?gene=LCMT1
CXCR2	C-X-C Motif Chemokine Receptor 2	Protein Coding	57	GC02P218125	1.88022065162659	https://www.genecards.org/cgi-bin/carddisp.pl?gene=CXCR2
RPS6KA3	Ribosomal Protein S6 Kinase A3	Protein Coding	59	GC0XM020149	1.8754369020462	https://www.genecards.org/cgi-bin/carddisp.pl?gene=RPS6KA3
ENDOG	Endonuclease G	Protein Coding	50	GC09P128818	1.85379064083099	https://www.genecards.org/cgi-bin/carddisp.pl?gene=ENDOG
TRIM22	Tripartite Motif Containing 22	Protein Coding	46	GC11P005689	1.83568120002747	https://www.genecards.org/cgi-bin/carddisp.pl?gene=TRIM22
CCL20	C-C Motif Chemokine Ligand 20	Protein Coding	49	GC02P227846	1.83445370197296	https://www.genecards.org/cgi-bin/carddisp.pl?gene=CCL20
APEX2	Apurinic/Apyrimidinic Endodeoxyribonuclease 2	Protein Coding	44	GC0XP055000	1.83206295967102	https://www.genecards.org/cgi-bin/carddisp.pl?gene=APEX2
TRAF2	TNF Receptor Associated Factor 2	Protein Coding	51	GC09P136881	1.82236647605896	https://www.genecards.org/cgi-bin/carddisp.pl?gene=TRAF2
APAF1	Apoptotic Peptidase Activating Factor 1	Protein Coding	52	GC12P098645	1.8219473361969	https://www.genecards.org/cgi-bin/carddisp.pl?gene=APAF1
CIB1	Calcium And Integrin Binding 1	Protein Coding	48	GC15M090229	1.81732869148254	https://www.genecards.org/cgi-bin/carddisp.pl?gene=CIB1
PITPNA	Phosphatidylinositol Transfer Protein Alpha	Protein Coding	47	GC17M011365	1.81438422203064	https://www.genecards.org/cgi-bin/carddisp.pl?gene=PITPNA
TPST1	Tyrosylprotein Sulfotransferase 1	Protein Coding	48	GC07P072597	1.81267857551575	https://www.genecards.org/cgi-bin/carddisp.pl?gene=TPST1
PEBP1	Phosphatidylethanolamine Binding Protein 1	Protein Coding	53	GC12P118135	1.80603837966919	https://www.genecards.org/cgi-bin/carddisp.pl?gene=PEBP1
GYPE	Glycophorin E (MNS Blood Group)	Protein Coding	35	GC04M143870	1.80466318130493	https://www.genecards.org/cgi-bin/carddisp.pl?gene=GYPE
GRK5	G Protein-Coupled Receptor Kinase 5	Protein Coding	50	GC10P119207	1.80032277107239	https://www.genecards.org/cgi-bin/carddisp.pl?gene=GRK5
CHEK1	Checkpoint Kinase 1	Protein Coding	56	GC11P125625	1.78407025337219	https://www.genecards.org/cgi-bin/carddisp.pl?gene=CHEK1
TAP2	Transporter 2, ATP Binding Cassette Subfamily B Member	Protein Coding	51	GC06M032821	1.78280866146088	https://www.genecards.org/cgi-bin/carddisp.pl?gene=TAP2
INTS7	Integrator Complex Subunit 7	Protein Coding	43	GC01M211940	1.7813880443573	https://www.genecards.org/cgi-bin/carddisp.pl?gene=INTS7
C1D	C1D Nuclear Receptor Corepressor	Protein Coding	45	GC02M068041	1.78082084655762	https://www.genecards.org/cgi-bin/carddisp.pl?gene=C1D
GRK6	G Protein-Coupled Receptor Kinase 6	Protein Coding	53	GC05P177403	1.77943849563599	https://www.genecards.org/cgi-bin/carddisp.pl?gene=GRK6
GUCY2D	Guanylate Cyclase 2D, Retinal	Protein Coding	52	GC17P008002	1.77193379402161	https://www.genecards.org/cgi-bin/carddisp.pl?gene=GUCY2D
CALB2	Calbindin 2	Protein Coding	46	GC16P071358	1.76573979854584	https://www.genecards.org/cgi-bin/carddisp.pl?gene=CALB2
CANT1	Calcium Activated Nucleotidase 1	Protein Coding	51	GC17M078992	1.76000142097473	https://www.genecards.org/cgi-bin/carddisp.pl?gene=CANT1
FGG	Fibrinogen Gamma Chain	Protein Coding	55	GC04M154604	1.75989079475403	https://www.genecards.org/cgi-bin/carddisp.pl?gene=FGG
CARD16	Caspase Recruitment Domain Family Member 16	Protein Coding	41	GC11M105041	1.74393510818481	https://www.genecards.org/cgi-bin/carddisp.pl?gene=CARD16
HSPB2	Heat Shock Protein Family B (Small) Member 2	Protein Coding	46	GC11P112060	1.73634839057922	https://www.genecards.org/cgi-bin/carddisp.pl?gene=HSPB2
POLM	DNA Polymerase Mu	Protein Coding	46	GC07M044652	1.73446106910706	https://www.genecards.org/cgi-bin/carddisp.pl?gene=POLM
RNGTT	RNA Guanylyltransferase And 5'-Phosphatase	Protein Coding	48	GC06M088609	1.73225665092468	https://www.genecards.org/cgi-bin/carddisp.pl?gene=RNGTT
DNTT	DNA Nucleotidylexotransferase	Protein Coding	48	GC10P096304	1.72751760482788	https://www.genecards.org/cgi-bin/carddisp.pl?gene=DNTT
ADAM12	ADAM Metallopeptidase Domain 12	Protein Coding	52	GC10M126012	1.70819532871246	https://www.genecards.org/cgi-bin/carddisp.pl?gene=ADAM12
BCAR1	BCAR1 Scaffold Protein, Cas Family Member	Protein Coding	50	GC16M075228	1.70235991477966	https://www.genecards.org/cgi-bin/carddisp.pl?gene=BCAR1
CLEC4A	C-Type Lectin Domain Family 4 Member A	Protein Coding	46	GC12P024881	1.69993448257446	https://www.genecards.org/cgi-bin/carddisp.pl?gene=CLEC4A
TTBK1	Tau Tubulin Kinase 1	Protein Coding	46	GC06P043243	1.69454956054688	https://www.genecards.org/cgi-bin/carddisp.pl?gene=TTBK1
SLC5A7	Solute Carrier Family 5 Member 7	Protein Coding	50	GC02P107969	1.68106245994568	https://www.genecards.org/cgi-bin/carddisp.pl?gene=SLC5A7
HSPB8	Heat Shock Protein Family B (Small) Member 8	Protein Coding	52	GC12P119173	1.67658865451813	https://www.genecards.org/cgi-bin/carddisp.pl?gene=HSPB8
ADAM9	ADAM Metallopeptidase Domain 9	Protein Coding	55	GC08P038996	1.6729371547699	https://www.genecards.org/cgi-bin/carddisp.pl?gene=ADAM9
AHSP	Alpha Hemoglobin Stabilizing Protein	Protein Coding	42	GC16P031527	1.66002106666565	https://www.genecards.org/cgi-bin/carddisp.pl?gene=AHSP
GPR68	G Protein-Coupled Receptor 68	Protein Coding	50	GC14M091232	1.65940737724304	https://www.genecards.org/cgi-bin/carddisp.pl?gene=GPR68
CXCL1	C-X-C Motif Chemokine Ligand 1	Protein Coding	50	GC04P073869	1.65917181968689	https://www.genecards.org/cgi-bin/carddisp.pl?gene=CXCL1
MTPAP	Mitochondrial Poly(A) Polymerase	Protein Coding	47	GC10M033864	1.65912771224976	https://www.genecards.org/cgi-bin/carddisp.pl?gene=MTPAP
POLR1D	RNA Polymerase I And III Subunit D	Protein Coding	50	GC13P027620	1.64842653274536	https://www.genecards.org/cgi-bin/carddisp.pl?gene=POLR1D
ATP8A1	ATPase Phospholipid Transporting 8A1	Protein Coding	49	GC04M042410	1.64189553260803	https://www.genecards.org/cgi-bin/carddisp.pl?gene=ATP8A1
FPR1	Formyl Peptide Receptor 1	Protein Coding	54	GC19M051745	1.64046859741211	https://www.genecards.org/cgi-bin/carddisp.pl?gene=FPR1
CSN2	Casein Beta	Protein Coding	40	GC04M069955	1.63796877861023	https://www.genecards.org/cgi-bin/carddisp.pl?gene=CSN2
VASP	Vasodilator Stimulated Phosphoprotein	Protein Coding	50	GC19P076415	1.6230046749115	https://www.genecards.org/cgi-bin/carddisp.pl?gene=VASP
TRPC5	Transient Receptor Potential Cation Channel Subfamily C Member 5	Protein Coding	48	GC0XM111774	1.6178172826767	https://www.genecards.org/cgi-bin/carddisp.pl?gene=TRPC5
UVRAG	UV Radiation Resistance Associated	Protein Coding	48	GC11P075815	1.61732530593872	https://www.genecards.org/cgi-bin/carddisp.pl?gene=UVRAG
GUCA2B	Guanylate Cyclase Activator 2B	Protein Coding	44	GC01P042153	1.60906577110291	https://www.genecards.org/cgi-bin/carddisp.pl?gene=GUCA2B
CSPG4	Chondroitin Sulfate Proteoglycan 4	Protein Coding	53	GC15M075674	1.60818576812744	https://www.genecards.org/cgi-bin/carddisp.pl?gene=CSPG4
CYSLTR2	Cysteinyl Leukotriene Receptor 2	Protein Coding	54	GC13P048653	1.60724246501923	https://www.genecards.org/cgi-bin/carddisp.pl?gene=CYSLTR2
H1-2	H1.2 Linker Histone, Cluster Member	Protein Coding	46	GC06M026056	1.60604810714722	https://www.genecards.org/cgi-bin/carddisp.pl?gene=H1-2
TIMM23	Translocase Of Inner Mitochondrial Membrane 23	Protein Coding	40	GC10P045972	1.59776258468628	https://www.genecards.org/cgi-bin/carddisp.pl?gene=TIMM23
SYN3	Synapsin III	Protein Coding	47	GC22M063613	1.5925772190094	https://www.genecards.org/cgi-bin/carddisp.pl?gene=SYN3
BACE2	Beta-Secretase 2	Protein Coding	49	GC21P041168	1.59209179878235	https://www.genecards.org/cgi-bin/carddisp.pl?gene=BACE2
H2BC12L	H2B Clustered Histone 12 Like	Protein Coding	34	GC21P043569	1.58561182022095	https://www.genecards.org/cgi-bin/carddisp.pl?gene=H2BC12L
SLC39A2	Solute Carrier Family 39 Member 2	Protein Coding	43	GC14P036039	1.58038568496704	https://www.genecards.org/cgi-bin/carddisp.pl?gene=SLC39A2
MYOD1	Myogenic Differentiation 1	Protein Coding	53	GC11P017741	1.57925117015839	https://www.genecards.org/cgi-bin/carddisp.pl?gene=MYOD1
MT1G	Metallothionein 1G	Protein Coding	39	GC16M056666	1.57795870304108	https://www.genecards.org/cgi-bin/carddisp.pl?gene=MT1G
ST8SIA4	ST8 Alpha-N-Acetyl-Neuraminide Alpha-2,8-Sialyltransferase 4	Protein Coding	47	GC05M100806	1.56806802749634	https://www.genecards.org/cgi-bin/carddisp.pl?gene=ST8SIA4
RAD51B	RAD51 Paralog B	Protein Coding	44	GC14P067819	1.56083989143372	https://www.genecards.org/cgi-bin/carddisp.pl?gene=RAD51B
CNNM4	Cyclin And CBS Domain Divalent Metal Cation Transport Mediator 4	Protein Coding	48	GC02P096790	1.5557382106781	https://www.genecards.org/cgi-bin/carddisp.pl?gene=CNNM4
DYNLRB2	Dynein Light Chain Roadblock-Type 2	Protein Coding	47	GC16P080540	1.55354523658752	https://www.genecards.org/cgi-bin/carddisp.pl?gene=DYNLRB2
DRAIC	Downregulated RNA In Cancer, Inhibitor Of Cell Invasion And Migration	RNA Gene	17	GC15P126493	1.54563117027283	https://www.genecards.org/cgi-bin/carddisp.pl?gene=DRAIC
ICAM3	Intercellular Adhesion Molecule 3	Protein Coding	50	GC19M010429	1.54435968399048	https://www.genecards.org/cgi-bin/carddisp.pl?gene=ICAM3
CD69	CD69 Molecule	Protein Coding	49	GC12M023365	1.54161548614502	https://www.genecards.org/cgi-bin/carddisp.pl?gene=CD69
ELAC2	ElaC Ribonuclease Z 2	Protein Coding	49	GC17M012991	1.53963470458984	https://www.genecards.org/cgi-bin/carddisp.pl?gene=ELAC2
TEAD1	TEA Domain Transcription Factor 1	Protein Coding	53	GC11P012674	1.52845990657806	https://www.genecards.org/cgi-bin/carddisp.pl?gene=TEAD1
TRPC4	Transient Receptor Potential Cation Channel Subfamily C Member 4	Protein Coding	50	GC13M037781	1.52081143856049	https://www.genecards.org/cgi-bin/carddisp.pl?gene=TRPC4
KIF5A	Kinesin Family Member 5A	Protein Coding	51	GC12P057761	1.51494121551514	https://www.genecards.org/cgi-bin/carddisp.pl?gene=KIF5A
OPCML	Opioid Binding Protein/Cell Adhesion Molecule Like	Protein Coding	50	GC11M132405	1.48845541477203	https://www.genecards.org/cgi-bin/carddisp.pl?gene=OPCML
STATH	Statherin	Protein Coding	38	GC04P069995	1.48814082145691	https://www.genecards.org/cgi-bin/carddisp.pl?gene=STATH
S100A4	S100 Calcium Binding Protein A4	Protein Coding	51	GC01M153543	1.48530721664429	https://www.genecards.org/cgi-bin/carddisp.pl?gene=S100A4
RAP1GAP	RAP1 GTPase Activating Protein	Protein Coding	46	GC01M021596	1.48115801811218	https://www.genecards.org/cgi-bin/carddisp.pl?gene=RAP1GAP
CSRP3	Cysteine And Glycine Rich Protein 3	Protein Coding	48	GC11M019160	1.47999656200409	https://www.genecards.org/cgi-bin/carddisp.pl?gene=CSRP3
ANXA4	Annexin A4	Protein Coding	48	GC02P069644	1.47515392303467	https://www.genecards.org/cgi-bin/carddisp.pl?gene=ANXA4
CDC45	Cell Division Cycle 45	Protein Coding	51	GC22P019479	1.47116231918335	https://www.genecards.org/cgi-bin/carddisp.pl?gene=CDC45
TREX2	Three Prime Repair Exonuclease 2	Protein Coding	43	GC0XM153444	1.46574282646179	https://www.genecards.org/cgi-bin/carddisp.pl?gene=TREX2
GABRG3	Gamma-Aminobutyric Acid Type A Receptor Subunit Gamma3	Protein Coding	51	GC15P026971	1.46396470069885	https://www.genecards.org/cgi-bin/carddisp.pl?gene=GABRG3
GPR4	G Protein-Coupled Receptor 4	Protein Coding	46	GC19M045589	1.46224820613861	https://www.genecards.org/cgi-bin/carddisp.pl?gene=GPR4
HCK	HCK Proto-Oncogene, Src Family Tyrosine Kinase	Protein Coding	54	GC20P032052	1.45762348175049	https://www.genecards.org/cgi-bin/carddisp.pl?gene=HCK
ITIH2	Inter-Alpha-Trypsin Inhibitor Heavy Chain 2	Protein Coding	47	GC10P007703	1.45691466331482	https://www.genecards.org/cgi-bin/carddisp.pl?gene=ITIH2
FERMT3	FERM Domain Containing Kindlin 3	Protein Coding	51	GC11P064485	1.45665884017944	https://www.genecards.org/cgi-bin/carddisp.pl?gene=FERMT3
INTS12	Integrator Complex Subunit 12	Protein Coding	39	GC04M105682	1.44059872627258	https://www.genecards.org/cgi-bin/carddisp.pl?gene=INTS12
VRK1	VRK Serine/Threonine Kinase 1	Protein Coding	55	GC14P096797	1.43859803676605	https://www.genecards.org/cgi-bin/carddisp.pl?gene=VRK1
GBX2	Gastrulation Brain Homeobox 2	Protein Coding	46	GC02M236165	1.43174338340759	https://www.genecards.org/cgi-bin/carddisp.pl?gene=GBX2
PURA	Purine Rich Element Binding Protein A	Protein Coding	51	GC05P140076	1.43103241920471	https://www.genecards.org/cgi-bin/carddisp.pl?gene=PURA
NCAM1	Neural Cell Adhesion Molecule 1	Protein Coding	55	GC11P112961	1.43073582649231	https://www.genecards.org/cgi-bin/carddisp.pl?gene=NCAM1
MAPK12	Mitogen-Activated Protein Kinase 12	Protein Coding	54	GC22M063857	1.43049359321594	https://www.genecards.org/cgi-bin/carddisp.pl?gene=MAPK12
STK25	Serine/Threonine Kinase 25	Protein Coding	48	GC02M241492	1.42593741416931	https://www.genecards.org/cgi-bin/carddisp.pl?gene=STK25
CAPN1	Calpain 1	Protein Coding	57	GC11P071390	1.42471873760223	https://www.genecards.org/cgi-bin/carddisp.pl?gene=CAPN1
CXCL2	C-X-C Motif Chemokine Ligand 2	Protein Coding	46	GC04M074097	1.41699385643005	https://www.genecards.org/cgi-bin/carddisp.pl?gene=CXCL2
TRA	T Cell Receptor Alpha Locus	Protein Coding	24	GC14P021621	1.38870620727539	https://www.genecards.org/cgi-bin/carddisp.pl?gene=TRA
LARGE2	LARGE Xylosyl- And Glucuronyltransferase 2	Protein Coding	44	GC11P046714	1.38459026813507	https://www.genecards.org/cgi-bin/carddisp.pl?gene=LARGE2
CAST	Calpastatin	Protein Coding	51	GC05P096525	1.37971448898315	https://www.genecards.org/cgi-bin/carddisp.pl?gene=CAST
APLP1	Amyloid Beta Precursor Like Protein 1	Protein Coding	47	GC19P076092	1.37356805801392	https://www.genecards.org/cgi-bin/carddisp.pl?gene=APLP1
NFKBIB	NFKB Inhibitor Beta	Protein Coding	48	GC19P038899	1.36866474151611	https://www.genecards.org/cgi-bin/carddisp.pl?gene=NFKBIB
PIF1	PIF1 5'-To-3' DNA Helicase	Protein Coding	43	GC15M064815	1.35925889015198	https://www.genecards.org/cgi-bin/carddisp.pl?gene=PIF1
PPP1R12A	Protein Phosphatase 1 Regulatory Subunit 12A	Protein Coding	51	GC12M079773	1.34543371200562	https://www.genecards.org/cgi-bin/carddisp.pl?gene=PPP1R12A
SRL	Sarcalumenin	Protein Coding	41	GC16M004189	1.34293127059937	https://www.genecards.org/cgi-bin/carddisp.pl?gene=SRL
TRIM45	Tripartite Motif Containing 45	Protein Coding	40	GC01M117111	1.33506178855896	https://www.genecards.org/cgi-bin/carddisp.pl?gene=TRIM45
GLRX2	Glutaredoxin 2	Protein Coding	43	GC01M193065	1.31933236122131	https://www.genecards.org/cgi-bin/carddisp.pl?gene=GLRX2
PPIB	Peptidylprolyl Isomerase B	Protein Coding	57	GC15M064155	1.31364810466766	https://www.genecards.org/cgi-bin/carddisp.pl?gene=PPIB
AKAP12	A-Kinase Anchoring Protein 12	Protein Coding	48	GC06P151239	1.30383396148682	https://www.genecards.org/cgi-bin/carddisp.pl?gene=AKAP12
ROMO1	Reactive Oxygen Species Modulator 1	Protein Coding	40	GC20P035699	1.29607772827148	https://www.genecards.org/cgi-bin/carddisp.pl?gene=ROMO1
CHRM5	Cholinergic Receptor Muscarinic 5	Protein Coding	51	GC15P033968	1.27963829040527	https://www.genecards.org/cgi-bin/carddisp.pl?gene=CHRM5
MCMBP	Minichromosome Maintenance Complex Binding Protein	Protein Coding	42	GC10M119829	1.27688646316528	https://www.genecards.org/cgi-bin/carddisp.pl?gene=MCMBP
LINC01228	Long Intergenic Non-Protein Coding RNA 1228	RNA Gene	14	GC16M079798	1.27521181106567	https://www.genecards.org/cgi-bin/carddisp.pl?gene=LINC01228
TNFRSF12A	TNF Receptor Superfamily Member 12A	Protein Coding	48	GC16P003018	1.27195417881012	https://www.genecards.org/cgi-bin/carddisp.pl?gene=TNFRSF12A
PTGIR	Prostaglandin I2 Receptor	Protein Coding	54	GC19M073783	1.26902794837952	https://www.genecards.org/cgi-bin/carddisp.pl?gene=PTGIR
INTS9	Integrator Complex Subunit 9	Protein Coding	43	GC08M028767	1.2685763835907	https://www.genecards.org/cgi-bin/carddisp.pl?gene=INTS9
TOP1MT	DNA Topoisomerase I Mitochondrial	Protein Coding	48	GC08M143304	1.26550114154816	https://www.genecards.org/cgi-bin/carddisp.pl?gene=TOP1MT
TDP1	Tyrosyl-DNA Phosphodiesterase 1	Protein Coding	51	GC14P089954	1.26463222503662	https://www.genecards.org/cgi-bin/carddisp.pl?gene=TDP1
CAMK1	Calcium/Calmodulin Dependent Protein Kinase I	Protein Coding	50	GC03M009774	1.26347303390503	https://www.genecards.org/cgi-bin/carddisp.pl?gene=CAMK1
SLIRP	SRA Stem-Loop Interacting RNA Binding Protein	Protein Coding	40	GC14P077708	1.26270592212677	https://www.genecards.org/cgi-bin/carddisp.pl?gene=SLIRP
HDAC8	Histone Deacetylase 8	Protein Coding	55	GC0XM072329	1.24760031700134	https://www.genecards.org/cgi-bin/carddisp.pl?gene=HDAC8
SLC7A4	Solute Carrier Family 7 Member 4	Protein Coding	44	GC22M021028	1.2345130443573	https://www.genecards.org/cgi-bin/carddisp.pl?gene=SLC7A4
PENK	Proenkephalin	Protein Coding	45	GC08M056436	1.23194003105164	https://www.genecards.org/cgi-bin/carddisp.pl?gene=PENK
TMSB4X	Thymosin Beta 4 X-Linked	Protein Coding	46	GC0XP012975	1.22817492485046	https://www.genecards.org/cgi-bin/carddisp.pl?gene=TMSB4X
LOC111365141	NOS2 5' Regulatory Region	Functional Element	3	GC17P027800	1.22627794742584	https://www.genecards.org/cgi-bin/carddisp.pl?gene=LOC111365141
SMOC1	SPARC Related Modular Calcium Binding 1	Protein Coding	47	GC14P069854	1.21522164344788	https://www.genecards.org/cgi-bin/carddisp.pl?gene=SMOC1
ITGA1	Integrin Subunit Alpha 1	Protein Coding	51	GC05P052788	1.21091794967651	https://www.genecards.org/cgi-bin/carddisp.pl?gene=ITGA1
RCN1	Reticulocalbin 1	Protein Coding	47	GC11P032090	1.20456552505493	https://www.genecards.org/cgi-bin/carddisp.pl?gene=RCN1
SPN	Sialophorin	Protein Coding	47	GC16P029662	1.20212197303772	https://www.genecards.org/cgi-bin/carddisp.pl?gene=SPN
ANXA3	Annexin A3	Protein Coding	49	GC04P078551	1.20039212703705	https://www.genecards.org/cgi-bin/carddisp.pl?gene=ANXA3
GRK1	G Protein-Coupled Receptor Kinase 1	Protein Coding	50	GC13P113685	1.18476939201355	https://www.genecards.org/cgi-bin/carddisp.pl?gene=GRK1
FREM3	FRAS1 Related Extracellular Matrix 3	Protein Coding	38	GC04M143577	1.1691792011261	https://www.genecards.org/cgi-bin/carddisp.pl?gene=FREM3
TNFRSF25	TNF Receptor Superfamily Member 25	Protein Coding	50	GC01M006460	1.16639065742493	https://www.genecards.org/cgi-bin/carddisp.pl?gene=TNFRSF25
DNER	Delta/Notch Like EGF Repeat Containing	Protein Coding	47	GC02M229357	1.16130971908569	https://www.genecards.org/cgi-bin/carddisp.pl?gene=DNER
BARX2	BARX Homeobox 2	Protein Coding	41	GC11P129375	1.16130971908569	https://www.genecards.org/cgi-bin/carddisp.pl?gene=BARX2
KLHL26	Kelch Like Family Member 26	Protein Coding	41	GC19P075778	1.16130971908569	https://www.genecards.org/cgi-bin/carddisp.pl?gene=KLHL26
LIG1	DNA Ligase 1	Protein Coding	53	GC19M048115	1.16009414196014	https://www.genecards.org/cgi-bin/carddisp.pl?gene=LIG1
DMRT1	Doublesex And Mab-3 Related Transcription Factor 1	Protein Coding	48	GC09P000831	1.15912294387817	https://www.genecards.org/cgi-bin/carddisp.pl?gene=DMRT1
CSTA	Cystatin A	Protein Coding	51	GC03P122325	1.15639507770538	https://www.genecards.org/cgi-bin/carddisp.pl?gene=CSTA
SELENOF	Selenoprotein F	Protein Coding	39	GC01M086863	1.15517604351044	https://www.genecards.org/cgi-bin/carddisp.pl?gene=SELENOF
ACKR1	Atypical Chemokine Receptor 1 (Duffy Blood Group)	Protein Coding	48	GC01P159203	1.15093576908112	https://www.genecards.org/cgi-bin/carddisp.pl?gene=ACKR1
EDN3	Endothelin 3	Protein Coding	51	GC20P059300	1.14793467521667	https://www.genecards.org/cgi-bin/carddisp.pl?gene=EDN3
MPP1	MAGUK P55 Scaffold Protein 1	Protein Coding	46	GC0XM154779	1.13944482803345	https://www.genecards.org/cgi-bin/carddisp.pl?gene=MPP1
CD70	CD70 Molecule	Protein Coding	51	GC19M007780	1.13666677474976	https://www.genecards.org/cgi-bin/carddisp.pl?gene=CD70
TUBA1C	Tubulin Alpha 1c	Protein Coding	48	GC12P049188	1.13350772857666	https://www.genecards.org/cgi-bin/carddisp.pl?gene=TUBA1C
ADORA3	Adenosine A3 Receptor	Protein Coding	52	GC01M111499	1.12344336509705	https://www.genecards.org/cgi-bin/carddisp.pl?gene=ADORA3
PTPN12	Protein Tyrosine Phosphatase Non-Receptor Type 12	Protein Coding	55	GC07P077537	1.1203510761261	https://www.genecards.org/cgi-bin/carddisp.pl?gene=PTPN12
TLK2	Tousled Like Kinase 2	Protein Coding	52	GC17P062458	1.11713647842407	https://www.genecards.org/cgi-bin/carddisp.pl?gene=TLK2
S100G	S100 Calcium Binding Protein G	Protein Coding	43	GC0XP016668	1.11331176757813	https://www.genecards.org/cgi-bin/carddisp.pl?gene=S100G
ITGB5	Integrin Subunit Beta 5	Protein Coding	53	GC03M124761	1.1083517074585	https://www.genecards.org/cgi-bin/carddisp.pl?gene=ITGB5
EDN2	Endothelin 2	Protein Coding	47	GC01M041478	1.1058863401413	https://www.genecards.org/cgi-bin/carddisp.pl?gene=EDN2
ACP4	Acid Phosphatase 4	Protein Coding	40	GC19P076645	1.10222697257996	https://www.genecards.org/cgi-bin/carddisp.pl?gene=ACP4
SLC24A3	Solute Carrier Family 24 Member 3	Protein Coding	46	GC20P019212	1.06824672222137	https://www.genecards.org/cgi-bin/carddisp.pl?gene=SLC24A3
AMY2A	Amylase Alpha 2A	Protein Coding	44	GC01P103616	1.04475462436676	https://www.genecards.org/cgi-bin/carddisp.pl?gene=AMY2A
RGS19	Regulator Of G Protein Signaling 19	Protein Coding	48	GC20M064073	1.03743076324463	https://www.genecards.org/cgi-bin/carddisp.pl?gene=RGS19
YES1	YES Proto-Oncogene 1, Src Family Tyrosine Kinase	Protein Coding	54	GC18M000721	1.02849102020264	https://www.genecards.org/cgi-bin/carddisp.pl?gene=YES1
HSPE1	Heat Shock Protein Family E (Hsp10) Member 1	Protein Coding	49	GC02P197501	1.01700568199158	https://www.genecards.org/cgi-bin/carddisp.pl?gene=HSPE1
LRIG1	Leucine Rich Repeats And Immunoglobulin Like Domains 1	Protein Coding	49	GC03M066379	1.00524032115936	https://www.genecards.org/cgi-bin/carddisp.pl?gene=LRIG1
NEK4	NIMA Related Kinase 4	Protein Coding	48	GC03M052708	1.00018954277039	https://www.genecards.org/cgi-bin/carddisp.pl?gene=NEK4
PAK4	P21 (RAC1) Activated Kinase 4	Protein Coding	55	GC19P039125	0.989068210124969	https://www.genecards.org/cgi-bin/carddisp.pl?gene=PAK4
METAP1	Methionyl Aminopeptidase 1	Protein Coding	50	GC04P098995	0.988530576229095	https://www.genecards.org/cgi-bin/carddisp.pl?gene=METAP1
HDDC3	HD Domain Containing 3	Protein Coding	38	GC15M090929	0.982904613018036	https://www.genecards.org/cgi-bin/carddisp.pl?gene=HDDC3
MFAP2	Microfibril Associated Protein 2	Protein Coding	47	GC01M016974	0.971148669719696	https://www.genecards.org/cgi-bin/carddisp.pl?gene=MFAP2
TOLLIP	Toll Interacting Protein	Protein Coding	51	GC11M001274	0.966907799243927	https://www.genecards.org/cgi-bin/carddisp.pl?gene=TOLLIP
VDAC1P12	Voltage Dependent Anion Channel 1 Pseudogene 12	Pseudogene	7	GC13M034082	0.955844223499298	https://www.genecards.org/cgi-bin/carddisp.pl?gene=VDAC1P12
ITGB8	Integrin Subunit Beta 8	Protein Coding	48	GC07P020329	0.949661433696747	https://www.genecards.org/cgi-bin/carddisp.pl?gene=ITGB8
ITGA9	Integrin Subunit Alpha 9	Protein Coding	50	GC03P037468	0.948926866054535	https://www.genecards.org/cgi-bin/carddisp.pl?gene=ITGA9
OAS2	2'-5'-Oligoadenylate Synthetase 2	Protein Coding	46	GC12P112978	0.946660161018372	https://www.genecards.org/cgi-bin/carddisp.pl?gene=OAS2
PDIA2	Protein Disulfide Isomerase Family A Member 2	Protein Coding	48	GC16P014384	0.936214804649353	https://www.genecards.org/cgi-bin/carddisp.pl?gene=PDIA2
PADI4	Peptidyl Arginine Deiminase 4	Protein Coding	51	GC01P017308	0.930302321910858	https://www.genecards.org/cgi-bin/carddisp.pl?gene=PADI4
DHX32	DEAH-Box Helicase 32 (Putative)	Protein Coding	44	GC10M125836	0.928870439529419	https://www.genecards.org/cgi-bin/carddisp.pl?gene=DHX32
ITGB7	Integrin Subunit Beta 7	Protein Coding	52	GC12M053191	0.92472916841507	https://www.genecards.org/cgi-bin/carddisp.pl?gene=ITGB7
LOC108663987	Ataxin 3 Repeat Instability Region	Functional Element	4	GC14P092071	0.914885520935059	https://www.genecards.org/cgi-bin/carddisp.pl?gene=LOC108663987
DFFB	DNA Fragmentation Factor Subunit Beta	Protein Coding	50	GC01P003857	0.914557814598083	https://www.genecards.org/cgi-bin/carddisp.pl?gene=DFFB
CCL21	C-C Motif Chemokine Ligand 21	Protein Coding	48	GC09M034709	0.913381218910217	https://www.genecards.org/cgi-bin/carddisp.pl?gene=CCL21
SEPTIN7	Septin 7	Protein Coding	43	GC07P036109	0.912371754646301	https://www.genecards.org/cgi-bin/carddisp.pl?gene=SEPTIN7
GUCA2A	Guanylate Cyclase Activator 2A	Protein Coding	43	GC01M042162	0.900420784950256	https://www.genecards.org/cgi-bin/carddisp.pl?gene=GUCA2A
TAGLN	Transgelin	Protein Coding	50	GC11P117199	0.894175410270691	https://www.genecards.org/cgi-bin/carddisp.pl?gene=TAGLN
NCS1	Neuronal Calcium Sensor 1	Protein Coding	50	GC09P130172	0.893537163734436	https://www.genecards.org/cgi-bin/carddisp.pl?gene=NCS1
CCL8	C-C Motif Chemokine Ligand 8	Protein Coding	46	GC17P034319	0.890471458435059	https://www.genecards.org/cgi-bin/carddisp.pl?gene=CCL8
RCVRN	Recoverin	Protein Coding	45	GC17M009896	0.887953460216522	https://www.genecards.org/cgi-bin/carddisp.pl?gene=RCVRN
P2RY1	Purinergic Receptor P2Y1	Protein Coding	53	GC03P152835	0.879710733890533	https://www.genecards.org/cgi-bin/carddisp.pl?gene=P2RY1
SLC39A9	Solute Carrier Family 39 Member 9	Protein Coding	44	GC14P069398	0.87601774930954	https://www.genecards.org/cgi-bin/carddisp.pl?gene=SLC39A9
C12orf57	Chromosome 12 Open Reading Frame 57	Protein Coding	42	GC12P024850	0.869951009750366	https://www.genecards.org/cgi-bin/carddisp.pl?gene=C12orf57
NID1	Nidogen 1	Protein Coding	51	GC01M235975	0.867047607898712	https://www.genecards.org/cgi-bin/carddisp.pl?gene=NID1
FUBP1	Far Upstream Element Binding Protein 1	Protein Coding	45	GC01M077944	0.85528951883316	https://www.genecards.org/cgi-bin/carddisp.pl?gene=FUBP1
RAP1B	RAP1B, Member Of RAS Oncogene Family	Protein Coding	50	GC12P068610	0.854739010334015	https://www.genecards.org/cgi-bin/carddisp.pl?gene=RAP1B
CHAD	Chondroadherin	Protein Coding	45	GC17M050464	0.826505243778229	https://www.genecards.org/cgi-bin/carddisp.pl?gene=CHAD
KLLN	Killin, P53 Regulated DNA Replication Inhibitor	Protein Coding	36	GC10M088038	0.823181867599487	https://www.genecards.org/cgi-bin/carddisp.pl?gene=KLLN
PPP1R2	Protein Phosphatase 1 Regulatory Inhibitor Subunit 2	Protein Coding	45	GC03M195515	0.820077180862427	https://www.genecards.org/cgi-bin/carddisp.pl?gene=PPP1R2
MT1E	Metallothionein 1E	Protein Coding	44	GC16P056625	0.811460733413696	https://www.genecards.org/cgi-bin/carddisp.pl?gene=MT1E
ITGB6	Integrin Subunit Beta 6	Protein Coding	55	GC02M160099	0.802918314933777	https://www.genecards.org/cgi-bin/carddisp.pl?gene=ITGB6
SLC24A2	Solute Carrier Family 24 Member 2	Protein Coding	47	GC09M019507	0.802745282649994	https://www.genecards.org/cgi-bin/carddisp.pl?gene=SLC24A2
MID1	Midline 1	Protein Coding	49	GC0XM010445	0.778094470500946	https://www.genecards.org/cgi-bin/carddisp.pl?gene=MID1
SLC31A2	Solute Carrier Family 31 Member 2	Protein Coding	43	GC09P113150	0.764106392860413	https://www.genecards.org/cgi-bin/carddisp.pl?gene=SLC31A2
MPPED2	Metallophosphoesterase Domain Containing 2	Protein Coding	43	GC11M030406	0.735407114028931	https://www.genecards.org/cgi-bin/carddisp.pl?gene=MPPED2
MATN1	Matrilin 1	Protein Coding	48	GC01M030711	0.732420563697815	https://www.genecards.org/cgi-bin/carddisp.pl?gene=MATN1
ITIH1	Inter-Alpha-Trypsin Inhibitor Heavy Chain 1	Protein Coding	47	GC03P052777	0.72158819437027	https://www.genecards.org/cgi-bin/carddisp.pl?gene=ITIH1
ADAM15	ADAM Metallopeptidase Domain 15	Protein Coding	51	GC01P155050	0.710434794425964	https://www.genecards.org/cgi-bin/carddisp.pl?gene=ADAM15
C1QA	Complement C1q A Chain	Protein Coding	53	GC01P022641	0.708017528057098	https://www.genecards.org/cgi-bin/carddisp.pl?gene=C1QA
GRID2	Glutamate Ionotropic Receptor Delta Type Subunit 2	Protein Coding	52	GC04P092304	0.703745007514954	https://www.genecards.org/cgi-bin/carddisp.pl?gene=GRID2
RALGDS	Ral Guanine Nucleotide Dissociation Stimulator	Protein Coding	48	GC09M133097	0.691878199577332	https://www.genecards.org/cgi-bin/carddisp.pl?gene=RALGDS
CCL1	C-C Motif Chemokine Ligand 1	Protein Coding	45	GC17M053776	0.691169500350952	https://www.genecards.org/cgi-bin/carddisp.pl?gene=CCL1
MAP4K1	Mitogen-Activated Protein Kinase Kinase Kinase Kinase 1	Protein Coding	50	GC19M038587	0.660164713859558	https://www.genecards.org/cgi-bin/carddisp.pl?gene=MAP4K1
CATSPER1	Cation Channel Sperm Associated 1	Protein Coding	45	GC11M102578	0.659892499446869	https://www.genecards.org/cgi-bin/carddisp.pl?gene=CATSPER1
HRG	Histidine Rich Glycoprotein	Protein Coding	52	GC03P186660	0.648231029510498	https://www.genecards.org/cgi-bin/carddisp.pl?gene=HRG
SLC8A3	Solute Carrier Family 8 Member A3	Protein Coding	50	GC14M070044	0.645132541656494	https://www.genecards.org/cgi-bin/carddisp.pl?gene=SLC8A3
P2RX2	Purinergic Receptor P2X 2	Protein Coding	51	GC12P132618	0.639042377471924	https://www.genecards.org/cgi-bin/carddisp.pl?gene=P2RX2
KCNH1	Potassium Voltage-Gated Channel Subfamily H Member 1	Protein Coding	54	GC01M210678	0.636685967445374	https://www.genecards.org/cgi-bin/carddisp.pl?gene=KCNH1
CXCL6	C-X-C Motif Chemokine Ligand 6	Protein Coding	46	GC04P073837	0.631774544715881	https://www.genecards.org/cgi-bin/carddisp.pl?gene=CXCL6
IGES	Immunoglobulin E Concentration, Serum	Genetic Locus	4	GC05U990033	0.617524385452271	https://www.genecards.org/cgi-bin/carddisp.pl?gene=IGES
RBM4B	RNA Binding Motif Protein 4B	Protein Coding	40	GC11M066664	0.59573769569397	https://www.genecards.org/cgi-bin/carddisp.pl?gene=RBM4B
THG1L	TRNA-Histidine Guanylyltransferase 1 Like	Protein Coding	47	GC05P157731	0.595196843147278	https://www.genecards.org/cgi-bin/carddisp.pl?gene=THG1L
PCOLCE	Procollagen C-Endopeptidase Enhancer	Protein Coding	46	GC07P100602	0.591931104660034	https://www.genecards.org/cgi-bin/carddisp.pl?gene=PCOLCE
APBB1IP	Amyloid Beta Precursor Protein Binding Family B Member 1 Interacting Protein	Protein Coding	46	GC10P026462	0.585130453109741	https://www.genecards.org/cgi-bin/carddisp.pl?gene=APBB1IP
SBSN	Suprabasin	Protein Coding	39	GC19M076252	0.574807822704315	https://www.genecards.org/cgi-bin/carddisp.pl?gene=SBSN
PXDNL	Peroxidasin Like	Protein Coding	40	GC08M051319	0.567224025726318	https://www.genecards.org/cgi-bin/carddisp.pl?gene=PXDNL
BTG2	BTG Anti-Proliferation Factor 2	Protein Coding	45	GC01P203305	0.542901873588562	https://www.genecards.org/cgi-bin/carddisp.pl?gene=BTG2
RGS3	Regulator Of G Protein Signaling 3	Protein Coding	46	GC09P119906	0.530921518802643	https://www.genecards.org/cgi-bin/carddisp.pl?gene=RGS3
OCM2	Oncomodulin 2	Protein Coding	34	GC07M097984	0.528071999549866	https://www.genecards.org/cgi-bin/carddisp.pl?gene=OCM2
C1QC	Complement C1q C Chain	Protein Coding	52	GC01P022643	0.518548011779785	https://www.genecards.org/cgi-bin/carddisp.pl?gene=C1QC
TRPC2	Transient Receptor Potential Cation Channel Subfamily C Member 2 (Pseudogene)	Pseudogene	21	GC11P003616	0.511485397815704	https://www.genecards.org/cgi-bin/carddisp.pl?gene=TRPC2
OMP	Olfactory Marker Protein	Protein Coding	42	GC11P077102	0.501162767410278	https://www.genecards.org/cgi-bin/carddisp.pl?gene=OMP
C1QB	Complement C1q B Chain	Protein Coding	51	GC01P022652	0.458022505044937	https://www.genecards.org/cgi-bin/carddisp.pl?gene=C1QB
CXCL3	C-X-C Motif Chemokine Ligand 3	Protein Coding	45	GC04M074036	0.458022505044937	https://www.genecards.org/cgi-bin/carddisp.pl?gene=CXCL3
RAP2A	RAP2A, Member Of RAS Oncogene Family	Protein Coding	46	GC13P097436	0.45330998301506	https://www.genecards.org/cgi-bin/carddisp.pl?gene=RAP2A
SCAF11	SR-Related CTD Associated Factor 11	Protein Coding	45	GC12M045919	0.451895177364349	https://www.genecards.org/cgi-bin/carddisp.pl?gene=SCAF11
P2RX1	Purinergic Receptor P2X 1	Protein Coding	50	GC17M003896	0.410169690847397	https://www.genecards.org/cgi-bin/carddisp.pl?gene=P2RX1
HVCN1	Hydrogen Voltage Gated Channel 1	Protein Coding	44	GC12M110627	0.410169690847397	https://www.genecards.org/cgi-bin/carddisp.pl?gene=HVCN1
MRGPRX1	MAS Related GPR Family Member X1	Protein Coding	43	GC11M018955	0.410169690847397	https://www.genecards.org/cgi-bin/carddisp.pl?gene=MRGPRX1
P2RY6	Pyrimidinergic Receptor P2Y6	Protein Coding	48	GC11P073264	0.392660140991211	https://www.genecards.org/cgi-bin/carddisp.pl?gene=P2RY6
MMP10	Matrix Metallopeptidase 10	Protein Coding	51	GC11M102770	0.38129323720932	https://www.genecards.org/cgi-bin/carddisp.pl?gene=MMP10
CCL23	C-C Motif Chemokine Ligand 23	Protein Coding	41	GC17M036013	0.353872656822205	https://www.genecards.org/cgi-bin/carddisp.pl?gene=CCL23
C9orf85	Chromosome 9 Open Reading Frame 85	Protein Coding	33	GC09P071911	0.314029186964035	https://www.genecards.org/cgi-bin/carddisp.pl?gene=C9orf85
LMO4	LIM Domain Only 4	Protein Coding	45	GC01P087329	0.295697242021561	https://www.genecards.org/cgi-bin/carddisp.pl?gene=LMO4
CXorf38	Chromosome X Open Reading Frame 38	Protein Coding	35	GC0XM040626	0.283524394035339	https://www.genecards.org/cgi-bin/carddisp.pl?gene=CXorf38
ZNF160	Zinc Finger Protein 160	Protein Coding	42	GC19M053066	0.275964081287384	https://www.genecards.org/cgi-bin/carddisp.pl?gene=ZNF160
EPHB3	EPH Receptor B3	Protein Coding	53	GC03P184561	0.252556949853897	https://www.genecards.org/cgi-bin/carddisp.pl?gene=EPHB3
LINC01194	Long Intergenic Non-Protein Coding RNA 1194	RNA Gene	19	GC05P012530	0.252556949853897	https://www.genecards.org/cgi-bin/carddisp.pl?gene=LINC01194
GKN1	Gastrokine 1	Protein Coding	46	GC02P068974	0.222052171826363	https://www.genecards.org/cgi-bin/carddisp.pl?gene=GKN1
HLA-DRB4	Major Histocompatibility Complex, Class II, DR Beta 4	Protein Coding	34	GC06Mo03851	0.222052171826363	https://www.genecards.org/cgi-bin/carddisp.pl?gene=HLA-DRB4
