# Supplementary material for: Development and verification of a manganese metabolism- and immune-related genes signature for prediction of prognosis and immune landscape in gastric cancer
Source: Front Immunol. 2024 May 13;15:1377472. doi: 10.3389/fimmu.2024.1377472 (PMC11131102; doi:10.3389/fimmu.2024.1377472)
Supplement: Supplementary file 3 [file DataSheet_3.csv]

	baseMean	log2FoldChange	lfcSE	stat	pvalue	padj
COL10A1	2674.21619796092	6.97247817897479	0.350681914585818	19.8826283562693	5.75392049896591e-88	1.09140364024385e-83
CST1	4041.97228965584	7.11653495615916	0.384894965304941	18.4895506505806	2.506341916798e-76	2.37701467389122e-72
ESM1	491.130439223645	4.71567549430259	0.258316036411893	18.2554500285971	1.87261439164876e-74	1.18399165935979e-70
ASAH2	378.693450880987	-4.5071667216878	0.274730391563652	-16.4057813044813	1.73875409562924e-60	8.24517192147384e-57
ENPP7	376.361365328707	-6.86332489924856	0.435670587260707	-15.7534731513595	6.50105956367863e-56	2.46624195607712e-52
MTHFD1L	1871.70518460402	1.87002937993129	0.119618881704698	15.633229079568	4.32327692257491e-55	1.36673194445668e-51
HOXC10	967.029833076183	6.5387666406311	0.419446767909925	15.589026167047	8.64412326130803e-55	2.34231042886415e-51
COL11A1	1666.62718014909	5.93913582439677	0.382128363029884	15.5422533342083	1.79557309381269e-54	4.25730380542988e-51
SYNPO2L	96.4380843951217	-4.80228240550493	0.319863044749991	-15.0135580972114	5.98492073212399e-51	1.26135529385475e-47
WNT2	423.47349373528	4.45687172350463	0.299730885975615	14.869577784744	5.19398623794712e-50	9.85195309613809e-47
ACAN	789.239066250328	3.57841325813237	0.242478844626092	14.7576307683681	2.74764694809853e-49	4.73794248286662e-46
CTHRC1	2550.10643380142	3.47888409767398	0.237082022454163	14.6737574686692	9.49387492204108e-49	1.50066516267729e-45
ECT2	6318.76754765014	2.38934325039005	0.163564454552006	14.607961472646	2.49883520361247e-48	3.64599278016317e-45
KIF14	939.024581575835	2.5332264299395	0.174747020110739	14.4965357826083	1.27420221319279e-47	1.72636196998864e-44
INHBA	3944.53831486159	3.41059410534335	0.235508859596549	14.4818080779893	1.57888596704779e-47	1.99655393486417e-44
ALOX12	368.00267640545	-3.90743748679556	0.273270153873223	-14.2988080894056	2.22589199874407e-46	2.63879496451109e-43
CBR1	3231.39314065295	-2.37282563725972	0.166663722592104	-14.2372053159224	5.38373655112465e-46	6.00698322951367e-43
FLG	501.228778664725	-6.14499269033639	0.43258053650961	-14.2054303689179	8.478020840477e-46	8.93394996123154e-43
CLSPN	968.942666216849	2.31508293634211	0.163032739097058	14.2001106597606	9.14678607543571e-46	9.1313809620455e-43
NFE2L3	4327.85794465868	2.26418256594565	0.159736739742074	14.1744633676737	1.31847162246585e-45	1.25043848674661e-42
MMP11	6097.4543786527	4.25022325275337	0.301815502245901	14.0821900171667	4.88714602327469e-45	4.41425646521307e-42
SALL4	460.164049200196	4.94799330481813	0.353051679038279	14.0149264218105	1.26329141677998e-44	1.08918689061285e-41
STIL	1857.09900464086	2.22544343033298	0.16044342996433	13.8705799971226	9.55014307253013e-44	7.87596146955441e-41
ADAM12	1385.71160737096	3.6994775589757	0.268089062607377	13.7994348706186	2.56858310487117e-43	2.03003684721651e-40
S100G	79.4236389552851	-5.72840780894421	0.419155939020467	-13.6665314162815	1.60883123535124e-42	1.22065243488569e-39
TREH	223.573386805291	-4.04103526928838	0.296675441159495	-13.6210643304172	3.0016113622964e-42	2.18979093538608e-39
ADAMTS12	1883.43703642932	3.09603060509602	0.227577728160399	13.6042776686562	3.77681389564637e-42	2.5585216418793e-39
MS4A10	275.124157268261	-6.75966393105974	0.496815811552428	-13.6059758443224	3.69009930302148e-42	2.5585216418793e-39
CLEC3B	455.023723926095	-3.42316395185578	0.252370265394317	-13.5640541745568	6.54180544951171e-42	4.27879192297717e-39
HOXC9	219.340078899037	4.33811405640484	0.321032139216771	13.513021054492	1.31031993889548e-41	8.28471620032314e-39
GABRD	157.68813949381	2.98915478917048	0.221566145884645	13.4910266965005	1.76623692183965e-41	1.08070909462757e-38
ENPP3	172.650606096619	-4.45058730693923	0.330685003546858	-13.458691078226	2.73722083537806e-41	1.62248765017035e-38
KRT1	175.742401957898	-6.07445284072958	0.456862113844664	-13.2960310269784	2.44085283428724e-40	1.40297262305335e-37
SLC2A5	678.37121514819	-3.38213550602748	0.254981135541731	-13.2642577610372	3.73096609488157e-40	2.08144014375628e-37
XRCC2	555.778251947181	2.18087584512484	0.164786964851207	13.2345167416248	5.5452257118436e-40	3.00519546577855e-37
HOXC11	431.859907400758	4.36829433349592	0.330954871167002	13.19906341941	8.88326368651243e-40	4.68049293349355e-37
GLTP	3168.3679391469	-1.92292066244621	0.146279743991136	-13.1455019675364	1.80603018593307e-39	9.25858934237257e-37
SLC5A4	67.505940271043	-3.44362440832024	0.262618004520349	-13.1126744893586	2.78597579211574e-39	1.3906418111803e-36
ATAD2	3972.44886408989	1.9583441544599	0.150773529667365	12.9886470044203	1.41913690674226e-38	6.90209970438134e-36
CA7	44.4697201124018	-4.55725871746009	0.35122939315877	-12.9751632586172	1.69235367128497e-38	8.02514110923332e-36
BAAT	374.753961671351	6.16838531696355	0.475843661208274	12.9630503037503	1.98206189893272e-38	9.16969514608679e-36
HELLS	1969.65908228469	1.95345280659627	0.151127539277414	12.9258559752664	3.21696372858424e-38	1.45284209532823e-35
IBSP	77.6615780141099	6.78018411945808	0.527343026022456	12.8572556853523	7.83077587186068e-38	3.4542827148245e-35
KIF23	1825.62123786251	2.11095569134771	0.164496211315375	12.8328529542881	1.07337546663637e-37	4.62722405708151e-35
PRAME	768.334883539659	6.32436260999093	0.494321607513308	12.7940242017858	1.77062508497804e-37	7.46338146930298e-35
EMP1	15552.1323238947	-3.24418747853448	0.25433287824289	-12.7556747713768	2.89853976342362e-37	1.19520657027433e-34
MEP1B	620.944617547687	-5.93425038947711	0.465516716167516	-12.7476633671339	3.21229816147911e-37	1.26939315681116e-34
MTBP	509.60730011581	1.85916634167477	0.145837755399726	12.7481826402154	3.19097565657129e-37	1.26939315681116e-34
PCK2	3268.41663390593	-2.36270539258627	0.185757135547069	-12.7193250780269	4.61831957889938e-37	1.78776093413395e-34
KIAA1524	827.293366512317	1.71651675119409	0.135708702000342	12.6485385674808	1.13975188327902e-36	4.32376274440728e-34
E2F3	1508.12854829733	1.3079369138482	0.103594048148154	12.6255990303388	1.52575948102224e-36	5.67462859529998e-34
BEST4	84.5602433112307	-3.40382940777997	0.269760866484873	-12.6179510472875	1.68139193798038e-36	6.1332004383869e-34
SLC28A1	75.4828329921191	-4.93920267229957	0.3932423972302	-12.5601987656692	3.49453785918474e-36	1.25064894552861e-33
ALPP	238.06495949701	6.44624411526691	0.51408127328727	12.5393482513897	4.54719853914861e-36	1.59724559056613e-33
ZWILCH	1607.83066711918	1.41238342271422	0.11270519239876	12.5316624075056	5.01013486687229e-36	1.72785887554243e-33
STRA6	849.192303141459	4.31349921796748	0.344690721591111	12.5141146766473	6.25008484417071e-36	2.11699302364697e-33
EXO1	775.845654855276	2.1633284878795	0.173069868835526	12.4997407257261	7.48951496071104e-36	2.49230034692574e-33
BTG2	12919.3827189315	-2.41016926375434	0.192960790560242	-12.4904611799975	8.41643490156513e-36	2.75246443470495e-33
COL1A1	252029.297012047	2.97640036456324	0.238447477442761	12.4824149807906	9.31188070992022e-36	2.99369073399605e-33
KIF18B	1671.14244225951	2.24422278019717	0.18102916312351	12.397023449012	2.71212140869814e-35	8.57391981336439e-33
KHK	711.625352049768	-2.73644597463345	0.221131153693541	-12.3747646088159	3.57942146289193e-35	1.11302403783826e-32
ANLN	4107.93975766511	2.02769930828582	0.163896786037955	12.3718064112389	3.71374150949409e-35	1.13616530567877e-32
FANCI	2811.89751322119	1.83410977826679	0.148375929517553	12.361235304341	4.23596710371639e-35	1.27536228608401e-32
CENPF	5578.32454884127	2.27582666398351	0.184149184104633	12.3586030263941	4.37696986041402e-35	1.2972244423802e-32
DSCC1	762.380220942012	1.9272025910397	0.156014678484178	12.3527004623167	4.71033182773341e-35	1.37454729397611e-32
PIWIL1	344.76119018093	6.13425122767749	0.496665897468311	12.3508605260519	4.81931554907958e-35	1.38504208083245e-32
HADHB	5580.84287896178	-1.00636979332509	0.0815326143211221	-12.3431561922132	5.30353428188243e-35	1.4906926767565e-32
EME1	273.720402789171	2.16609574718419	0.17549833991354	12.3425426602402	5.34411124100812e-35	1.4906926767565e-32
SLC25A34	194.345629027591	-2.94334259588041	0.239027834943309	-12.3138068693066	7.63357514210639e-35	2.09845874341267e-32
ZNF695	134.382652911111	2.92318830621912	0.237907181501112	12.2870956974683	1.06255292804968e-34	2.87921484846376e-32
DTL	1485.19204731486	1.98135167509204	0.162057834636443	12.2262010938068	2.25227865108036e-34	6.01707344418201e-32
HOXA11	273.900012272347	4.78753198461232	0.392784878762681	12.1886870993955	3.57128526131737e-34	9.40835261620386e-32
NAALADL1	493.084884941212	-3.11750486626972	0.255973301383456	-12.1790235521462	4.0206662011852e-34	1.04471228087782e-31
CSRNP1	3325.60134131729	-1.93390855768094	0.159096125192326	-12.1555981036189	5.35683025376766e-34	1.35477808337953e-31
DMBX1	107.460204715968	4.68289854069912	0.385212748474365	12.1566551451003	5.28798403257e-34	1.35477808337953e-31
TPX2	6508.1863063814	2.19503813787386	0.180609904118302	12.1534760155572	5.49774348414654e-34	1.37212103167489e-31
CENPI	416.253946895301	1.79145289055479	0.147695804640696	12.1293417569504	7.38405763294786e-34	1.81897149586695e-31
BGN	32450.6565312228	2.561602715963	0.211291547724099	12.1235456105792	7.92547005055612e-34	1.92731174255062e-31
TRIP13	1401.53060796846	2.22845081361435	0.184004901147391	12.1108231341584	9.25605875924474e-34	2.19461153181693e-31
KIF26B	2056.93144648531	2.6340768774008	0.217495252428916	12.1109626439395	9.24032799851559e-34	2.19461153181693e-31
ADAMTS2	4502.16356721606	2.68455742281358	0.221777293339935	12.1047442792024	9.96795286991762e-34	2.33422382761231e-31
TTC36	50.315731830075	-2.93587545702036	0.243507000126059	-12.0566367927842	1.78941936603018e-33	4.13923250425127e-31
CITED2	3284.80864452653	-1.73593252877537	0.144267621279733	-12.0327244143676	2.39137134656916e-33	5.46500381948481e-31
MCM10	748.929733966623	2.23367532946311	0.185683635420679	12.0294678871542	2.48758817697638e-33	5.61721101677237e-31
SLC39A10	1996.32928486817	1.72980900577441	0.143851065998003	12.0249995630788	2.62589493369384e-33	5.85976177674174e-31
KIF18A	780.969054531502	2.06827830751107	0.172116696255631	12.0167209370509	2.90263063685493e-33	6.40198813021678e-31
HOXC8	171.154455312175	3.84222044857367	0.32028362910968	11.9963060842486	3.71510206691128e-33	8.09977655231875e-31
ENC1	8001.20750696433	1.96568102396673	0.163999936101204	11.9858645722503	4.21424424937358e-33	9.08361192296797e-31
DNA2	688.338710455183	1.89809581920889	0.158635775505765	11.9651182916171	5.41204063345061e-33	1.1534335588235e-30
IQGAP3	4155.54379198269	2.09045605929496	0.174762441441884	11.9617009355533	5.63947649058144e-33	1.18855100081499e-30
ARHGAP11A	2319.94860193468	1.86032455615175	0.155584389016167	11.9570129620038	5.96699280332084e-33	1.24375735707022e-30
C1ORF112	591.378027495188	1.44208006977355	0.12062274920848	11.9552910146419	6.0919792002732e-33	1.2560071898998e-30
RAD51AP1	885.483995504841	1.91811139283172	0.16051507850074	11.9497271580182	6.51387335603187e-33	1.32854999803454e-30
GPM6B	587.10052313363	-2.83054322900074	0.236992116630795	-11.9436176580101	7.0106255244057e-33	1.41465473347795e-30
AQP10	217.438424289895	-5.8977793003099	0.495699138963518	-11.8979010386055	1.21361260284236e-32	2.42313724744358e-30
PGM2L1	1796.35800837343	1.65649072836299	0.139309288816195	11.8907414030989	1.32227567978927e-32	2.61259636398362e-30
AQP11	312.62116353129	-2.09925474753735	0.177312991756763	-11.8392607712417	2.44599334399878e-32	4.78305172669782e-30
GAD1	328.197833702353	4.18887823418134	0.354015626312102	11.8324670518594	2.65229932012558e-32	5.03088135041419e-30
OLR1	567.884966671637	3.06100652743789	0.258694405695616	11.8325192197605	2.65065109860849e-32	5.03088135041419e-30
LRFN4	2568.42822116288	2.04743903186421	0.173035359637014	11.8324892447373	2.65159802172091e-32	5.03088135041419e-30
MAGEA12	423.418834533826	9.28936138599899	0.78572428843825	11.8226730708084	2.98047461924551e-32	5.59739035424246e-30
INAFM2	617.470230814246	-2.39177678527948	0.202615031571496	-11.8045377321154	3.69817762417027e-32	6.87716011522174e-30
FEZF1	191.382868479505	4.98917448612288	0.422737391532673	11.8020657411784	3.80845786508868e-32	7.01347852281575e-30
ATAD5	874.601154445239	1.50830412766141	0.127907168179107	11.792178258136	4.28317554631867e-32	7.8118532464012e-30
ATP11A	10329.2177465462	1.89712519803537	0.160965669623227	11.7858994559273	4.6146725964854e-32	8.33629617239382e-30
KNTC1	2396.07570728306	1.53516646898979	0.130320910242835	11.7798936957179	4.95555308820438e-32	8.86763499783591e-30
FAM72A	90.3194427884856	2.08871188984838	0.177396059569223	11.7742857136763	5.29638248472982e-32	9.38895167947245e-30
BUB1	2414.21727143946	2.01914325750594	0.17173276899682	11.7574722011461	6.46406812534306e-32	1.1352818907547e-29
STRIP2	586.412418039909	2.57668727416222	0.219269015232209	11.7512603020243	6.95733769922352e-32	1.21070441723736e-29
DPT	1212.45872123028	-3.89037730934346	0.331332126140388	-11.7416241964266	7.79744180003616e-32	1.34456250966442e-29
ZNF365	178.230805495832	-3.839096367093	0.327271127683241	-11.7306295678144	8.87957545835956e-32	1.51736745310058e-29
FAP	929.574650479854	2.86300574006008	0.244296051336463	11.7194106265636	1.01374801080644e-31	1.71685466687291e-29
MPZ	149.156174601458	-2.57793508273358	0.22031079919315	-11.7013559579231	1.25432993427159e-31	2.10219934731386e-29
SLC51A	328.955121150463	-2.81908741141893	0.24093237444394	-11.7007414131257	1.26344752000095e-31	2.10219934731386e-29
RFC3	1866.25328523571	1.7632638790125	0.15079595626851	11.6930448444705	1.38336476743287e-31	2.28170981814494e-29
CEMIP	4799.77088771904	3.6990628387082	0.316977957392863	11.6697794040094	1.81894280319248e-31	2.94886385392778e-29
HMGA2	1295.12763672236	4.10233455012077	0.35153482152571	11.6697814808675	1.81889839984099e-31	2.94886385392778e-29
CST4	52.0909406490824	5.77919106479171	0.497687772238848	11.6120816848564	3.57797310177158e-31	5.75144015206807e-29
HOXC12	357.076513970747	8.44983051832881	0.728124782452432	11.6049209173578	3.89047115133048e-31	6.20121485701147e-29
ZG16	341.697162910118	-5.57261587344266	0.480458252712141	-11.5985433531129	4.1915177032717e-31	6.6253923163048e-29
C1QTNF6	1174.25264227442	1.9577434943766	0.168932014572817	11.5889430391699	4.68882790177793e-31	7.35022211908461e-29
RECQL4	2224.03772743643	2.12884673183902	0.183792358767078	11.5828903123058	5.03203230001799e-31	7.82357284153617e-29
TOP2A	12455.1688897384	2.43487316763068	0.210503578059705	11.566896819873	6.06363075262524e-31	9.35080878990208e-29
GADD45B	2681.08815865002	-2.2482401055054	0.194742863331098	-11.5446597993323	7.85516563209742e-31	1.20158694927116e-28
RBP2	2897.56631969393	-6.09594605582684	0.528266411138106	-11.5395299176672	8.33796309469695e-31	1.26523587184169e-28
ADAMTS14	798.930823677788	2.50834069681791	0.217960010593988	11.5082610336737	1.19871146664784e-30	1.80453643645843e-28
ACE	3627.25815886272	-2.21357701063626	0.19237348422143	-11.5066638190549	1.22111437770978e-30	1.82378720601567e-28
C4BPA	422.667238269685	4.76593089738877	0.415330642738144	11.4750283436071	1.76119955906045e-30	2.60987759658271e-28
PTGR1	2641.70867275023	-2.01610881043433	0.175731406770124	-11.4726721164397	1.80982922674746e-30	2.66115044751518e-28
DLEU7	71.0366035965771	1.84751450390579	0.161260218712361	11.4567282536134	2.1757956018935e-30	3.17465315205507e-28
ABHD6	910.688319517638	-1.45403032131004	0.127097523762585	-11.4402726210947	2.63057625071448e-30	3.80891376515665e-28
PRR5-ARHGAP8	40.4673819722446	2.68823391082207	0.235210325214657	11.429064214629	2.9931702280417e-30	4.3010949155678e-28
IGF2BP1	833.447943832123	6.00323076879038	0.525849061265539	11.4162622147554	3.46831967914715e-30	4.94639756947843e-28
MAGEA3	809.144042124532	8.64623846348189	0.758413009235651	11.4004353277059	4.16033519379736e-30	5.88904760865286e-28
TREM2	581.306930961432	2.76660660833073	0.242748100889876	11.3970267869812	4.32643240913011e-30	6.07879777306518e-28
NUF2	951.755740945338	2.04039535735992	0.179358656989232	11.3760628653816	5.50283636400746e-30	7.67483824650687e-28
CENPL	653.055678791229	1.25271994740619	0.110231374816443	11.3644590706794	6.28525972159468e-30	8.70210265687649e-28
NDC80	1008.98702229335	1.83165881691957	0.161449018593661	11.3451220259786	7.84167764108963e-30	1.07783290939267e-27
LYVE1	504.979112304905	-2.97858563047684	0.262865739110509	-11.3312052021532	9.19309869562732e-30	1.24726896239524e-27
CSAG1	404.64287574361	6.84788437748628	0.604345076312833	11.331083260024	9.20590756723607e-30	1.24726896239524e-27
PABPC1L	1416.02964998316	2.53083751574936	0.223405908949761	11.3284269321564	9.48936679106958e-30	1.27655538505679e-27
CEP55	2184.79381265336	1.94382921290624	0.171607025080613	11.3272123445594	9.62184590157685e-30	1.28526178212049e-27
ASPDH	32.4868115592635	-2.85336943217803	0.252018798857196	-11.3220499626096	1.02057083609249e-29	1.35371941391625e-27
CENPO	946.987611031839	1.31946261954164	0.116563545571875	11.3196850101651	1.04847967846704e-29	1.3810807320252e-27
TBC1D31	730.918379143446	1.34833843639158	0.119456503261311	11.2872752807949	1.5166560411776e-29	1.97040628692169e-27
BUB1B	1590.77450577561	1.93896406118773	0.171879117483568	11.2809751968449	1.62929718165138e-29	2.10234754704513e-27
NEB	1668.16832022166	4.09092009769989	0.363270992569771	11.2613453355051	2.03626095624128e-29	2.60971606878275e-27
RCC2	11297.6446227201	1.23634528321379	0.110039790577533	11.2354383512087	2.73134810786294e-29	3.47706113489558e-27
MTFR1L	2015.62198388601	-1.00937019998325	0.0899353850793951	-11.2232821274093	3.13418110424656e-29	3.96327647902324e-27
KIF4A	1519.94037568664	1.93142922273853	0.172142718748101	11.219929816287	3.2552869038944e-29	4.08915774788536e-27
WDR62	1141.29519246841	1.96389982024623	0.175131497403046	11.2138584399044	3.48655935005964e-29	4.35085906262705e-27
GSN	32804.9062033894	-1.92877153616519	0.172196206708895	-11.2010105973232	4.03108490216356e-29	4.99749140027702e-27
DKC1	4881.1561938597	1.25809700389864	0.112357975239954	11.1972203238071	4.20728062778914e-29	5.18205837324055e-27
MTFR2	423.983510316599	1.97114289497236	0.176100756004678	11.1932676479822	4.39916752162366e-29	5.38344577742952e-27
RNFT2	591.142695768366	2.11589244479065	0.189148334242209	11.1864186024562	4.75243794392244e-29	5.77847711027698e-27
PRC1	3134.2564649388	1.71937278701558	0.15373802360135	11.1837835997814	4.89572544716922e-29	5.91478473133158e-27
MMP3	2352.91716406564	4.8005022302629	0.429467231586811	11.177807937816	5.23675144535447e-29	6.28675325414453e-27
CCDC150	173.974884929207	2.27942910377318	0.203981912283965	11.1746628818734	5.42559900387005e-29	6.47250074876775e-27
CENPE	1797.35187883247	1.95799122392909	0.175281849452312	11.1705303774866	5.68404592560756e-29	6.73843644480777e-27
FOXS1	327.494278705942	2.57969233097199	0.230988653851694	11.1680478151463	5.84514022327204e-29	6.88637389782758e-27
TIMELESS	2645.39922929884	1.49899680404378	0.134270599721054	11.1639987246496	6.11766111758695e-29	7.16295037520921e-27
SPP1	11803.1822667877	4.02781678573872	0.360896142657213	11.1605980492965	6.35625367223489e-29	7.39665151257371e-27
SLC6A4	156.413211020358	-3.84207513408419	0.344981178001116	-11.1370572630828	8.28105310326245e-29	9.51969789470801e-27
GINS1	1272.95779654115	1.85953536937661	0.167001370067948	11.1348509812825	8.48868625779671e-29	9.69960246613784e-27
IL11	393.099438349682	4.05042243124819	0.364226626265808	11.1206104638057	9.95882151955181e-29	1.13113129690335e-26
SGO1	678.027903943204	1.90561727071394	0.171484901595256	11.1124492767978	1.09124631424504e-28	1.23206905289285e-26
CFD	3229.12438785823	-2.97645962347912	0.268153117212857	-11.0998509150891	1.25653309518903e-28	1.41029110944057e-26
ASPM	2585.38249657296	2.02811905578459	0.182941203040412	11.0861797237475	1.46407596730863e-28	1.63356429105353e-26
MEST	3466.81143020974	2.09682936751459	0.189174684865434	11.0840907122755	1.49865311478214e-28	1.66236563047881e-26
MYL6	39175.7844247946	-1.41099646524811	0.127308849795585	-11.0832551508688	1.5127089908241e-28	1.66820140336927e-26
MAGEA6	573.683150089704	8.89245126987816	0.803122499623508	11.0723473368593	1.70865395150938e-28	1.87339584694971e-26
SLC25A4	2253.55529614026	-1.97065963937284	0.178062459846916	-11.0672380976151	1.80889908892868e-28	1.97190792636777e-26
KIF15	906.677459956696	1.83095381240084	0.165476803989061	11.0647158288232	1.86051650733643e-28	2.0165872634947e-26
KAT2B	1831.82240312647	-1.61738684235428	0.146267582468504	-11.0577259503318	2.01132302402793e-28	2.16765767725919e-26
DCSTAMP	44.2688898906929	3.68035175245827	0.332918193186824	11.0548231600938	2.07745832926969e-28	2.22628415760381e-26
BNIPL	201.726403464058	-4.12700938839354	0.373684992325939	-11.0440865251389	2.34136838734525e-28	2.49500424557105e-26
TMEM26	148.597046067568	1.84751123220066	0.167515156107993	11.0289198608968	2.77173925970533e-28	2.93711454067546e-26
FANCD2	1300.28740121635	1.59498677141358	0.144654069158925	11.0262143380234	2.85637064321325e-28	3.00997990891494e-26
HOXA10	893.653246956883	3.52701396267578	0.320707038852992	10.9976194326453	3.92353132769659e-28	4.08909572657961e-26
RAET1E	127.748950967772	-3.81417459960264	0.347169633559771	-10.986486809037	4.43868945696069e-28	4.60071374970657e-26
C4ORF3	5147.95501419576	-1.23868622704424	0.113019364068269	-10.9599468839341	5.9534300344809e-28	6.13720983119749e-26
CHEK1	1386.59403971348	1.47620620220408	0.134744852354908	10.95556658681	6.24861042583811e-28	6.40668338147553e-26
SDS	819.655745507816	2.49204240545576	0.227550986687633	10.9515781132458	6.52999015111498e-28	6.65918565518005e-26
CELSR3	1540.61982296113	2.52169390785272	0.230654809805811	10.9327609945604	8.03653187816116e-28	8.15170784304604e-26
KIF2C	1921.64651287762	1.77741161529224	0.162922367194452	10.9095616881803	1.03755392438824e-27	1.0468256828615e-25
PRIM2	948.039692385709	1.05206779022145	0.0964820179966864	10.9042888205093	1.09949651019042e-27	1.10345237065036e-25
TROAP	1517.80471810478	1.99389195051204	0.183013183746723	10.8947995422638	1.22034999827357e-27	1.21829467196068e-25
NEK2	1347.80974463867	2.05194405998253	0.188393586415646	10.8917936062611	1.26131361723431e-27	1.25259668542934e-25
ACER1	56.672631288923	-5.15125584122344	0.47322293264555	-10.885473813421	1.3519373552761e-27	1.33560144556651e-25
FANCB	144.855000644958	1.79171351566795	0.164876743505719	10.866987530026	1.65577938817941e-27	1.6272965510356e-25
MELTF	2601.41683254752	2.8654815710234	0.263822780801494	10.8613879450367	1.7605280661955e-27	1.72132455461836e-25
PLCD4	371.137556700404	-1.99572164837615	0.184015814707366	-10.8453811513422	2.09759713984864e-27	2.03535980394601e-25
CDC7	687.72007095133	1.66760614889992	0.153867215204541	10.8379562643225	2.27496415671393e-27	2.19043249363197e-25
MMS22L	1162.97896416062	1.37072564273443	0.126494670057493	10.8362324049814	2.31822635986305e-27	2.22081401989304e-25
TRIM59	672.663786434032	1.4029144853509	0.129499857342967	10.8333284231768	2.39295747771921e-27	2.2808852983607e-25
CSTB	24185.0357977481	-2.86707630721778	0.265002540271348	-10.819052165621	2.79654464671383e-27	2.6522429429434e-25
ORC6	591.280550549809	1.82564014408876	0.168872355578415	10.8107696954641	3.06090935614664e-27	2.88852381429798e-25
ETV4	2908.39433320462	2.61632400874219	0.242381421099244	10.7942432092224	3.66469178149342e-27	3.44118186689937e-25
OTX1	497.070073598477	2.19489757344918	0.20342492452691	10.7897180178569	3.84968917958672e-27	3.59708888465029e-25
PPAT	1248.68867323933	1.38253027770757	0.128310409034606	10.7748879308356	4.52332621006412e-27	4.18529031963396e-25
UHRF1	1540.23581387435	1.88985970930919	0.175390579558869	10.7751494639133	4.51048964158315e-27	4.18529031963396e-25
PPL	12830.2942631331	-3.48031536129319	0.323503460753099	-10.7582013286386	5.42180539975285e-27	4.99227207876272e-25
HJURP	1208.10965986998	1.95439824265618	0.181787152824042	10.7510250988303	5.86066240972473e-27	5.37029200906563e-25
UNC45B	57.9470097553016	-3.861301385502	0.359840876475137	-10.7305802034661	7.31355187687853e-27	6.63748574165703e-25
FGF19	92.2874330644461	6.25476812996374	0.583162558199644	10.7255996497334	7.7184795304195e-27	6.97162474919034e-25
STK31	393.737395676342	3.46190879870098	0.322845136415403	10.7231251402424	7.92784953586027e-27	7.12679857801884e-25
E2F1	1557.86941551093	1.75083873464068	0.16329136823715	10.7221756639207	8.00967184465362e-27	7.16638941270706e-25
FAM72B	125.963546831125	2.02702410721212	0.189325670674921	10.7065465553934	9.48337284908916e-27	8.44509935218419e-25
TEAD4	1594.63184494449	1.50504953189619	0.140620390643672	10.7029252657244	9.86149337314997e-27	8.70013052567017e-25
SLC46A1	698.926064042775	-2.19460155747357	0.205201812038465	-10.6948449220428	1.07599497041787e-26	9.44882990689172e-25
SKA3	1280.06592852125	1.95629114091563	0.182951549950468	10.6929465284403	1.09825389988525e-26	9.59985252213065e-25
CILP2	333.358871304995	3.663663977842	0.342706902722788	10.6903711268562	1.12918226147041e-26	9.82492162182144e-25
ARHGAP11B	642.098266169194	1.65642228185006	0.155008748517238	10.6859922275023	1.18376377010648e-26	1.0252799630767e-24
ZER1	4929.53396309481	-1.03040166733831	0.0964341288563665	-10.6850311145864	1.19608941702373e-26	1.03124654827755e-24
PINK1	1901.82038118616	-1.39026992245057	0.130335985079017	-10.666815627378	1.45528546583236e-26	1.24904319981485e-24
CHRNA1	71.9763562636913	2.90452450466322	0.272502191333728	10.6587198086275	1.58767767874099e-26	1.35653469416032e-24
RUNX1	7592.2951049115	1.39378599197284	0.130836614930828	10.6528741416133	1.69063117809363e-26	1.43160232973571e-24
CDCA2	904.341787111119	2.02585862731065	0.190677715896833	10.6245169645663	2.2919560918352e-26	1.93216991777467e-24
KDM8	261.955552811463	-1.13301303470083	0.10673591650204	-10.6151056910556	2.53507375005692e-26	2.1276672075699e-24
TFAP2B	30.7517918543287	-5.42755282622436	0.511728782722783	-10.6063075001287	2.78540369793773e-26	2.32746860539572e-24
MAPK15	341.426115778699	2.77463573976071	0.261676209257107	10.6033167770117	2.87595871244358e-26	2.39259582708903e-24
VSIG10L	1242.35415606952	-3.57278718927367	0.336963731299832	-10.6028835076455	2.88931730708666e-26	2.39321269348558e-24
DBF4	1445.40561025502	1.53294968201203	0.14462467730482	10.5995028689405	2.99568376220635e-26	2.47052737397957e-24
FAM91A1	5895.15825928491	1.16740245581051	0.110158194690254	10.5975089651119	3.06022924341012e-26	2.51283239346334e-24
WDHD1	951.064641216826	1.42764146815989	0.134759830827884	10.5939689845952	3.17823792270363e-26	2.59848348783803e-24
MKI67	14513.7056799375	1.86277360066047	0.175915503873816	10.5890246148891	3.35064899466272e-26	2.72768713007564e-24
LRP8	1282.03709708873	2.23371468074335	0.210956120227136	10.5885275020147	3.36848813313935e-26	2.73049072262338e-24
ABCG2	656.03862395117	-2.90847878597028	0.274777496608904	-10.5848507314628	3.50338697853983e-26	2.827755072721e-24
ZNF469	1275.10548031645	2.39844848141554	0.226964325590746	10.5675130889968	4.21524408696697e-26	3.38791312888091e-24
SLC35G1	841.008491044447	-2.01427744508107	0.190791169651818	-10.5574982781278	4.68994502719155e-26	3.75353912555989e-24
LIF	1686.49685001433	2.25115337916833	0.213271775905565	10.5553272091902	4.7996437134912e-26	3.82040584178411e-24
GPX3	5637.49727446749	-2.52665671189386	0.239378917983769	-10.5550511013053	4.81377581287644e-26	3.82040584178411e-24
CFAP157	210.767753648468	1.42648539570479	0.135344848118392	10.5396357196912	5.67181667014501e-26	4.48262577497127e-24
RAD54L	549.84447240022	1.74209397039589	0.165376615644532	10.5341009888631	6.01552969272396e-26	4.73454635732731e-24
RAP1A	5403.86160135416	-1.17499316833583	0.111599577361366	-10.5286524923938	6.37403686927127e-26	4.99598063373295e-24
DDIAS	647.81685409292	1.85285120926294	0.176038627514681	10.5252536640484	6.60832088824106e-26	5.15829755589121e-24
MELK	1650.15451457591	1.86721077429439	0.177630136609531	10.51179045366	7.62323231174479e-26	5.9261258397203e-24
URB2	1346.09612216328	1.19997597505974	0.114167566237443	10.5106556494693	7.71552657966844e-26	5.94911008793297e-24
FANCA	1639.11968498919	1.6603458933858	0.157967643878251	10.5106707463806	7.71429149993028e-26	5.94911008793297e-24
CKM	55.1296560198273	-3.39420671350687	0.323018010649486	-10.5077939978709	7.95321345347517e-26	6.10755274435292e-24
BLM	911.488095772699	1.78728548841583	0.170125969555433	10.5056593833751	8.13522589130686e-26	6.22213567364148e-24
SNX10	1442.83217819541	1.78228756740972	0.169858666995443	10.4927678930716	9.32557422424234e-26	7.10391533676421e-24
PIGW	627.17399178241	1.1872270578339	0.113239378870437	10.4842243897528	1.02079765158863e-25	7.74499594213327e-24
FNDC1	4560.05612251176	3.30360169564568	0.315317541752975	10.4770628277756	1.10110422220839e-25	8.32101389914292e-24
PEPD	5131.89946220361	-1.43720696865621	0.137209135938497	-10.4745719650945	1.13047846312177e-25	8.50909344781494e-24
NUDCD1	1556.95704668695	1.26682436786901	0.121077681085669	10.4629057685096	1.27872852610536e-25	9.58692596172586e-24
GDF15	5292.57106042624	2.62536933320465	0.251031474216787	10.4583273527582	1.34203795588708e-25	1.00219590343567e-23
SPAG5	2235.60606606739	1.70889046959019	0.163483887128163	10.4529596133869	1.42022723432985e-25	1.05642628159877e-23
SLC2A7	11.3135692484307	-4.23844101328384	0.405576363176032	-10.4504142699367	1.45886579733345e-25	1.08092837671175e-23
CDCA5	1651.95317419623	1.81743439813459	0.173949077090676	10.4480830167739	1.49516761547242e-25	1.10351514903817e-23
SMDT1	2297.66034602871	-1.14338743019481	0.10946566800853	-10.4451692571384	1.54180113656065e-25	1.13352263404196e-23
E2F7	680.061958186622	2.08666926345937	0.199786514501676	10.4444950584583	1.5527951202205e-25	1.13719760001322e-23
KLF10	6629.7750322195	-1.38653711479689	0.132787081656537	-10.4418072714578	1.59740179695261e-25	1.16536604940758e-23
ETFDH	1532.93628747734	-1.32657080904297	0.127149936195547	-10.4331220977005	1.75040488303888e-25	1.27209501231729e-23
RIPK2	1916.34236750711	1.2999196356784	0.124602920844241	10.4324973032002	1.76195558395705e-25	1.2756020426144e-23
SAT2	1518.54033016514	-1.29398584452526	0.124259407647554	-10.4135845246864	2.14971556330873e-25	1.55041082908137e-23
NDC1	3537.30380045018	1.27580479406516	0.122596244712938	10.4065568815137	2.31441501113449e-25	1.66287211860602e-23
RAD51	693.895886692947	1.48027294532518	0.142325802583255	10.400594400016	2.4639138326041e-25	1.76360443686168e-23
CDK1	2977.5485199391	1.80782621267206	0.173863075441304	10.3979882334612	2.5322279702195e-25	1.80568797515502e-23
SGO2	835.484450502583	1.54980980867981	0.149079653307943	10.3958506361595	2.58965826438783e-25	1.83972426812391e-23
GTSE1	1246.84562373299	1.80577284463009	0.173845880258018	10.387205276018	2.83539610287144e-25	2.00678333131588e-23
OSBPL3	3666.31417755016	1.33270048131492	0.128688514927956	10.3560172565594	3.92986566840514e-25	2.7710666170375e-23
PRR11	1980.0405799472	1.53538440543272	0.148280952679153	10.3545625900782	3.99006175192132e-25	2.80309227075717e-23
GINS4	506.511923903253	1.64845948658468	0.159328181004682	10.3463146079364	4.34905937734029e-25	3.04402060034652e-23
BIRC7	72.5129980327762	3.986824023832	0.385675372349503	10.3372533214776	4.78042745652457e-25	3.33364514688817e-23
TMEM79	709.360681606277	-2.25919912473918	0.218750186098691	-10.327758641174	5.27794207719583e-25	3.6671064219872e-23
INPP5A	2114.47249035663	-1.26900746405182	0.122937287741513	-10.3223967875396	5.58122233280446e-25	3.86367245286989e-23
ZNF367	967.251683910302	1.45081021047822	0.140626039661217	10.3167963342591	5.91644157887532e-25	4.08083868611298e-23
ECM1	6822.06865634384	-3.06161776859712	0.296910683201953	-10.3115783358818	6.24668803342902e-25	4.29301371804643e-23
PMM1	1148.93247839003	-1.40030620587557	0.135819441571651	-10.3100571587673	6.34635649257935e-25	4.34576498018935e-23
NCAPG2	2021.55862335924	1.42273065474058	0.13800797237896	10.3090468631324	6.41342080947193e-25	4.37589086021811e-23
FOXM1	4646.27782257132	1.87588155840851	0.18206386162253	10.3034261807417	6.79954997005575e-25	4.62271913376407e-23
RDH8	36.6308937803292	5.74285774187152	0.558532940717231	10.282039470218	8.49115028984744e-25	5.75214781063665e-23
TKFC	3131.23155066371	-1.50989661130299	0.146879182118134	-10.2798544322543	8.68586878403745e-25	5.85273723886497e-23
MAD2L1	1990.86732211389	1.73002637401472	0.168295696125667	10.2796828073542	8.70134912146732e-25	5.85273723886497e-23
ARHGAP8	265.765569522738	1.85344663964521	0.180314571897713	10.2789620391668	8.76666046845427e-25	5.87583094578235e-23
AGRN	23613.5298015432	1.60888754256323	0.156537166409551	10.2779907127862	8.8554446982192e-25	5.91443926182471e-23
STPG4	57.2370983020646	3.09177800558446	0.300826156302196	10.2776236069001	8.88923154565935e-25	5.91617347221286e-23
BRIP1	684.399635211914	1.61331330320516	0.157050558907866	10.2725728225622	9.36725940465752e-25	6.21252364991412e-23
CKAP2L	955.731174420331	1.70975061432108	0.16645652274844	10.2714545882048	9.47648982625959e-25	6.26306825869309e-23
IGFBP6	1491.27886862945	-2.42059999155272	0.235698250137313	-10.2699107445326	9.62937090103953e-25	6.34201066843464e-23
MB21D1	1088.93269702911	1.45212034954273	0.141536917765272	10.2596578509005	1.07085486538203e-24	7.00412934019528e-23
C5ORF34	273.698932657627	1.6947762739288	0.165187187282863	10.2597320155752	1.07003275982988e-24	7.00412934019528e-23
KIF20B	2083.3205359585	1.31728796975692	0.128403239386173	10.2589932781616	1.07824954917345e-24	7.02826029165704e-23
KIF11	2941.78100104852	1.53694695360465	0.149993455093078	10.2467601179725	1.22376904239961e-24	7.94946958775197e-23
NOP2	3214.12268286434	1.15098020855232	0.112361186294534	10.243574729936	1.26475137960673e-24	8.18764647384999e-23
RBL1	1343.25362146949	1.2411815550684	0.121239080888293	10.2374708384007	1.34711840637449e-24	8.69120473881337e-23
AUNIP	266.421256284139	1.71353553720427	0.167634699928668	10.2218427207101	1.58302553368047e-24	1.014419875772e-22
SH3BGR	223.363587925381	-2.43460710472297	0.238174530445879	-10.2219456470229	1.58134527356016e-24	1.014419875772e-22
BRCA2	1333.89224052978	1.74956675596333	0.171434384598512	10.2054600076916	1.87430862449733e-24	1.19703319829849e-22
PUS7	1630.47401968042	1.49726770133615	0.146725839981292	10.2045263569597	1.89242214847482e-24	1.20454574873391e-22
MGAM	931.087402082135	-3.70552356257471	0.36339016770969	-10.1970936250951	2.04294566494913e-24	1.29600646731623e-22
TNFRSF10B	4534.68450699665	1.33898677873778	0.131402976213981	10.1899273313059	2.19928545099625e-24	1.39053488114989e-22
SOX4	12142.0942328226	1.72670620053824	0.169700507198575	10.1750208590581	2.56345061789359e-24	1.61005070596708e-22
DCLK3	51.5680840670888	2.26350245121399	0.222556229225349	10.1704744867962	2.68597023316029e-24	1.6814350951348e-22
LEXM	46.6815801071719	-3.34978654725839	0.329518508536209	-10.1657007436057	2.82086243534001e-24	1.7600696932082e-22
HEBP1	2095.80253943334	-1.43514644643585	0.141220862902097	-10.1624251328274	2.91728239786773e-24	1.80848342052301e-22
TNFSF11	163.839408183382	2.44843958738783	0.240930830896336	10.1624170650094	2.91752386482519e-24	1.80848342052301e-22
HTRA4	49.8504828508198	2.90031159762322	0.285415310193572	10.1617239651797	2.93834217952297e-24	1.81545519417562e-22
POLQ	930.602165434591	1.91004608381214	0.187993953706361	10.160146356598	2.9862783313344e-24	1.83908205807633e-22
CYP2D6	217.683716550919	-2.66778700602229	0.262729270021088	-10.1541294040369	3.17632334245592e-24	1.94978968154382e-22
CAB39L	1209.44874109278	-2.09139974094334	0.20599081185047	-10.1528787723867	3.21730332192763e-24	1.9685744971072e-22
RAD54B	273.761148612205	1.56330841518618	0.154033151699974	10.1491685259495	3.34198540287409e-24	2.03828871774005e-22
MYZAP	219.930644172887	-2.10690593398812	0.207602357064169	-10.1487572866857	3.35609630187325e-24	2.04033444403628e-22
MCM2	4057.46682304598	1.51312275857126	0.149170646809747	10.143569066246	3.53927137300973e-24	2.14482106719644e-22
SULT1A1	1211.92345337599	-2.0848012089717	0.205679350342929	-10.136171693929	3.81768898769479e-24	2.30617594645206e-22
PTGDR2	176.916509017074	-2.525642766266	0.249185877058367	-10.1355774897083	3.84097244898359e-24	2.31287509245463e-22
SPDL1	997.889143987961	1.18134648177896	0.116591729716003	10.1323351549593	3.97052074134011e-24	2.38331763992846e-22
TEF	1217.59099390607	-1.57759055955871	0.155750267779987	-10.1289749420348	4.10934616212011e-24	2.45886681397773e-22
KPNA2	7987.51524331145	1.38130451223254	0.136388782191488	10.1276988476458	4.16331775221648e-24	2.48332739383781e-22
HMGB3	2826.85347155169	1.66198806574372	0.164115990993755	10.1269111905552	4.1969810306169e-24	2.49555912817371e-22
LAMC2	13284.3053383606	2.45895989650622	0.243053845777193	10.1169347419434	4.6474262563876e-24	2.75476191347375e-22
PLK4	887.303262266195	1.53149005320376	0.151449918051361	10.1121880612995	4.87824098988727e-24	2.88256931763806e-22
C6ORF223	840.862073509578	3.57342699692755	0.354046896397716	10.0930894559046	5.92740267865027e-24	3.48083510862657e-22
NOX1	576.037050282619	4.00944040489838	0.398221132719644	10.0683767772845	7.6225692414584e-24	4.44876594990717e-22
TESMIN	521.919811425237	2.02157636863217	0.200995208300348	10.0578336455231	8.48447557658891e-24	4.92151476259139e-22
PLEKHG4	1575.29778150501	2.25748617516316	0.224450166103889	10.0578503208514	8.48303889902284e-24	4.92151476259139e-22
ENDOU	253.503262124522	-4.98733611423957	0.495976538279116	-10.0555887815663	8.6800999992968e-24	5.01963831666651e-22
FAM72C	47.7466216178391	2.63600832265099	0.262253965332224	10.0513573524491	9.06106403277577e-24	5.22402013901796e-22
ALPPL2	608.085705077011	5.12809605177603	0.510297091804559	10.0492362863398	9.25821216597203e-24	5.32150813224719e-22
GYS2	61.2302516051597	-4.77784398862279	0.475521776707881	-10.0475818830015	9.41492893181601e-24	5.39523782412949e-22
APLN	635.043171754211	2.78020231575911	0.27695752174799	10.0383708599505	1.03367190872848e-23	5.90562914601259e-22
FAM72D	74.292151675548	2.21318970151264	0.220622100858776	10.0315865586347	1.10722955839161e-23	6.30688596503664e-22
UBE2T	1365.71912129594	1.62806629309516	0.162353996595516	10.0278793699873	1.14959042429833e-23	6.52857220601519e-22
SERPINH1	13164.8475625733	1.35668445666765	0.135322170019399	10.0255889812672	1.17656001545841e-23	6.66178817110898e-22
TXNDC5	1478.67971854475	-1.73206814946844	0.172902112130317	-10.0176228510324	1.27533406846305e-23	7.19956446744262e-22
HMMR	1501.30561847444	1.81749424638575	0.181454240054006	10.016267714906	1.29293547644583e-23	7.27727006445833e-22
GTPBP4	3555.04386032585	1.02997258661811	0.102840824461222	10.0152112939009	1.30682365867712e-23	7.33367785733362e-22
KIF20A	1707.38091894831	1.74999675377466	0.17483553489677	10.0093882791501	1.38606915771553e-23	7.75544536387854e-22
JCHAIN	55760.4216914005	-3.81380422965249	0.381071982060677	-10.0080940325999	1.40431891274153e-23	7.83444739320041e-22
DNMT3B	635.132121408028	2.36214198495075	0.236100849664353	10.0048008650068	1.45183485126122e-23	8.0757781403879e-22
PNPT1	2276.18155097979	1.01104373256407	0.101061461333381	10.0042461213661	1.45999426820442e-23	8.0974185027197e-22
TMEM206	527.275287736988	1.02855748424719	0.102870306876516	9.99858477608949	1.54590459892951e-23	8.54889750218509e-22
CSF2	44.2821890309314	4.22616432761832	0.423029695761255	9.99023087495833	1.68189551056696e-23	9.27389361756808e-22
HPCAL4	46.061050757306	-3.20421793136161	0.320842456968461	-9.98688877288017	1.73956037483479e-23	9.53641074851626e-22
SASH1	2721.70527083752	-1.61252206751301	0.161472515435598	-9.98635627346838	1.74892724259508e-23	9.56013024136698e-22
ROGDI	1411.44621396865	-1.16856379530813	0.117028010286528	-9.98533421568947	1.76704577825472e-23	9.59504235994575e-22
CMTM5	17.2322253945744	-3.70593343281181	0.371142973149302	-9.98519088578029	1.76960147661845e-23	9.59504235994575e-22
COL5A2	13559.8618397188	1.91475025942453	0.191759959744499	9.98514112109609	1.77048968050454e-23	9.59504235994575e-22
ANKRD35	260.846419964449	-2.62511951674433	0.263129662884674	-9.97652445553006	1.93112833501618e-23	1.04357955152669e-21
PIM1	3648.77209585126	-1.61292322305418	0.161813893075959	-9.96776724417006	2.10916890039945e-23	1.13655442337434e-21
GSTM5	297.51444727281	-2.68272635963813	0.269284889287548	-9.96240957573171	2.22601044937764e-23	1.1961180227704e-21
MCM8	1857.64105271027	1.33902832932853	0.134415224065655	9.96187997778057	2.2379024447352e-23	1.19911111784569e-21
USP2	361.032796748921	-2.47155933185162	0.248210380547902	-9.95751799902918	2.33827285643736e-23	1.24236301235025e-21
ERCC6L	423.359336123953	1.69649940110255	0.170398710605488	9.95605773702321	2.37285986224774e-23	1.25721804098087e-21
DDX21	9804.92193193173	1.07149794172716	0.107684301732585	9.95036346512265	2.51263827160549e-23	1.3275688784349e-21
MYBL2	6166.8526991458	2.08454650390967	0.209524452915972	9.94894139991219	2.5487996794342e-23	1.34293423109744e-21
SULF1	14333.3051258901	2.41819067382692	0.243178040868048	9.94411611013456	2.67538473357355e-23	1.40184247586804e-21
GIP	130.167808388307	-5.70656823042973	0.574344976921003	-9.9357850416347	2.90875623320418e-23	1.51992529563132e-21
ACY3	1479.71279283878	-2.77727402350328	0.279643031787301	-9.93149732983763	3.03660911145959e-23	1.5823736710485e-21
RBKS	353.832835949548	-1.41340489735144	0.142351683331593	-9.928965111421	3.1147131355279e-23	1.61862681519707e-21
MAF	3561.90793639215	-1.70599189442002	0.171843810528814	-9.92757253909919	3.15851013741451e-23	1.63690219361963e-21
C14ORF105	214.323005198653	4.5702779436779	0.460687563880984	9.92055853467452	3.3885461799646e-23	1.75133362238607e-21
BRCA1	1745.51796361767	1.36781035543481	0.137911139836433	9.91805561941614	3.47458692120512e-23	1.79092295438638e-21
TWNK	977.829400659674	1.19862085641031	0.120861555682046	9.91730455268636	3.50082516815076e-23	1.7995569590646e-21
TSPYL2	1248.71732807975	-1.69805152418735	0.171363037131435	-9.90908863785455	3.8009741896366e-23	1.94856428186559e-21
PKMYT1	1562.38392978173	1.87681759528799	0.189790817655759	9.88887459609428	4.65228344300168e-23	2.37855828428183e-21
LGI3	57.227629899136	-4.12101754543103	0.416769372285327	-9.88800478027861	4.69287561774985e-23	2.39286195477095e-21
CDC6	2295.88576283951	2.30741760608757	0.233473036271448	9.88301537058368	4.93258540949463e-23	2.50834530957893e-21
SPDYC	83.8040945115652	4.36315789029577	0.441521664518132	9.88209241115639	4.97823814420991e-23	2.5247920085394e-21
SP8	70.3073612090627	5.39714374839029	0.5464581576618	9.87659104858776	5.25916290967253e-23	2.66015472188449e-21
ACAA1	2346.23679579497	-1.11917385332215	0.113381558635218	-9.87086318792691	5.56833442449733e-23	2.80904700435812e-21
GAST	1109.45928280492	-6.42494999938954	0.651618227358579	-9.85999121822286	6.20548186319886e-23	3.1221639252296e-21
DNMT1	6174.83715605428	1.10909165714075	0.11252586351402	9.85632655911643	6.43610999347342e-23	3.22963318402656e-21
HSPD1	21998.456733032	1.27735221044273	0.129650273919604	9.85229087317485	6.69991419151279e-23	3.35313911305052e-21
DHRS1	1237.20244626516	-1.28213663897147	0.130290220463148	-9.84062068828961	7.52451697481305e-23	3.75592205205931e-21
MMP13	105.497804229484	3.80951096746988	0.387562334819705	9.829414845594	8.4106035537084e-23	4.18720021540002e-21
HEATR1	3807.01313452429	1.14179762434262	0.116169354314658	9.82873349928363	8.46769381358292e-23	4.20458681298536e-21
CYP4F22	131.297341762426	-3.76346043335069	0.383235935838589	-9.8202179947336	9.21440694910811e-23	4.56341699766795e-21
DLGAP5	1432.47871358162	1.72720834169669	0.17604591468594	9.81112424436529	1.00838753062308e-22	4.98101423980693e-21
LEAP2	134.50540825338	-2.23327321339198	0.227648699051556	-9.81017340620164	1.01793482391078e-22	5.01511369868561e-21
MSH5	395.770992790807	1.88620653036314	0.192313002837632	9.80800311227864	1.04006308886162e-22	5.11085924081018e-21
GRIN2D	3159.10602616751	2.49273089526119	0.254423077848521	9.79758171444384	1.15313258121582e-22	5.65183948333377e-21
PPP1R1A	513.549962602138	-3.9775154252001	0.405997570370309	-9.79689465031088	1.16100068366526e-22	5.67573736282543e-21
FXYD6	1655.07327847339	-2.58107145742699	0.263645268657423	-9.78994036407606	1.24369219050035e-22	6.06435821835751e-21
CKAP2	3111.79293704789	1.49515870277779	0.152728384840961	9.7896583161979	1.24716622641453e-22	6.06570486734121e-21
CAD	5747.69210366921	1.12837389905894	0.11534967741103	9.78220246804986	1.34256655958653e-22	6.51299296732413e-21
P4HA3	225.422504958383	2.10856963913357	0.215719997469675	9.77456732739851	1.44774583300434e-22	6.98749184743674e-21
TTK	1260.58499255645	1.83623265657812	0.187880212040834	9.77342231325049	1.46420718741133e-22	7.0490055661975e-21
C16ORF59	334.95997344731	1.68653789653112	0.172603079635293	9.77119238019819	1.49679949824503e-22	7.18766908423081e-21
RNF222	59.3195133491226	-4.51322681137592	0.461996602591752	-9.76896104009681	1.53013100752539e-22	7.329172967359e-21
CKMT2	168.786622532408	-2.72394549310287	0.278924290329127	-9.76589557649731	1.57712353460752e-22	7.53523405653285e-21
CSAG3	63.3371935817431	7.06530733405662	0.72384945097626	9.7607414421985	1.6593757320566e-22	7.90830122755014e-21
GNG7	626.857957025005	-2.29464335954383	0.23525868891441	-9.75370291372595	1.77859709401171e-22	8.45524553363763e-21
DPY19L1	3418.85754552317	1.28667403584672	0.131949301248813	9.75127585875182	1.82164259656323e-22	8.63822919290283e-21
ATP13A3	9988.57216921328	1.09314978340832	0.112320927381719	9.73237854147418	2.19401665536216e-22	1.03780817752891e-20
ALDH6A1	2343.95416828209	-1.2190443541521	0.125578237474368	-9.70744914620196	2.80263116653349e-22	1.31911434160812e-20
LGI4	297.446812470083	-2.26335492207157	0.233175828620373	-9.70664470439802	2.82483126109998e-22	1.32627226139962e-20
TOM1L2	4026.55474851138	-1.35432246550375	0.139531115786521	-9.70623977217978	2.83607189544451e-22	1.32826201759979e-20
G6PC	65.6565231476822	-5.23244907401558	0.539332236133144	-9.70171764908905	2.96465047895151e-22	1.38506133706286e-20
GRM8	66.1396703229534	2.74042378832939	0.282573271968507	9.698099785725	3.07165814937129e-22	1.43152854489618e-20
ANGPT2	973.387120573215	1.68284685726606	0.173554365630256	9.69636719396176	3.12424899505727e-22	1.45246948378055e-20
TOPBP1	3583.97106085122	1.02936764213716	0.10616622623084	9.69581079296326	3.14132620775588e-22	1.45683803199789e-20
CYP27B1	274.037895522491	2.10130162897221	0.21677552548705	9.69344497839881	3.2149758912113e-22	1.48735762693892e-20
ANKRD31	36.4344436320685	-2.39925458977397	0.247523501794878	-9.69303751916952	3.22783180574683e-22	1.48967186597094e-20
HOXC13	170.237227802548	5.2894040782515	0.546039382306569	9.68685455599942	3.4292733400959e-22	1.57879749308105e-20
NPSR1	441.298223087317	4.95510362197491	0.511932392882817	9.6792148550544	3.69542975739697e-22	1.6972133568597e-20
ATP5J	6632.12662755722	-1.13889798676977	0.117731457690102	-9.67369307332987	3.9004314627417e-22	1.78703826051412e-20
MMP10	294.085293765157	3.52729201182359	0.364694182963192	9.67191739435995	3.96871680777207e-22	1.8139426604776e-20
SOX9	15470.979625506	1.62436741930431	0.16806826217394	9.66492660954151	4.24924376436129e-22	1.93749172409627e-20
ULBP1	72.9396370054628	3.30723561016351	0.342398330174195	9.65902961174186	4.50107203091628e-22	2.04739410749209e-20
RFWD3	2927.00333918759	1.00535068716734	0.104090582925407	9.65842114543433	4.52788217722929e-22	2.05466194109295e-20
CIDEC	580.906980914334	-3.77613350934393	0.391014779176424	-9.65726542944855	4.57924103395944e-22	2.07300820840436e-20
CBX7	2050.8038239156	-1.78980215442477	0.185390037630308	-9.65425206932569	4.71587872778862e-22	2.12472179830628e-20
LEFTY1	541.697778354552	5.05858043265199	0.524095448102566	9.65202130826754	4.81962193139267e-22	2.16631727001555e-20
UBE2C	4427.87774217204	2.03689615655339	0.211136240842975	9.64730710569132	5.04634654229273e-22	2.26286291286545e-20
CCNF	1725.33457629675	1.45700764148672	0.151109091536751	9.64209119828081	5.30951312067573e-22	2.37525577530607e-20
QSOX2	1833.26567056807	1.18683926984479	0.123099948258837	9.64126538338807	5.35240654534276e-22	2.38881052593086e-20
S100B	269.832969591354	-2.4054264243254	0.249545287475482	-9.63923802633116	5.45916864308436e-22	2.43073969065784e-20
TMEM253	100.689928946572	-2.99344311158491	0.310591085278991	-9.637891277195	5.53125155468469e-22	2.45706743534565e-20
ARHGAP10	1340.06165561094	-1.80499196020856	0.187432768007839	-9.63007685045269	5.96848245327952e-22	2.64509755078986e-20
HOXA9	268.092596158925	3.81898966209845	0.396593692548526	9.62947654955749	6.00345132083195e-22	2.65439311546714e-20
CSTA	6334.3382300124	-4.74470190831398	0.4928484683073	-9.62710085030753	6.14384106324628e-22	2.70386026189456e-20
DHDH	135.717619884546	-2.60386759528404	0.270483469005833	-9.62671620877462	6.16687466000026e-22	2.70564810647592e-20
RHPN1	1100.53011518523	1.77550774708901	0.184438500945352	9.62655702572147	6.17643204399027e-22	2.70564810647592e-20
MEX3A	703.528978841151	2.47926797598595	0.257886855777358	9.61378185992693	6.99321729772537e-22	3.05639045399205e-20
ACBD4	712.898336101515	-1.06046020492333	0.110401785872686	-9.60546241657939	7.58168416998903e-22	3.30596288129545e-20
MTTP	1888.78815479523	-4.7237166653624	0.491948702826228	-9.60205126718458	7.83689793455328e-22	3.40941009226162e-20
NCAPG	1401.42092854867	1.7030182572383	0.177541318794783	9.59223615549905	8.61962640991724e-22	3.74135180190641e-20
SHCBP1	722.844456556821	1.46659394907533	0.152902514028856	9.59169284030575	8.66514517621763e-22	3.75188845508565e-20
TMEM120A	2090.59611784803	-1.19818453215603	0.124921821837707	-9.59147500836688	8.68346178712885e-22	3.75188845508565e-20
RFC4	1168.33750413624	1.13831785612385	0.118699695692352	9.58989700423629	8.81729869285085e-22	3.80105730922716e-20
AURKA	2552.4695659633	1.80447733627825	0.188241444490932	9.58597263826871	9.15905460452942e-22	3.93943192151279e-20
TTYH3	14821.5875871856	1.5528792819473	0.162022172952331	9.5843627674601	9.30301302241807e-22	3.98328557582903e-20
DHRS7	3022.06090719235	-1.29736680518507	0.135417434911263	-9.58050051705094	9.65757709651941e-22	4.12578653979235e-20
NCAPH	1281.90628568495	1.64269265236368	0.171471765236662	9.57996000155751	9.70825266499547e-22	4.13811542808166e-20
CLEC5A	215.281173722056	2.52216743168037	0.263344666023701	9.57743883619566	9.94811968569679e-22	4.23085054256271e-20
EZH2	1623.13098604744	1.41698133206889	0.148014596475955	9.57325402903141	1.03592777967029e-21	4.38604422428261e-20
PRKCG	336.531174964233	3.40871950402711	0.356420306397894	9.56376346363877	1.13550702906078e-21	4.79694817978282e-20
MKNK2	11726.9724205551	-1.19471281910493	0.124966700237022	-9.56024938514774	1.17473288132423e-21	4.95162962065732e-20
HSPA2	1414.1312472768	-2.33619021558065	0.244392730429014	-9.5591641023022	1.18711612402195e-21	4.99273140586439e-20
DCAF13	3208.27883389851	1.24420680648041	0.130167580396519	9.55849991749316	1.19475818801805e-21	5.01375515715186e-20
CLDN6	288.45044235942	5.40179898097651	0.565409209041613	9.55378669925227	1.25040432655038e-21	5.22415622599286e-20
SKA1	621.291165984774	1.72389260633032	0.180494361209596	9.55094992872645	1.28512453604641e-21	5.35741586807216e-20
SPINK5	7113.43004448257	-4.55206296604683	0.476785384031186	-9.54740459440989	1.32986069538808e-21	5.53175387502658e-20
ZNF670-ZNF695	31.5114940515147	2.03216151023272	0.212943814112733	9.54318170123921	1.38516066702939e-21	5.74917451470754e-20
ACOX3	1213.93643811828	-1.00682217023726	0.105516046609654	-9.54188678013966	1.40256939680122e-21	5.79606455741297e-20
IGF2BP3	869.604214220404	3.17616518063371	0.33286092046549	9.54201885938424	1.40078387506884e-21	5.79606455741297e-20
MASTL	1166.80535154397	1.08903792584852	0.114138141815633	9.54140227381336	1.40913852776928e-21	5.81055208581035e-20
FCGR1A	261.857022362908	2.14894789440273	0.225229761980712	9.54113646218195	1.41275542997541e-21	5.81282971708752e-20
ACO2	7199.21463623833	-1.06248442453632	0.111438868942111	-9.53423553758652	1.50993907147463e-21	6.199247685656e-20
MSH2	1954.46736350942	1.07674709923942	0.112950803199423	9.53288572316168	1.52970738636152e-21	6.26684442861886e-20
PLAU	4636.34117310734	2.02801270209919	0.212825485254323	9.52899367139111	1.5881522035146e-21	6.49225668022951e-20
EVX1	103.292991909272	4.90212707609879	0.514540896387788	9.52718648899048	1.61603546264499e-21	6.59203454955919e-20
CT83	234.388887854873	5.26866023419607	0.553142090112941	9.52496714383156	1.65094138261552e-21	6.71996912992513e-20
POP1	654.98451377603	1.21260416227292	0.127329311393158	9.52337014160649	1.67651955197971e-21	6.80946956358696e-20
C16ORF89	564.434528550698	-3.5088738231482	0.368914227939324	-9.51135401512709	1.88196768754934e-21	7.62759895244357e-20
DEPDC1B	1042.20515263593	1.74488419281997	0.183477302948058	9.51008198171489	1.90512336369684e-21	7.70498506665279e-20
COX7A1	475.682586563203	-1.98297658121803	0.208519500566121	-9.50978961600394	1.91048520071675e-21	7.71023048663732e-20
CXCL8	6392.89969840007	3.25049585293703	0.341818272459411	9.5094268353457	1.91715917090261e-21	7.72073782456067e-20
DHRS11	2373.22568878836	-2.09360790855562	0.220384639236912	-9.4997905289806	2.10312928953756e-21	8.45172804320943e-20
SIGLEC11	65.3312937256059	-2.66966919945852	0.281130188897728	-9.49620248869721	2.17684240826346e-21	8.72946021140408e-20
SCARA5	695.009238877124	-3.35672580369767	0.353531241669906	-9.49484913367814	2.20530480769967e-21	8.8249412642294e-20
MMP7	7471.55116509617	4.00530750180141	0.421883608255523	9.49386850644243	2.22615809488012e-21	8.88963510393391e-20
FOXD2	572.277144231139	1.99704022165292	0.210362542411425	9.49332613477894	2.23777542388573e-21	8.91725299165223e-20
ZFP36	25432.1816620609	-1.77170613504735	0.18668512144054	-9.49034460473407	2.30271750830773e-21	9.15680203303585e-20
HADH	3892.25878965133	-1.15838439337605	0.122176241292342	-9.48125741243154	2.51237125230501e-21	9.96959370579947e-20
TGIF1	4789.52874771511	1.00389838818334	0.105885546442528	9.48097660078873	2.51914215828751e-21	9.97559258004124e-20
TONSL	2763.6873512218	1.48643686142674	0.156909698112329	9.47319942176317	2.7140086201706e-21	1.0702560396548e-19
ANXA1	22152.06011738	-3.0037201714563	0.317117235551262	-9.47195495771389	2.74654461379969e-21	1.08083938245959e-19
RXRG	37.123054394225	-3.21778070497754	0.339766156662357	-9.47057451685868	2.78308717677089e-21	1.09295233062092e-19
RNASE1	16123.960971958	-2.28693069713808	0.24157428166838	-9.4667804922937	2.88601719026344e-21	1.13103252200242e-19
CXCL9	6817.38356962101	3.11514449946534	0.329132774929258	9.46470463215004	2.94391884573419e-21	1.15134541579147e-19
IGFBP1	100.619326661346	4.63979891453902	0.490333271310591	9.4625414713089	3.00547825657828e-21	1.173002295695e-19
MYOT	65.18883980474	-2.6089294625157	0.27615562852581	-9.44731590821755	3.47630340871292e-21	1.35397377939357e-19
HAVCR1	137.318357565613	4.31422583501768	0.456689756682866	9.44673221128006	3.49573677862035e-21	1.35875277083752e-19
F2R	5074.96062501323	1.49156090176652	0.157935389017259	9.44412085883753	3.58400213713514e-21	1.39021170832677e-19
CDC45	857.410797879832	1.65502668922593	0.175250862565226	9.44375773676979	3.59644920556795e-21	1.39219282716761e-19
MALL	1015.74968617792	-2.55750190803312	0.271065561708731	-9.43499385134451	3.91017181547311e-21	1.51055272904061e-19
TARBP1	2518.15275566565	1.13172222373134	0.120092891836429	9.42372363947061	4.35368200505939e-21	1.67426446103283e-19
LRRC3	785.380229950271	-1.84973351524814	0.196288165999662	-9.42356104774713	4.3604314832888e-21	1.67426446103283e-19
MCM4	7280.59656690483	1.40399083671529	0.149016539372837	9.42171145984355	4.43794357816211e-21	1.70058411698139e-19
KCNA5	145.320211665428	-3.089950436171	0.328243721548013	-9.41358580020555	4.79493469161236e-21	1.83367583126015e-19
PARP14	8678.81430632766	1.27259501537876	0.135200973895592	9.41261722242859	4.83933882239604e-21	1.84693317471244e-19
ACTL8	117.68017123515	5.31694571970831	0.565459510260666	9.40287610912637	5.30915819027693e-21	2.02217093480267e-19
OSGIN1	546.965221128111	-1.88111962071144	0.200188398827062	-9.39674642353521	5.62763507396429e-21	2.13489964165909e-19
CFAP47	56.6250410356639	4.5076006127722	0.479752517626914	9.39567891184595	5.68499947459644e-21	2.15235668730829e-19
CHTF18	1211.48912922417	1.41101600479299	0.150190157656059	9.39486333068688	5.72921535265587e-21	2.16477603205531e-19
RHOB	24130.4607622764	-1.87121066117013	0.199188056786507	-9.39419105421429	5.76591771246745e-21	2.17431266739727e-19
MYOC	747.986354538221	-5.08939679518926	0.541811722711276	-9.39329398360273	5.81525492277966e-21	2.18856657490644e-19
CASTOR1	77.8572208517027	-1.7232299680591	0.183534191016879	-9.38914955579377	6.04866562551476e-21	2.27190276405473e-19
CST2	255.69531103106	3.34395483302478	0.356184998852196	9.38825285680378	6.10037340800748e-21	2.28679610282778e-19
CRY2	2024.25858893352	-1.11491491148808	0.118853461738323	-9.38058425208316	6.56081583040547e-21	2.45454742941087e-19
ELL2	3282.37625543005	-1.4967474085158	0.159602767384073	-9.37795398568486	6.72652946426883e-21	2.5115907653199e-19
HLF	699.692833252137	-2.94780562914009	0.314382869580225	-9.37648299055259	6.82100390065792e-21	2.54186251449272e-19
GFRA2	103.843597924542	-2.54923642095777	0.271984616115268	-9.37272283031403	7.06850585863513e-21	2.62892978679591e-19
PLAC9	338.955754375775	-2.06874017729998	0.220763286477434	-9.37085241984494	7.19490750687149e-21	2.67070461037844e-19
MXI1	2363.63560072038	-1.24796987384781	0.13321557597163	-9.36804772824449	7.38864813323172e-21	2.73726323810819e-19
PER1	4578.73356841289	-1.84912924981832	0.197696531543222	-9.35337223867302	8.48968303030232e-21	3.13292427468433e-19
MSLNL	52.0735654555497	4.56406782946543	0.488076696867108	9.35112833446362	8.67176160592573e-21	3.19390241050872e-19
THBS2	10415.9743157051	2.47496083206785	0.265119262599814	9.33527352104814	1.00730825915048e-20	3.70283392627254e-19
LCT	148.980601902927	-4.5671357852802	0.489271852538392	-9.3345565692885	1.01414865895179e-20	3.72076823268812e-19
IGFL2	113.118039164406	3.67809760232263	0.394476714034422	9.32399168687478	1.12043834354841e-20	4.09488911376227e-19
AMH	268.074122838608	3.05459781745532	0.327778447938137	9.31909293203997	1.17339119555781e-20	4.27195474037248e-19
FCGR3A	2896.53327999884	2.23225768732818	0.239560365436014	9.31814277067634	1.1839448369282e-20	4.30211985955058e-19
FGL2	5015.63366451161	-2.47737921035441	0.266007016257614	-9.31321002433707	1.24026091102043e-20	4.49813938054217e-19
HASPIN	438.30641318597	1.59445971428496	0.171303907540827	9.30778367624192	1.30527514282216e-20	4.72489673836847e-19
MTHFD2	4348.32358029893	1.21122447783761	0.130180345244056	9.30420391470665	1.34999833199608e-20	4.877479687867e-19
FXYD1	79.8427707688163	-2.68053950345537	0.288161562423379	-9.30221047148892	1.37555647659913e-20	4.96037172017726e-19
ATR	2273.26747664887	1.06307271311423	0.114284373598441	9.30199536158397	1.37834286183547e-20	4.96098812206741e-19
GCNT4	715.415962432989	-2.62057693587873	0.282119611445863	-9.28888609497324	1.55911406538459e-20	5.59041126506898e-19
POLE2	518.300473058633	1.29624314644109	0.139633561469742	9.28317757419645	1.64498046070862e-20	5.88716780730585e-19
TIGD1	302.433507571383	1.36181159293137	0.146760054891836	9.2791706430952	1.70802848226504e-20	6.1012964692285e-19
BMP8A	240.450368975172	1.86023755002134	0.200538260757421	9.27622261704741	1.75593491280949e-20	6.2606341026636e-19
MICALL1	3994.91720288851	-1.30250283673298	0.140516191852644	-9.26941457464837	1.87170392022448e-20	6.66087804105402e-19
NCAPD3	2969.7071017498	1.14351542360478	0.123441382708232	9.26363103293825	1.97595712467971e-20	7.01871811627803e-19
PLA2G7	919.247960938602	2.12804513306012	0.229828122947812	9.25928953239262	2.05796980204715e-20	7.29636844957578e-19
CYP3A4	1110.4635604053	-4.76396172082493	0.514735597909114	-9.25516272854729	2.13904329080843e-20	7.56965916792057e-19
DAB1	193.623781770336	-3.14941442925709	0.340435583660327	-9.25113172775574	2.22128114141599e-20	7.8314610948659e-19
DENND2C	392.005223135586	-2.62063454277967	0.283727680498075	-9.23644298004068	2.54827748278601e-20	8.96766740138869e-19
PYGM	377.820150980352	-3.02965451811406	0.328480864131147	-9.22322987102366	2.88282940239851e-20	1.01074876348789e-18
CRYL1	2511.49717167781	-1.58198482528602	0.171519284137804	-9.22336420209752	2.87921885775266e-20	1.01074876348789e-18
OTOP3	338.400467011719	-5.03202992038062	0.54584608604778	-9.21877072860453	3.00525620511154e-20	1.05172877672612e-18
GSTM2	577.850111243975	-1.82344062231258	0.197837972398729	-9.21683840672183	3.05989178816682e-20	1.06887711672096e-18
MAGEA4	510.937818127679	8.87378036465918	0.963185859366717	9.21294709464856	3.1729141444049e-20	1.10429055946921e-18
MATN3	419.686092008677	2.68058355677383	0.290977297319375	9.21234605403471	3.19073537627606e-20	1.10845913218323e-18
PUS1	1439.15025963182	1.01349951885919	0.110028885979041	9.21121312681698	3.22459685752628e-20	1.1181746470486e-18
PARPBP	802.590977578496	1.3948133029224	0.151436534460266	9.21054689935718	3.24467501667028e-20	1.12308386343434e-18
PTGS1	2203.04232574605	-1.86677795314609	0.20281933221889	-9.20414209396665	3.44411351400104e-20	1.18562513854032e-18
COL3A1	135136.102341893	2.08103519709084	0.226133183937164	9.20269710468103	3.49075794470611e-20	1.19950537491278e-18
CENPK	622.254433392215	1.4455416125732	0.157089643847142	9.20201725060757	3.51291921545888e-20	1.20493764337837e-18
SLCO1B3	147.390350723282	5.28003651717342	0.574034295196366	9.1981203237469	3.64265745057483e-20	1.24718278921486e-18
EPM2A	410.18327437917	-1.74023696751566	0.189268242261636	-9.19455343760226	3.76555385806458e-20	1.28693739783368e-18
IL17RB	1572.80509174445	1.85186353792387	0.201475755658229	9.19149568082651	3.87416503662021e-20	1.32167558299662e-18
ORC1	668.864425434545	1.59903436937	0.173984274971969	9.19068329380701	3.90353790468869e-20	1.32930533170799e-18
DUSP27	474.417984303103	5.66768001219914	0.616870813375803	9.18779084583848	4.00991644026734e-20	1.36308414048371e-18
BTBD16	126.665069989927	2.86204862643978	0.311522261646307	9.1873004879801	4.02823278509019e-20	1.36686081337372e-18
FRMD5	520.911304296038	1.99979489124735	0.217944474128948	9.17570816713693	4.48615938177422e-20	1.5195262705981e-18
ACE2	1926.39420432788	-3.60015183332477	0.393129117131942	-9.15768300142594	5.30235100839094e-20	1.78641197028702e-18
SLC23A1	170.203466316189	-2.71495476531027	0.296642927814531	-9.15226526825453	5.57519865668281e-20	1.87168793132672e-18
TPM1	25762.5223950389	-2.10819641457699	0.230468727662974	-9.14742939727556	5.83043737429531e-20	1.95391759921614e-18
CHIT1	502.310081215664	3.86588798372701	0.422897919744856	9.14142114025859	6.16369395991528e-20	2.06195673777201e-18
COMP	1345.95216008713	3.72202130494801	0.407293614512102	9.13842292717164	6.33696732706724e-20	2.1124709360248e-18
VIT	101.73851467687	-2.90012912151954	0.317414192604444	-9.13673423901884	6.43667086027273e-20	2.13819216948605e-18
KCNE2	516.568619977719	-4.30649266522715	0.471377935806479	-9.13596572537742	6.4825573197355e-20	2.1496704063067e-18
DSTN	29713.2531291047	-1.42765990549782	0.156337532377911	-9.13190763460928	6.73027260381449e-20	2.22440025681138e-18
SLC51B	175.526507729931	-2.96612287138225	0.324809306867465	-9.13189003107149	6.73136728916982e-20	2.22440025681138e-18
KLF9	4826.83188969917	-1.80965287675454	0.198249389850364	-9.12816366355751	6.96709961357517e-20	2.2982947038312e-18
ANKRD9	2698.91524835393	-1.18748918307659	0.130102930025856	-9.1273054560769	7.02253590983022e-20	2.31256008919548e-18
PLCD1	995.475319264423	-1.42777040348928	0.156541956156936	-9.12068839907631	7.46486373626142e-20	2.45396075128954e-18
FOXH1	87.8314455626038	3.35458465295568	0.367821600352733	9.12014044237396	7.50270397022136e-20	2.46213302607541e-18
CYB5A	3609.62347865128	-1.21306821655715	0.133318664290517	-9.09901267772773	9.115670522602e-20	2.97600754686256e-18
ALDOB	13710.7907789264	-4.43785501699402	0.488046985256055	-9.09308970460228	9.62637693383934e-20	3.13733879177087e-18
ARHGEF38	702.978584790473	1.90879628925932	0.20992755406952	9.09264292493592	9.66602779056852e-20	3.14485789247862e-18
SUV39H2	832.57296117021	1.01417911046042	0.111544444037139	9.09215263220773	9.7097261247342e-20	3.1536658413349e-18
APOC1	2733.11271069908	2.53500084151665	0.278827164066178	9.0916566540661	9.75412982928521e-20	3.16267238635695e-18
SMC2	2922.91714923433	1.12538946612353	0.123845099111125	9.0870730791997	1.01741002763033e-19	3.29321389148328e-18
AIF1L	1056.96138257424	-2.48283669117675	0.273267622853146	-9.08573311852253	1.03002155349221e-19	3.32835584780924e-18
RGS2	3368.9005732008	-1.95510371734637	0.215200286144618	-9.08504236854269	1.03658302219725e-19	3.34386169473425e-18
LRRC4	211.708912572944	-2.00843689265504	0.221105648029613	-9.08360736396044	1.05034653806919e-19	3.38250817217256e-18
DHX34	2450.8928628215	1.02344353311	0.112713600177902	9.0800358740617	1.08539071999582e-19	3.48353488610504e-18
ERICH4	72.5203100203491	-3.95295159543151	0.435410761786928	-9.07867223862033	1.09907367551394e-19	3.52149146573452e-18
MYO1B	4937.8290354963	1.23564978883249	0.136168018513611	9.07444936278471	1.14253729581193e-19	3.64842549275434e-18
TCP11L2	746.905324931872	-1.4800156000142	0.163096851858005	-9.07445841629565	1.14244232008541e-19	3.64842549275434e-18
WISP2	193.963930659697	-3.11382634029684	0.343163539026662	-9.07388456573442	1.14847774429282e-19	3.66123123592372e-18
C3ORF18	243.273125406343	-1.71087793158465	0.188810014692898	-9.06137280041745	1.2881892465241e-19	4.08601565686775e-18
NUSAP1	3171.74708324624	1.41035877301835	0.155644437358575	9.06141457384149	1.28769592655295e-19	4.08601565686775e-18
APOA2	236.500383384323	5.62562227457581	0.620829083385156	9.06146703679108	1.28707663393506e-19	4.08601565686775e-18
FAM180B	14.9700438179123	-3.53400122314741	0.390135935614589	-9.0583842720877	1.32397096516466e-19	4.18551354454055e-18
TM6SF2	520.665005603949	-3.37783044431734	0.372904017470791	-9.05817659790143	1.3264936367701e-19	4.18651103198923e-18
PXMP2	908.107951529325	-1.33008343373418	0.146897168496485	-9.05452056937374	1.37169029530904e-19	4.32196370787738e-18
WDR72	1691.95844028029	3.27683855955187	0.361908824774523	9.05432068862484	1.37420467150623e-19	4.32270550731845e-18
CCR8	42.9470765841732	2.39861868024627	0.264991467075541	9.05168270781526	1.40781867644272e-19	4.41380242227528e-18
GPAT3	659.83801769855	-2.07525738004223	0.229313270761479	-9.04987911580929	1.43126700135621e-19	4.47991295077964e-18
LEMD1	152.393539745546	2.95014950941632	0.326023706106225	9.04888035490002	1.44441740061434e-19	4.51362590689503e-18
NR4A3	1480.06533482405	-2.46675090818254	0.272649478084729	-9.04733405510489	1.4650129771668e-19	4.5704549590296e-18
PITX1	6260.21703039926	-2.1057468117498	0.232784287906116	-9.04591469935918	1.48417305734476e-19	4.62262636317165e-18
CORIN	221.760904210736	2.27818182578665	0.251932114157777	9.04284010556864	1.52653069422739e-19	4.73899086875697e-18
PRSS27	708.338698066962	-3.92074842229565	0.433601841878941	-9.04227806161003	1.53440192055411e-19	4.75564307664548e-18
NUP107	2538.19221889245	1.16593239638254	0.129025354503467	9.0364595460283	1.61828217609018e-19	5.00743496183988e-18
TMEM154	1265.46681588278	-2.21362696965847	0.245136500449281	-9.03018100365056	1.71388076426466e-19	5.29460754667296e-18
CCNB2	2193.42387075803	1.43194158524241	0.158776774163623	9.01858343441822	1.9053705537314e-19	5.8765965305979e-18
CBX2	832.417650342345	2.40339439278827	0.266579451909524	9.01567759845187	1.95657126432535e-19	6.02471489313689e-18
SULT1A2	238.476705310357	-2.8736498488785	0.318882426912936	-9.01162813108884	2.03019714592801e-19	6.24129326806522e-18
MSR1	1650.93556196166	1.95412124863285	0.216858435704478	9.01104558042559	2.04101168525328e-19	6.26438667409128e-18
BCO1	448.213022648424	-2.61714549347736	0.290505669960109	-9.00893085438482	2.08075023680228e-19	6.37603723613339e-18
NAP1L5	277.905795563484	-1.65306130235293	0.183565185058271	-9.00530948626331	2.15058376251144e-19	6.56880399473703e-18
CSE1L	9627.79128080981	1.09118678644438	0.121210980086544	9.00237573910617	2.20885121904976e-19	6.73236083016429e-18
BTD	1328.95427512162	-1.13979807028793	0.126612469912186	-9.00225760605142	2.21122985933802e-19	6.73236083016429e-18
TRPM2	1095.37055399377	1.5866842944458	0.176267500681557	9.00157027421794	2.22511975453704e-19	6.7637935102658e-18
EHD3	1183.06303726184	-1.98812474995753	0.221412542849492	-8.97927788720163	2.72549605520291e-19	8.24516892744637e-18
MUC16	1093.94637673789	4.43830869068638	0.494610960628196	8.97333266745517	2.87675630767899e-19	8.68890344650557e-18
ADHFE1	153.683485390429	-2.33792772357089	0.260705003048341	-8.96771330137222	3.02733826855356e-19	9.12918160221365e-18
ADAMTS1	4124.67501056565	-2.00554062489372	0.223646458073679	-8.96745981209772	3.03431156132705e-19	9.13568598337324e-18
ZNF195	1663.63340648537	1.084460114531	0.120987039891952	8.96344034451528	3.14702861715373e-19	9.46003784630301e-18
SASS6	686.752400459426	1.03613715733132	0.115598539918668	8.96323740819151	3.15282793686243e-19	9.46247473202635e-18
ARHGAP39	1426.59238208728	1.40666409967904	0.156957213521127	8.96208634265605	3.1859223312136e-19	9.54669427779772e-18
JUN	16136.8004988912	-1.4456435211969	0.161332817582663	-8.96062898335109	3.2283157423803e-19	9.65846892767659e-18
CCNE1	1298.58907006644	2.6188599663839	0.29231245897028	8.95911168346802	3.27304497161619e-19	9.77686882230173e-18
C17ORF53	436.105399503908	1.36739257201172	0.152700649144086	8.95472664770058	3.40578415847257e-19	1.01573764021868e-17
DSN1	1414.32400524742	1.05603810584076	0.117937029272833	8.95425391288893	3.4204080611836e-19	1.01849764685291e-17
PODXL	6863.50418341746	1.25410016217118	0.140080140172795	8.95273348973091	3.46786377802983e-19	1.03101003356849e-17
ELFN2	277.529229605674	3.37260935913545	0.376868091470577	8.94904460065906	3.58572269286337e-19	1.06438165944026e-17
PRADC1	799.88018432629	-1.17817843157633	0.131681073316303	-8.94721163721303	3.64574835020166e-19	1.08050866729102e-17
TYMS	2345.64254425181	1.39493504183764	0.155928262584596	8.9460051610647	3.68579852831911e-19	1.09067436014285e-17
CENPA	579.49307408838	1.6726195149377	0.187095903022891	8.93990455115982	3.89506655470201e-19	1.15080408737676e-17
ZNF761	1321.18728480813	1.29954609004991	0.145452523917857	8.93450354140172	4.09010547412837e-19	1.20654931000415e-17
KIF24	723.875518387666	1.38592466400766	0.155149051603262	8.93285939995084	4.15137118464708e-19	1.22272063090661e-17
ELOVL4	142.602984190122	-2.43187623133648	0.272276130551077	-8.93165414983108	4.19685751050438e-19	1.2342014458798e-17
SPINK2	21.4415647787218	-3.3553826497869	0.375734555744489	-8.93019446438314	4.2526059201167e-19	1.24865989307699e-17
SLCO1A2	50.3814227835912	4.10709083175108	0.460157337474825	8.9254055021469	4.44069357217553e-19	1.29986227896644e-17
CYSRT1	566.148382101113	-3.5859162041583	0.401762376464487	-8.92546543485331	4.43828966989126e-19	1.29986227896644e-17
FIGNL1	1102.5253717063	1.12685585366789	0.126276133362223	8.92374373259833	4.50786187424045e-19	1.31749035486276e-17
LY6G6C	196.972325468887	-3.83487490524463	0.430064311130564	-8.91698010272792	4.79175746036057e-19	1.39616060688355e-17
MTUS2	98.3357749920797	-3.10534893030112	0.34839058317392	-8.91341236037629	4.94855228717e-19	1.43963404575216e-17
MAL	5088.55685375092	-4.9489035440195	0.555245910210739	-8.91299414009404	4.96726087950892e-19	1.44286377277987e-17
ADAMTS18	72.202344040505	2.65426054494186	0.297816961218178	8.91238878432237	4.99446458295601e-19	1.44854746497721e-17
CCL7	34.3798140777109	3.91077133193603	0.439014683120583	8.90806499713785	5.19309512713151e-19	1.50156445688156e-17
PTN	708.488881384433	-2.28991910463041	0.257400733402033	-8.89631926982041	5.77293520066564e-19	1.66451570065693e-17
ST6GALNAC6	1753.75401646283	-1.31745322494712	0.14809010370971	-8.89629483634928	5.77420566760999e-19	1.66451570065693e-17
PRKN	196.120073552178	-1.96173414795161	0.220602569546155	-8.89261694452374	5.9686286991558e-19	1.71795067019101e-17
AHNAK	57212.7515538957	-1.51653059119578	0.170632437520613	-8.88770396316103	6.23846309085997e-19	1.79289648344594e-17
ITGAX	1628.46495695317	1.71521207156201	0.192997432193206	8.88722742095832	6.26526850659387e-19	1.79787614270911e-17
DUSP5	1918.84063226606	-1.9821662452565	0.223059743187023	-8.88625718355002	6.32019630753435e-19	1.81089854322223e-17
PRKDC	17602.788956762	1.0859591819533	0.122217962852358	8.88543023143956	6.36738762602426e-19	1.82166830302305e-17
MFAP2	1431.3525399904	2.11009192863086	0.237595468965637	8.88102764676895	6.62454852045895e-19	1.88954039603106e-17
SAPCD2	3235.94665727505	1.80569423123951	0.203359454371371	8.87932275792788	6.7268658383646e-19	1.91584371204354e-17
CALCOCO1	4106.69339057251	-1.15222096663959	0.129861560215055	-8.87268691929678	7.140185888031e-19	2.02818854466232e-17
KLF8	362.479529910556	-2.10551182346006	0.237406832610067	-8.86879202385172	7.39436316649783e-19	2.09650643560734e-17
TNFRSF11B	899.308988664173	3.00154328082221	0.338628231860737	8.86383059182321	7.73112007372089e-19	2.18871470982594e-17
GUCA2B	94.7790379923062	-4.54001955317437	0.51226087550286	-8.86270993996501	7.8092567928568e-19	2.2075407279718e-17
JDP2	1408.71865749436	-1.14502838894225	0.129212940721841	-8.86156125342874	7.89015770971694e-19	2.22709094401653e-17
SFRP4	5603.47777598036	3.11262159980739	0.351258452617661	8.86134291320649	7.90562857004234e-19	2.22814209088504e-17
GAL3ST2	177.189803880724	3.39300272102034	0.383140665706128	8.85576245154515	8.31137144022603e-19	2.33902215843038e-17
IL1RN	8300.57830698067	-2.92126707734299	0.329990801139025	-8.85257124519743	8.55257035764201e-19	2.40333562287042e-17
ZGRF1	420.97633102948	1.23259571508896	0.139391841484853	8.84266756188091	9.34599883995985e-19	2.62240985201714e-17
ADAMTSL1	549.713285407131	-1.9749505509406	0.223444065116205	-8.83867982760471	9.68562451916704e-19	2.71369166734949e-17
EFS	515.402728072512	-2.10533468689561	0.23820827795299	-8.8382095911507	9.72646827964051e-19	2.7158555994758e-17
ACADM	2685.34168820834	-1.06772849901412	0.120809778355174	-8.83809666362485	9.73630223346448e-19	2.7158555994758e-17
HPGD	5320.79137008933	-2.57528906164297	0.291379069971738	-8.83827744351289	9.72056427947813e-19	2.7158555994758e-17
KLF4	7250.40106759922	-1.70360748218927	0.192955287926844	-8.82902718289413	1.05590060855519e-18	2.93240450118227e-17
NT5DC4	41.4523994031073	2.58088949734599	0.292337892130213	8.82844669413026	1.0613940702532e-18	2.94335127552085e-17
DEPDC1	1194.91121496267	1.64518512452054	0.186442921459163	8.82406857629555	1.10374577746451e-18	3.05187316427796e-17
MPP1	1423.23788075048	-1.68584352334325	0.191253293774318	-8.81471628578893	1.19988525111145e-18	3.31287095241369e-17
PRSS51	78.1343589917607	3.2630040218526	0.37027534879866	8.81237174561918	1.22525526999605e-18	3.37800028507052e-17
PDLIM2	1688.93429227721	-1.37323521048161	0.155900217747765	-8.80842394141747	1.26917635600423e-18	3.49401119313328e-17
RTEL1-TNFRSF6B	393.850599232721	1.60442121677869	0.182157235464274	8.80789177926101	1.27521459098734e-18	3.50554642925332e-17
FAM107A	686.156347794883	-2.33388959694212	0.265044656385071	-8.80564667393754	1.30100278342454e-18	3.57126205441342e-17
PLK1	3890.69370376741	1.52844672795176	0.173651741052677	8.80179328284481	1.34647031543778e-18	3.6907296160728e-17
SIDT2	4780.76624985121	-1.15601696161224	0.13139868035056	-8.79778212785766	1.39546633001991e-18	3.81951015120024e-17
GEN1	1316.57495746172	1.16851210777013	0.132882910664719	8.79354690475168	1.44911068583513e-18	3.96062413385024e-17
BTC	561.237822548009	-1.81486614685848	0.206437227565523	-8.79137047256868	1.47746494938956e-18	4.03231009496706e-17
MMP8	28.1904975843061	4.132131469937	0.470033400319706	8.79114434660688	1.48044212175992e-18	4.03463019619858e-17
ZNF485	232.367656123444	1.06039022285604	0.120651236003351	8.78888818699373	1.510473044018e-18	4.11056710171211e-17
CPXM1	1094.81651539616	2.16165942683108	0.246089919632688	8.78402264528981	1.57729917268853e-18	4.28014459335566e-17
PAICS	8169.99002065745	1.07408096901554	0.122289152567453	8.78312545688052	1.58993665171463e-18	4.30827405853188e-17
RDH12	190.848271305268	-3.10399784619027	0.353424672199711	-8.78262920036403	1.59696964007352e-18	4.32115836418183e-17
MAPK3	9171.05239820014	-1.14791891656148	0.130796185855819	-8.77639442656889	1.68799079948001e-18	4.56094152201378e-17
CCDC69	3576.56970561709	-2.10085639331706	0.239425922213431	-8.77455696482313	1.71578005084468e-18	4.62943328654651e-17
SLX4IP	998.520253811624	1.04479952234789	0.119081980616954	8.77378354756001	1.72761164937292e-18	4.65473547802636e-17
CKB	9472.17492512606	-2.54875256078414	0.290532996485824	-8.77267846204348	1.74465697104887e-18	4.69399339388013e-17
ASPA	162.753395119881	-2.33593633702209	0.266588745165974	-8.76232166353374	1.91269559671558e-18	5.12429520882785e-17
EVA1A	240.844933430762	2.35066408324045	0.268330369658764	8.76033557524552	1.94669966607317e-18	5.20803938872721e-17
KNL1	1819.98671565493	1.50556009446726	0.171970711535257	8.75474713703558	2.04561590044955e-18	5.45727741205724e-17
GID4	929.169098512685	-1.00294200323424	0.11456729296029	-8.75417387737243	2.05603911482707e-18	5.47738060815166e-17
CXCL6	525.712343102762	3.39744510070582	0.388195482867451	8.75189241155049	2.09804376150385e-18	5.58144376833169e-17
LRRC3B	9.83928255281052	-2.96062378451558	0.338372232128862	-8.74960621292378	2.14098533634263e-18	5.67974963073384e-17
C11ORF86	582.151920318018	-4.11729489041799	0.470584353002895	-8.74932382291229	2.14634931173753e-18	5.68602705936277e-17
CENPN	1114.5035529307	1.12571120217772	0.128721556770679	8.7453199791796	2.22384523825337e-18	5.88310969026358e-17
KNSTRN	1186.20759185701	1.1392490985456	0.130340532629456	8.74055886962164	2.31960067670661e-18	6.12788100776755e-17
FABP2	1261.34594202647	-4.72333914990085	0.540548375547079	-8.73805077134945	2.37166919498195e-18	6.25672062453654e-17
MET	8851.43889879296	1.84258535097312	0.210905189079143	8.73655768745301	2.40321209204846e-18	6.3191027713886e-17
CDKN1A	8338.02613209472	-1.45006889043964	0.165973475849122	-8.73675075502921	2.39911014425752e-18	6.3191027713886e-17
CYP4F2	493.811844567904	-3.97667857095532	0.455181961148914	-8.73645906555233	2.40531010172004e-18	6.3191027713886e-17
PBK	1446.71855796106	1.82779721033055	0.209243654475121	8.73525753942455	2.43101617383363e-18	6.37780287486532e-17
DERL3	2049.13921414135	-2.4400918264006	0.279406834956574	-8.73311430187398	2.47754492574494e-18	6.48194098641794e-17
MCM3	7448.99829273247	1.02783918187015	0.11769295915791	8.73322575304679	2.47510384150809e-18	6.48194098641794e-17
BMP1	3149.85823348592	1.12966021326682	0.129392987768495	8.73045929882975	2.5364046971438e-18	6.62679398008589e-17
ERFE	158.140466920662	2.30169436067746	0.263752500678712	8.72672052304538	2.62163878311672e-18	6.84006113317165e-17
GNA11	10272.5831076634	-1.00847246452269	0.115572151732084	-8.72591233622179	2.6404317203752e-18	6.879630339571e-17
TICRR	1139.26225881563	1.61575271216735	0.185259873860492	8.72154708139376	2.74426084362349e-18	7.14034837885463e-17
ARC	274.713788703692	-3.51711092832177	0.403313466106636	-8.72053929236235	2.76879840883742e-18	7.1943244135381e-17
KRTAP4-1	32.837906870187	6.00635803252187	0.688921861528795	8.7184895238962	2.81937629978122e-18	7.31572225092342e-17
ALDH3A2	5576.92593941832	-1.16818477790216	0.134101078004826	-8.71122585502349	3.00606039580503e-18	7.77884769271894e-17
LAMB4	35.7436639130958	-2.67243028414613	0.306820823320902	-8.71006816037074	3.03692128053259e-18	7.84800038816651e-17
P2RY14	448.635411335479	-2.20476089570498	0.253137189763825	-8.70974706546285	3.04553603865925e-18	7.85955477296445e-17
TMEM100	327.04612519643	-3.00171555833127	0.344845941498894	-8.70451177498025	3.1894472784666e-18	8.2086073240101e-17
APOA4	7926.90738279203	-6.48869955516322	0.74547506109293	-8.70411351608495	3.20066571456597e-18	8.22631805879232e-17
CREB3L3	1570.89328625923	-3.89278197304087	0.447442917516668	-8.70006389786215	3.31697350704351e-18	8.50220992994612e-17
DCBLD1	1590.73402681708	1.01101278844512	0.116327189909563	8.69111330920247	3.58904859621919e-18	9.16245945801961e-17
BOP1	4650.94859857702	1.20234186654775	0.138378540570464	8.68878846092106	3.66325041721549e-18	9.33931907442787e-17
ACTBL2	36.6188656348479	3.54947889471126	0.408710018296445	8.68458989458084	3.80111248745527e-18	9.66481255523479e-17
PEBP4	31.3112002625337	-3.20120611342955	0.368736111021167	-8.68156390911706	3.90363611398787e-18	9.91220479385835e-17
KRT23	1491.16082632221	4.01231288983224	0.462377066148346	8.67757763864732	4.04287223478811e-18	1.02520321590188e-16
CDC25B	7913.7013064075	1.46681817279101	0.169052477091178	8.6767032227507	4.07406419882778e-18	1.03110531691246e-16
SPINK7	495.405729314206	-5.7741468351747	0.66548337369967	-8.67662072919127	4.07701912528651e-18	1.03110531691246e-16
CXCL1	4723.80644331471	2.69183042329105	0.310330001441767	8.67409019683896	4.16869815111556e-18	1.05148758683989e-16
TGM3	5477.93166610701	-5.37073581782191	0.619461756477107	-8.67000385684083	4.32105749488571e-18	1.08847036604239e-16
DNAJC2	2333.32957557938	1.03932522298011	0.119976827874456	8.66271630441553	4.60653793691456e-18	1.15730876274696e-16
NOP56	8067.48046332289	1.02878774131539	0.118785127233348	8.66091374633443	4.67997563403843e-18	1.17420341040266e-16
IL20RB	308.174874985647	-3.03870370492954	0.350883628127188	-8.66014673055101	4.71157389954777e-18	1.18056979823807e-16
TNNI3	100.083014983644	3.43939777906907	0.397221948539617	8.65862974519405	4.77468963652613e-18	1.19480624044364e-16
TRMT6	1442.20672511473	1.05300231168066	0.121623913392378	8.65785586329148	4.80720855219657e-18	1.20135878548175e-16
PMEPA1	12583.3422990878	2.08097331420489	0.240430651692455	8.65519142237633	4.92085083554179e-18	1.22814077169154e-16
KRT7	9870.98483540989	3.27065260908475	0.377911383264415	8.6545490660607	4.94864260736433e-18	1.2334540469972e-16
GLUL	23209.2101295447	-1.25418863487484	0.144958326950706	-8.65206339820228	5.05765334050197e-18	1.25897071604516e-16
NLRX1	1568.81777591009	-1.16074631513854	0.13418388480267	-8.6504151884224	5.13124029355104e-18	1.27561423182275e-16
PIMREG	453.005308279365	1.54507011773398	0.178692716336922	8.64651984371192	5.30938104304726e-18	1.31817198461414e-16
SLC25A20	1168.94846226066	-1.17029782452241	0.135359627549609	-8.64584105104375	5.34104199196369e-18	1.32429914383748e-16
XPO5	4832.2944946319	1.19107720158336	0.137844959024672	8.64070191620264	5.58687075445224e-18	1.38344340039752e-16
COL22A1	485.937292736412	2.86675367450671	0.331894464558623	8.63754590881511	5.7433381473922e-18	1.42033426309955e-16
HPSE2	148.244468727803	-3.46393441901414	0.401057863825111	-8.63699413839358	5.77113440247433e-18	1.42534996544444e-16
PKD2L1	37.2554065301377	2.33146462060323	0.269947300182799	8.63673990821334	5.78398627251776e-18	1.42666647096381e-16
FLRT1	89.3031340902146	-2.39846871530139	0.277775966244455	-8.63454368543402	5.8961926074468e-18	1.45245430361105e-16
RNF122	581.323810977142	-1.33148442393843	0.15425419616092	-8.63175496729702	6.04177068288593e-18	1.4863852958882e-16
PLOD3	8963.56623168058	1.26679105502867	0.146770132809968	8.63112290474563	6.07525595070804e-18	1.49268723928795e-16
FAM81A	563.166358654404	1.73374975016963	0.200936676365268	8.62833894504148	6.22493755470981e-18	1.52748532390344e-16
MPC1	2378.17837151013	-1.12968002948446	0.130939305681712	-8.62750893326473	6.27026402930967e-18	1.53661974299672e-16
COL1A2	121902.909594575	1.89127591089095	0.219250867254058	8.62608177827376	6.34896302883194e-18	1.55389846104367e-16
CPO	16.2305329809103	-2.74346691724565	0.318077417226421	-8.62515465941655	6.40060964180303e-18	1.56452015058917e-16
TMC7	1106.48364069759	1.65083212288586	0.191447132432616	8.6229138139058	6.52715814638173e-18	1.59339943012315e-16
PPP1R3C	723.165594931197	-2.7861234644431	0.323266173963325	-8.61866687220789	6.77381089578337e-18	1.65026452755805e-16
CDCA8	1929.62274315933	1.40930214844027	0.163518600214383	8.6186045293477	6.77749929864887e-18	1.65026452755805e-16
NCAM1	1030.81563037559	-2.85936870098636	0.331829194227075	-8.61698955586668	6.87374014690687e-18	1.67155260392986e-16
SLC25A42	493.916984764263	-1.08941191120635	0.126551331298978	-8.60845871808816	7.4049415575198e-18	1.79385363864236e-16
CCDC14	2281.16663701081	1.10841945612928	0.12877683477658	8.60728917628949	7.48085620038053e-18	1.80990918888798e-16
BCKDHA	252.206126754059	-1.06321433739636	0.123527980519726	-8.60707293135563	7.49497650854216e-18	1.81101547024239e-16
GGN	85.1272869950521	-1.56005862295598	0.181323056734598	-8.60375206027678	7.71515507868038e-18	1.8618455665701e-16
PSD	1363.64238244414	-2.95977394758258	0.344023708924954	-8.60340107613985	7.73879558388584e-18	1.86517756842626e-16
CXCL10	2695.07667303953	2.85920581876335	0.332350157233044	8.60299222533081	7.76642385501194e-18	1.8694610111912e-16
FOSB	7067.71531913284	-2.83231221249446	0.329483936466364	-8.59620727756965	8.23939240855733e-18	1.97578755000652e-16
MXD1	6569.26840488848	-1.6651804234529	0.193822165911168	-8.59127961770937	8.60060439572957e-18	2.05618400110568e-16
FMNL2	3103.97035751876	1.06025337469535	0.123411675437336	8.59119180529806	8.60718102529476e-18	2.05618400110568e-16
GDPD2	246.928838477067	-2.8632720449537	0.333290417204011	-8.59092220224578	8.62740372542378e-18	2.05842256432501e-16
ADA	1117.38329854399	-1.80039406088793	0.20966352771655	-8.58706366575086	8.9220199627223e-18	2.12337358410184e-16
SPX	25.1084741464884	-3.01445620121066	0.351280914768306	-8.58132643841156	9.37853138273309e-18	2.22364979084602e-16
CEP72	655.734022784482	1.54413273613728	0.180105926104051	8.57346989929248	1.00412784898181e-17	2.37781486135917e-16
CD3EAP	385.000051355737	1.22681719784713	0.143163822944029	8.56932409751844	1.04094191775783e-17	2.46191849077688e-16
NDRG2	3420.4846559175	-1.45123340317789	0.169462086624372	-8.56376450972586	1.09240845142122e-17	2.58042384888638e-16
FOXE3	25.0977320365242	3.29794606224333	0.385592050739506	8.55294100570376	1.19991233238428e-17	2.82381353854404e-16
PDK4	7610.95407611472	-2.73453220656469	0.319863953401954	-8.54904773570521	1.24108183823802e-17	2.91708058335797e-16
RNASE7	178.716784650294	-5.29243820752769	0.619140349684484	-8.54804279873656	1.2519329765728e-17	2.93894365094466e-16
ASB11	25.7478060255029	-3.74446922422656	0.438118572209902	-8.54670279175608	1.26654792094308e-17	2.96957737508632e-16
ALPI	1347.55110421311	-4.43854003877019	0.519711880534719	-8.54038594269479	1.33774275497477e-17	3.12491435669476e-16
FEN1	2280.45109230512	1.0917281641527	0.127829315986811	8.54051479290821	1.33625181861792e-17	3.12491435669476e-16
DUSP1	15811.3329818242	-1.82509430158707	0.213714700047052	-8.53986319698762	1.34380834645011e-17	3.13522222822455e-16
TOMM34	3691.61323087788	1.11011445239998	0.130095073746535	8.53310137294531	1.42475739511026e-17	3.31999978752475e-16
OTOP2	19.4502133174991	-3.94952832445361	0.462902900154946	-8.53208809694559	1.43729535069774e-17	3.34510652908402e-16
ACBD7	90.0795124855528	2.32644590097672	0.27272453864813	8.53038715367782	1.45858751501051e-17	3.38635103852135e-16
C11ORF96	5175.9685197557	-2.04226433914687	0.239450602979868	-8.52895884884689	1.476707018184e-17	3.42422722749562e-16
GJB2	5286.16798303723	-2.3654506478465	0.277358105166819	-8.52850738370807	1.48248037933139e-17	3.4334173180901e-16
ANKRD53	67.934274089285	-1.70791224202802	0.200277046404732	-8.5277483001051	1.49223783178848e-17	3.45180087723949e-16
ESRRG	397.807244040233	-3.30446703985011	0.387594316611957	-8.52558176996802	1.52043686839905e-17	3.50847281262691e-16
CSAG2	27.36067562762	6.23016784598717	0.731193484793267	8.52054616945697	1.58802645938731e-17	3.65998613385887e-16
ZWINT	2439.30858587594	1.37093880185772	0.16092735970574	8.5189914528177	1.60948720420572e-17	3.7049457875454e-16
PPM1H	2352.89485945071	1.60408147038675	0.188308231258015	8.51838212100713	1.61797603889428e-17	3.71997206130264e-16
JUNB	18677.2881793005	-1.39537761074813	0.16382370456184	-8.51755620152885	1.62955280250061e-17	3.7420529731031e-16
SERTAD1	1159.50095516115	-1.19066084429787	0.139874940190774	-8.51232424245502	1.70481056702194e-17	3.91013867415625e-16
MT1X	1673.75054593717	-1.91381051232121	0.224847313428701	-8.51160053076678	1.71548704247709e-17	3.92987418136539e-16
TSLP	69.7744199393669	-2.25569059514019	0.265133246888822	-8.50776212191175	1.77322523389e-17	4.05724200680646e-16
SLC5A6	3512.92368585948	1.25018363746267	0.147063816177485	8.50096012709124	1.88028953295508e-17	4.29702793507132e-16
AMPD1	78.920325785721	-2.9715164001355	0.349573033601574	-8.50041654964236	1.88911570947152e-17	4.31200322229311e-16
C3ORF85	162.348170205588	-4.43086345414584	0.52137301336065	-8.49845185807665	1.92135903502394e-17	4.38032910773247e-16
CXCL11	1027.07631400799	2.87477030133082	0.338498421840844	8.49271404486042	2.01866557331787e-17	4.59664448915888e-16
NDRG4	422.993126490677	-2.03805275733225	0.240122641136433	-8.48754931099673	2.11040202867362e-17	4.78829015309583e-16
ACACB	2244.38662404871	-1.65794544934694	0.195524901492707	-8.47945932558765	2.26242823602136e-17	5.12097121489896e-16
FAM214A	2059.01457310259	-1.03263994002607	0.121816060740676	-8.47704263089226	2.30990324426145e-17	5.22219841920753e-16
MARCH2	1611.01636613655	-1.02211569098831	0.120593657628115	-8.47570022413867	2.33669752198886e-17	5.27648554727199e-16
CHAF1B	839.296326629812	1.18572186810259	0.139935095512564	8.47337019894434	2.38393448980677e-17	5.37036453713241e-16
VAMP2	3859.26859955578	-1.01449605825504	0.1197419440353	-8.47235332972352	2.40484377975014e-17	5.41104114048643e-16
CCDC146	478.213446142896	-1.6386456452643	0.193417519859528	-8.47206419798159	2.410821994373e-17	5.41806535417856e-16
CIT	2054.1817330514	1.1363318730561	0.134158555903071	8.47006637338206	2.45253247148552e-17	5.50528235729436e-16
CCDC138	429.85791683666	1.11806288495738	0.132045621465944	8.46724694499424	2.51261024875172e-17	5.62682304584684e-16
PROSER1	6010.79305380621	1.01484325546661	0.119859276561243	8.46695628892827	2.51888564083494e-17	5.63422439096193e-16
TNFRSF17	209.135819897239	-2.7658484104455	0.326680172753941	-8.4665328389206	2.52805579578378e-17	5.64807565776522e-16
EPHX1	5659.38643566189	-1.20059154906331	0.14182956546049	-8.46503015901695	2.56086417017226e-17	5.71464371527381e-16
FAM60A	4657.52801250367	1.21674798589317	0.143821425994621	8.46013017517069	2.67079223959683e-17	5.95294796717657e-16
MAMDC2	644.61600108596	-3.1191034321092	0.368776090835589	-8.4579871353422	2.72032119047649e-17	6.05622680058193e-16
COL4A6	783.888030393898	-3.09894151928692	0.366664081107375	-8.45171828647001	2.87046539601943e-17	6.38299972235599e-16
XPNPEP2	1497.33227753089	-3.52728025650479	0.417466239936124	-8.44925869225856	2.93158248425536e-17	6.51127126011189e-16
AQP4	104.236327629602	-4.68698565327925	0.55482536082499	-8.44767738502437	2.9715516511444e-17	6.58462520080689e-16
TP53INP2	6104.29694248514	-1.39958845563217	0.1657358396116	-8.44469403185268	3.04842834006391e-17	6.73922945854688e-16
PLP1	304.347882922511	-3.63745081652308	0.430965164934126	-8.44024323190732	3.16677981231427e-17	6.99272170896124e-16
MINDY1	1894.50982261066	-1.09147141802016	0.129341322986607	-8.43869068923303	3.20912077547666e-17	7.06975643080618e-16
METTL7A	4582.70511468525	-1.60279517621646	0.189956671301993	-8.43768826454292	3.23675511262226e-17	7.1214797766545e-16
TPRG1	340.628853701335	-2.43129659920897	0.288151375676812	-8.43756721097832	3.24010810167273e-17	7.1214797766545e-16
JUND	19987.2634724946	-1.14174847902173	0.135349745873457	-8.43554209617201	3.29671135154276e-17	7.22913536601885e-16
ABCG5	180.113261370458	-2.87743934890606	0.341210940059515	-8.43302195528713	3.3685147602832e-17	7.36954878581911e-16
DNAJC18	487.40574758075	-1.35210634271407	0.160357139461814	-8.43184374111413	3.40261134733959e-17	7.42701174181097e-16
ZNF185	3739.62906627759	-2.55477970224243	0.303383950894089	-8.42094545447561	3.73458123723377e-17	8.14224562159197e-16
UBD	1954.57716431462	2.69018085683988	0.319495351139553	8.42009389884623	3.761826811016e-17	8.18283611827425e-16
COX6B2	126.536549227529	2.92698376266905	0.347634693981692	8.41971130425549	3.77413169658825e-17	8.20019816963184e-16
UGT1A7	68.1866804967284	-4.14853464921842	0.492727698030802	-8.4195279985236	3.78004117714308e-17	8.20364085217964e-16
TRAIP	350.176253709319	1.20847748924559	0.143561453512994	8.41784099891549	3.8348576495876e-17	8.31309484541458e-16
PAX9	693.957240313999	-3.39307244241867	0.403371798723776	-8.4117740832502	4.03855181086779e-17	8.74466332745894e-16
BORA	602.124488290983	1.23046650650558	0.146286033718289	8.41137376706208	4.05236145462364e-17	8.75457768465846e-16
ZNF239	421.859005182152	1.31770885394554	0.156657025589315	8.41142520731873	4.05058432345774e-17	8.75457768465846e-16
CRYAB	2156.64242268844	-2.547692618503	0.303367502669686	-8.39804064734312	4.53990057003022e-17	9.78554931958332e-16
CD36	1411.7963067956	-2.15081428840876	0.256169770330729	-8.39605034439444	4.61747726302277e-17	9.94146523552962e-16
NPAS4	28.6793455147765	-2.92565327400813	0.348495195041832	-8.39510362160646	4.65483546290939e-17	1.00105350408691e-15
HOXA13	1445.69274124448	3.15346060913315	0.375759777082868	8.39222503700203	4.77026698683883e-17	1.02355683491356e-15
TCEAL6	10.8561252115456	-3.44097768879407	0.410015020576799	-8.39232105192971	4.76637164972661e-17	1.02355683491356e-15
PI16	745.196226563931	-3.46099713028413	0.412579325173173	-8.38868290075234	4.91618758307393e-17	1.05367509690109e-15
TSC22D3	6290.59411270179	-1.6751319681809	0.19972879805015	-8.38703273906595	4.98566188784811e-17	1.0673593079989e-15
FAM161B	292.626229634096	-1.10201703586638	0.131439886825216	-8.38419038911528	5.10760675913056e-17	1.09223320188488e-15
ADCYAP1R1	102.322804953587	-3.15715488478518	0.37669790170116	-8.38113212345366	5.24210153161561e-17	1.11847223680185e-15
SOX15	309.106099781141	-2.75071012594615	0.328332072495409	-8.37782950974007	5.39126629596129e-17	1.14900605732353e-15
CHML	1392.06661689436	1.30495778630001	0.155952102915435	8.36768316620668	5.87621381529959e-17	1.24955183462559e-15
CDCA7	4178.0415986777	1.72563834826601	0.206265853564489	8.36608831973486	5.95625581547831e-17	1.26515409079499e-15
NAT8	57.5481655595261	-3.89427618190802	0.465861386445986	-8.35930234874604	6.30902298245391e-17	1.3331659765078e-15
RCAN2	2050.2848358845	-2.13301997178808	0.255166903440866	-8.35931283808677	6.30846210464018e-17	1.3331659765078e-15
ZBTB4	6592.60712446409	-1.12166373780593	0.13417991836187	-8.35940095581895	6.3037522836912e-17	1.3331659765078e-15
UGT1A4	7.39393476046406	-4.0311721397096	0.482240640209507	-8.35925428839486	6.31159345689586e-17	1.3331659765078e-15
DDX11	1830.37381943706	1.22029721977874	0.146049017796917	8.35539490909539	6.52141703997184e-17	1.37595370872287e-15
PAQR4	1808.27020939964	1.41801297201423	0.169892084250212	8.34655115494268	7.02852067907928e-17	1.47965571854357e-15
CCDC107	596.112843707765	-1.33897232180448	0.160427891218509	-8.34625644976375	7.04607231999357e-17	1.48170620582747e-15
BDH2	1019.30408823684	-1.17335482834345	0.140613496770033	-8.34453914663978	7.14921224561215e-17	1.50173043050688e-15
FGFR4	4924.98052742972	1.93119816488441	0.231535922182405	8.34081444763031	7.37805906249646e-17	1.54808655196275e-15
FOXI2	18.2960010175591	-2.9776123963813	0.357130864230542	-8.33759468758527	7.58169326544682e-17	1.58555190583236e-15
LMNB2	6958.52060778413	1.07691662714781	0.129299262839278	8.32886903992984	8.16182916836826e-17	1.70124808423746e-15
BRIX1	2234.62866537409	1.0806212497428	0.129821794525042	8.32388162323821	8.51286245137441e-17	1.77246953872305e-15
SAPCD1	36.1741634373213	2.12303125348945	0.255064152465354	8.32351874212438	8.53897675586247e-17	1.77595735860964e-15
ADRB2	178.056573545399	-2.17592171839987	0.26143929096841	-8.32285656199546	8.58683351994074e-17	1.78395463533665e-15
PPP1R12C	5137.70802657143	-1.2582426049138	0.15126850886603	-8.31794148263965	8.95041806616675e-17	1.85340098121235e-15
APOB	9079.21653523133	-4.86215699598265	0.58458973511643	-8.31721240369415	9.00562786074998e-17	1.86279988290846e-15
C5ORF46	36.283506612546	3.93161605007704	0.473430975731136	8.30451797963855	1.00225491239875e-16	2.06863668970397e-15
SMTN	14094.6617835443	-2.1519321994473	0.259354918019148	-8.29724848051049	1.06550369269042e-16	2.19440543354526e-15
GFOD1	1337.87027338722	-1.72165689933107	0.207512503750518	-8.29664173586826	1.07095728672385e-16	2.20324488227527e-15
LGALS9C	453.347059058955	-3.00184888972373	0.361837053878578	-8.29613456539766	1.07553699174993e-16	2.21026930222239e-15
SEPT5	674.73582269623	-1.85892133067958	0.224165669137256	-8.29262276348554	1.10778239601861e-16	2.27407104845032e-15
SCNN1B	642.73826397659	-3.69015474653702	0.445059781949674	-8.29136870191137	1.11952666649832e-16	2.29569533082596e-15
SUSD2	1480.03182425892	-1.98631802802979	0.239580698771836	-8.29080989500519	1.1247993468897e-16	2.30401663194426e-15
UPK1A	124.571774779592	-4.0460983896905	0.488068453888528	-8.29002234718207	1.13227193176029e-16	2.31487713680584e-15
PLCL1	389.701966869336	-1.64411394090766	0.198328171881745	-8.28986585873428	1.13376257912939e-16	2.31487713680584e-15
MND1	267.785605757471	1.43373346144065	0.173009112020021	8.28704017205025	1.16101431913437e-16	2.36796985003665e-15
ARHGEF37	1164.8751045157	-1.49983626975832	0.181064191257981	-8.28345052292168	1.19656700416216e-16	2.43786068044553e-15
SPC25	575.612928625287	1.35699670043374	0.163975668813243	8.27559789970583	1.27812633558985e-16	2.59844590926777e-15
SMIM5	273.451780902193	-2.02879297651367	0.245224412950283	-8.27320963726802	1.30400123580327e-16	2.6482115032887e-15
BYSL	1217.48548607864	1.07778541071544	0.130332360251317	8.26951502019281	1.34505029869778e-16	2.72865391077e-15
DARS2	3037.7766235502	1.12210082795501	0.13569492116051	8.26929127750995	1.34757670392112e-16	2.73085843162135e-15
SLC7A8	3702.18069358549	-1.71729378170645	0.207809052610315	-8.26380641331701	1.41099370398603e-16	2.85209247879744e-15
CHEK2	717.045373063123	1.09865389444955	0.132948929398385	8.26372878233119	1.41191208223893e-16	2.85209247879744e-15
CNFN	3786.07289578093	-4.22833392149267	0.511764228944124	-8.26226938568293	1.42928690638294e-16	2.88105356432216e-15
GDPD5	1427.72575817904	1.8190407630378	0.220235242732941	8.25953530627061	1.46240673245772e-16	2.94468480905074e-15
CA11	402.635526696239	-1.43861178366855	0.174201163738189	-8.25833624068478	1.47716947603847e-16	2.9712566936901e-15
CEACAM20	125.622827787697	-4.16809777261526	0.505600897501654	-8.24384963161903	1.66756698104224e-16	3.34359518989527e-15
ATP6V1G2	47.4837682668726	-1.98316157130031	0.240659763728035	-8.2405198965517	1.71463948049545e-16	3.43434864477695e-15
ANKRD61	42.5582358383649	1.42756421983672	0.17333613668825	8.23581422265242	1.7834050083854e-16	3.56080275779519e-15
MGST3	6726.3977387105	-1.08089302272201	0.131254965121451	-8.2350638828928	1.79461846280345e-16	3.57942408017412e-15
CHST4	246.210656928951	3.46708160461234	0.421032577980425	8.23471100797699	1.79991600635062e-16	3.58621920256918e-15
RHEBL1	76.2742612183234	1.50877378340852	0.18338408828078	8.22739746699527	1.91324777500442e-16	3.80005065929674e-15
CCNB1	3084.01438658679	1.3704401622686	0.166626085075112	8.22464358837231	1.95772132663238e-16	3.88376419939115e-15
C1QTNF2	137.38318962607	-1.92324226595888	0.233905054212215	-8.22232025911667	1.99603316047057e-16	3.95206231605488e-15
KIFC1	1812.68713503841	1.42050137520535	0.172764952390208	8.22216170324292	1.99867453278128e-16	3.95316564523412e-15
NMRK1	949.394795634411	-1.02477082875609	0.124682878031849	-8.21901807956599	2.05176113797002e-16	4.05393804843909e-15
NT5C1A	6.96906452878425	-2.89225675764213	0.35207890722947	-8.21479701922921	2.125234361941e-16	4.17302747176987e-15
TNFSF12	1146.99639033737	-1.42885814131031	0.174013618578673	-8.21118572776713	2.19014801995973e-16	4.2960421553874e-15
GPM6A	119.416858439287	-2.83815188101512	0.345676704366239	-8.21042275966662	2.20411058084938e-16	4.31450665609402e-15
IPO4	304.82330644082	1.02720623348251	0.125164376999518	8.20685771868198	2.27052362932973e-16	4.43992703104396e-15
PGGHG	2585.17819064961	1.79569062805326	0.218849147746567	8.20515248308263	2.30298405246412e-16	4.49876431587429e-15
CAMK2A	69.3038442959563	-2.43419711095421	0.296847648316478	-8.20015629148272	2.40074698751739e-16	4.68491449169031e-15
PCOLCE2	175.378435768593	-2.73063306840122	0.333179155875852	-8.1956899771326	2.49159762784511e-16	4.85720696865017e-15
MXRA5	16926.7972457842	1.72910327831599	0.211018611072464	8.19407951520549	2.52518097528094e-16	4.91762143112207e-15
TBX10	145.251937053804	-3.41872629492958	0.417357772381528	-8.1913564839625	2.58298290379507e-16	5.02502766350615e-15
SCUBE1	657.60122143357	-2.27213728500194	0.277522575973704	-8.18721603829891	2.67338035042126e-16	5.19024344798265e-15
PCNA	8882.60117106108	1.17433269307716	0.143461498441012	8.18569933981286	2.70726857645942e-16	5.2506615908264e-15
CDC25A	689.512837521313	1.46751221068836	0.17945411412149	8.17764595630755	2.89442728704444e-16	5.60791591222257e-15
HTR2C	33.4765516268741	6.04767849251025	0.739708866874236	8.17575503463373	2.9401881323278e-16	5.69076413204017e-15
PAEP	64.0456353227553	3.87493674931951	0.474142375843887	8.17251725797095	3.02020479478003e-16	5.83967834326071e-15
ZIC5	236.117841560379	3.79087471775916	0.463906551910755	8.17163435641332	3.04239429473013e-16	5.8765921570714e-15
PRR7	961.849499096589	1.50676036432323	0.184432426029818	8.1697150374177	3.09118735819931e-16	5.96476518924969e-15
NPR1	604.896705413489	-1.74219187909976	0.213325629843163	-8.16681933802617	3.1662651904924e-16	6.10342663955893e-15
ALDOC	1281.68533804607	-1.54999189897504	0.189822485157821	-8.16548101604695	3.20156887217046e-16	6.1652140474446e-15
TMEM25	854.309565816223	-1.71600055269339	0.210240295700137	-8.16209160560209	3.29272321003126e-16	6.32790008590406e-15
ZNF331	1187.43898402085	-1.79828247589414	0.220534537277138	-8.15419887559066	3.51502046826036e-16	6.74144673831775e-15
HRH2	164.945951185468	-1.85426398228592	0.22741918354245	-8.15350734006924	3.53518792852416e-16	6.7732772351764e-15
NCAPD2	8291.72625759264	1.00452085534439	0.12320902817488	8.15298091564038	3.55061661437747e-16	6.79597335434025e-15
ABI3BP	3855.2401680816	-2.5916276035524	0.317936359497871	-8.15140365715157	3.59724202055422e-16	6.8782748634952e-15
HAGHL	456.384691185483	1.71831214400179	0.21082927758076	8.15025391026905	3.6316094956175e-16	6.93001699324676e-15
CA1	511.686392810483	-4.00331549805128	0.491183150723947	-8.15035184360632	3.62866957257568e-16	6.93001699324676e-15
SOX17	305.461295905014	-1.61328002982187	0.197992771305434	-8.14817641666898	3.69453113764483e-16	7.0430016702359e-15
KLHL41	45.1907517842541	-2.40771963763664	0.295587677084909	-8.14553455469327	3.77609986586155e-16	7.18405840076849e-15
IMPG2	35.5776773353562	-1.88462589199909	0.231374276843261	-8.14535616366632	3.78167130177425e-16	7.18744902325191e-15
MSLN	7639.60464346478	3.07290456777579	0.377375950604399	8.14282034362357	3.86175064789333e-16	7.33230092985392e-15
MAGEA1	154.403134364851	7.5477178053161	0.92722045367763	8.14015456128003	3.94773609595305e-16	7.48806582680374e-15
OLFML2B	2804.22774262263	1.87534561712207	0.230612193812494	8.13203146858259	4.22155187949774e-16	7.97553745521048e-15
IDO1	2900.14799156876	3.17692495828826	0.39114985582968	8.12201490282947	4.58507009984179e-16	8.63650542738819e-15
MCM7	8348.01477825107	1.26048690592999	0.155218440219976	8.12072911017292	4.63391296723157e-16	8.71120526882542e-15
EPHB4	7846.49442775712	1.08602570487784	0.133734640059301	8.12075094677242	4.63307920499838e-16	8.71120526882542e-15
FKBP5	4621.10386723234	-1.58738395776906	0.195514628666277	-8.11900351701332	4.70026899256879e-16	8.8271982426777e-15
CYP19A1	52.6923663249329	2.33826754712306	0.288120923783874	8.11557701681206	4.83481963230906e-16	9.07090591351515e-15
IL11RA	281.654368648112	-1.24679472978303	0.153690890008125	-8.11235285134414	4.96488782725471e-16	9.30573046515487e-15
SLC22A17	863.894167445458	-2.00146719271629	0.246839301233254	-8.10838137491315	5.12985116837854e-16	9.60543109198462e-15
PITPNM3	1582.53759355306	-2.09646825485609	0.258573982935117	-8.10780818340162	5.15410161793374e-16	9.64132144861609e-15
FOXF1	2581.99047641464	-1.92710530043665	0.237712153355203	-8.10688588377332	5.19335938596242e-16	9.70518628895912e-15
TTC9	1351.51074878915	-2.23270190758303	0.275591563602795	-8.10148858838428	5.42907386413091e-16	1.01257298972306e-14
BAMBI	1585.12961405256	2.67506658662638	0.330280747096774	8.09937185300894	5.52436838379956e-16	1.02933417980265e-14
SLC10A6	56.2323897154892	-2.41100133019043	0.297714981649765	-8.09835405940959	5.57077395300076e-16	1.03696212306691e-14
TDRD5	205.870470048537	2.74359747885016	0.338814058400737	8.09764946531567	5.60312420478928e-16	1.04196137172983e-14
SLC5A1	4424.98245826055	-2.5883413456673	0.319680348017742	-8.09665455420377	5.64911933762375e-16	1.0494857551033e-14
CEBPD	9346.70749605205	-1.32967952438755	0.164353152918159	-8.09038038381703	5.94786861710669e-16	1.10390579187162e-14
ID3	2876.33853717905	-1.26606821673101	0.156513031026235	-8.08921920704989	6.00484160939491e-16	1.11339037778106e-14
NEFM	45.7233239376058	-2.77998741249404	0.34371843395758	-8.08797881593143	6.06629530836768e-16	1.12368642001092e-14
C2ORF40	1221.07095519364	-3.72501304249823	0.460687861960305	-8.08576337706764	6.1776022645556e-16	1.14318790003991e-14
TP53AIP1	34.0714234059132	-3.37467852906697	0.417506760513808	-8.08293145939457	6.32281635745252e-16	1.16769062915817e-14
HK1	6464.0328325757	-1.01739994867989	0.125882812732141	-8.08211960472125	6.3650631521215e-16	1.17329949338621e-14
HSPB8	3366.93993209487	-2.75685347232676	0.341183711917251	-8.08026109111385	6.46282532314758e-16	1.19016379348994e-14
NUP155	3822.97686505798	1.00245236760943	0.12407259751845	8.07956299504703	6.4999277942715e-16	1.19467665117967e-14
VSTM2A	42.6217763299681	-3.66155140358898	0.453182821868229	-8.07963414962283	6.49613647914018e-16	1.19467665117967e-14
IGSF11	84.7002270755761	-2.67860580000814	0.331606249730637	-8.07766983337607	6.60160533308696e-16	1.21101789127653e-14
PCLAF	1948.7117574872	1.45581160562	0.18023169913424	8.07744482581661	6.61379370998805e-16	1.21208153711163e-14
SAGE1	52.1439793255784	5.97106314799301	0.739995068842907	8.06905802403476	7.08425947119752e-16	1.29330349999687e-14
TMEM35A	211.205112179232	-3.06981739538446	0.380662262976922	-8.06441219409913	7.35890742934717e-16	1.34215150115247e-14
HAPLN3	1093.0238830885	1.6346997980283	0.202725769399852	8.06360140039254	7.40790287998301e-16	1.34978964291564e-14
FOXF2	1512.20559707124	-1.97869381584658	0.24547265326114	-8.06075051358814	7.58274463936819e-16	1.38032150018748e-14
FAT3	333.661491511731	-3.0897515119418	0.383348741267052	-8.05989737107129	7.63585289446368e-16	1.38865635380812e-14
SSBP2	1101.2697131219	-1.70707485352501	0.211916956689311	-8.05539528404862	7.92223673878479e-16	1.43935810786657e-14
GLRA4	19.9211332588535	-3.61844461319333	0.449210841011224	-8.05511417544554	7.94046533840778e-16	1.44128944056382e-14
DNAH2	313.977812280794	2.51720390278365	0.312561499895897	8.05346756917291	8.04807312253947e-16	1.4594249616475e-14
PBXIP1	6610.93552901951	-1.13804682438351	0.141390566978891	-8.04895863069437	8.35014644077624e-16	1.51131276420462e-14
TRIB3	2022.56318864567	2.07681093447399	0.258158249194324	8.04472040291345	8.64425529466561e-16	1.56305275909645e-14
DMPK	3201.72364731649	-1.90132224350129	0.236361658584883	-8.0441229549863	8.68652720716002e-16	1.56920045776582e-14
FBP2	158.741519392338	-2.93425376910892	0.364812495755951	-8.04318328797555	8.7534249347385e-16	1.57978081981085e-14
DGKB	88.1023994168174	-2.95001360321149	0.366802425322685	-8.04251389727397	8.80139020445214e-16	1.58692746576091e-14
SPERT	21.8688677139805	4.48164776219136	0.557276199130331	8.04205844280679	8.83417378298933e-16	1.59132581496431e-14
UAP1L1	1454.54337523773	1.35099918039331	0.168099582827203	8.03689787726636	9.21414001126799e-16	1.65505499747852e-14
EIF4E3	2033.40897946967	-1.28659788689312	0.160156985805859	-8.03335477637371	9.48429022213801e-16	1.70035932829408e-14
FAXDC2	1388.4093769788	-1.99316753692498	0.248264040373734	-8.02841818704187	9.87374215141367e-16	1.7635520296377e-14
ABCG4	33.2504983956218	-1.73512302085405	0.216122722906302	-8.02841551097011	9.87395748352615e-16	1.7635520296377e-14
CHI3L1	2702.81201806823	2.38130129873358	0.296685281346274	8.02635468779548	1.0041164237878e-15	1.7900451434593e-14
STAT1	21742.9918558768	1.27250971156881	0.158582534661794	8.02427401152761	1.02128111167779e-15	1.81763253766332e-14
HSPH1	9898.28895124151	1.2285098588181	0.153099711136418	8.02424674546548	1.02150795294659e-15	1.81763253766332e-14
IGLL1	82.7893924860968	-3.01480512079384	0.375889958120235	-8.02044602593375	1.05361876540072e-15	1.87301225324468e-14
ATP1B2	324.404323818874	-2.07590022235054	0.25888494718441	-8.01862080019597	1.06939081594079e-15	1.89927013078323e-14
THY1	7758.53007088943	1.58929474509036	0.198298037691374	8.01467711729903	1.10426723079434e-15	1.95937706582854e-14
TIAM1	732.927640319192	-1.90920903966084	0.238339787388694	-8.01045037666006	1.14289125029732e-15	2.02239676935701e-14
MEI1	300.171365936921	-1.87169452776834	0.23365474749441	-8.01051357971284	1.14230401423182e-15	2.02239676935701e-14
VCAN	12869.9576251567	1.67365249547464	0.20895601742191	8.00959223919027	1.15089392106886e-15	2.03449728749619e-14
GRIA4	41.4768485991834	-2.53258732011849	0.316236619116416	-8.00852009863593	1.16096990613508e-15	2.05039824763223e-14
MYOM2	116.63762838582	-1.67332547674731	0.209016426774311	-8.00571276894957	1.1877667125634e-15	2.0938251862363e-14
DISP1	700.611105993363	-1.04360276242376	0.13044069336901	-8.00059195845776	1.23822478679915e-15	2.17655259210713e-14
GRHL3	638.279789946044	-2.98185675522367	0.37270410234735	-8.00060084244702	1.23813544545527e-15	2.17655259210713e-14
NCCRP1	1629.35283619931	-4.19993328910124	0.524959735225084	-8.00048652741046	1.23928553325374e-15	2.17655259210713e-14
KLK13	1717.22164238268	-4.51536138476454	0.56458250825603	-7.99769974934627	1.26765025038203e-15	2.2243098935473e-14
SHBG	46.38407827855	-2.47521339099279	0.309671962926075	-7.99301740979266	1.31675525745792e-15	2.30620625332058e-14
DEFB131A	4.76283603392877	-5.72769293481456	0.716649857779347	-7.99231713038041	1.32425857617867e-15	2.31720818016209e-14
ACADS	2427.52747920416	-1.35431403671923	0.169456591389485	-7.99210007479981	1.32659281106493e-15	2.31915322030227e-14
KRT2	16.7962989212118	-3.18267831315124	0.398454543510029	-7.98755683675906	1.37639204946179e-15	2.39737414088074e-14
EPYC	59.5041819062293	4.17024673363746	0.522102006500976	7.98741755770223	1.37794745059325e-15	2.39788139842687e-14
C15ORF62	163.225537689285	-1.72311721870761	0.215746080940971	-7.98678340386195	1.38505128961853e-15	2.40803417612139e-14
KRT3	12.8082311564196	-3.8811226487106	0.485998746780341	-7.98586966411411	1.39535054896695e-15	2.42371879238141e-14
BAG3	5871.25953573674	-1.32216225667063	0.165612929470311	-7.98344827846093	1.4230095411411e-15	2.46724359930205e-14
SEMA6D	693.71731183383	-2.03737457372462	0.255286992167418	-7.9807222311919	1.45479518148587e-15	2.52005068515288e-14
MAP3K20	9297.04934960379	-1.7180133034479	0.215277391468009	-7.9804632141467	1.45785144686752e-15	2.52304071571014e-14
CDHR5	8705.42884351566	-2.44453191801515	0.30637870886547	-7.97879176091357	1.47772636150567e-15	2.55510607338555e-14
SEMA5B	202.601038335764	1.61651969128432	0.202638020236103	7.97737605904774	1.49476875991299e-15	2.58221983952911e-14
PDZRN4	397.484711561891	-3.35645366124381	0.420886814045558	-7.97471802212482	1.52729112893555e-15	2.6360016500136e-14
TACC3	3725.71161606732	1.2077261208719	0.151467879329968	7.97348009501672	1.54267468936088e-15	2.6577160315892e-14
MYL9	50772.0740215022	-2.63853382627205	0.331152973525191	-7.96771896137401	1.61629915364277e-15	2.77950701235686e-14
ALDH3A1	4659.09694722792	-2.9139376547565	0.365829573783719	-7.9652872910686	1.64840354399182e-15	2.83214840782942e-14
LMO3	446.026367247124	-2.43047248103026	0.305153689696257	-7.96474879084535	1.65559765109157e-15	2.84193450189184e-14
C18ORF54	346.783587881539	1.11230672061063	0.139736733069603	7.96001664112606	1.72016143228824e-15	2.950092409371e-14
C2CD4A	1132.58518616428	2.5483466827344	0.320176266345001	7.95919919932002	1.73156278597174e-15	2.96696322712846e-14
NKAPL	29.4431169513782	-2.05648298617546	0.258414908485638	-7.95806634465034	1.74748652919035e-15	2.99154553119879e-14
KCNIP4	93.0247848357634	-1.24832623211584	0.156879260197164	-7.95724196141009	1.7591648854661e-15	3.00882232168809e-14
EMILIN3	85.7445892142132	-2.24413124027194	0.282157350216245	-7.953474323997	1.81352378894407e-15	3.09900173231451e-14
CYBRD1	7715.38952021448	-1.83060700385136	0.230196191297694	-7.9523774634654	1.82965772792028e-15	3.1237576762549e-14
BDKRB1	161.08707379702	-1.72713683377814	0.217283439827138	-7.94877343230658	1.88367191418412e-15	3.20731497919608e-14
ITGB1BP2	90.7276092506703	-1.87696214563881	0.23630744016053	-7.94288213847072	1.97536628043256e-15	3.36042579437174e-14
PLXNA1	6890.83226489371	1.02869015651353	0.129665928870887	7.93338824987588	2.13246447205021e-15	3.61148090230789e-14
SNX24	692.629076306052	-1.03706258899263	0.13072412500885	-7.93321499702082	2.13544274812212e-15	3.61329866604642e-14
SLC7A3	24.0795901064416	-3.23411044780517	0.407758571193138	-7.93143461912245	2.16628638392791e-15	3.65895994036907e-14
GHR	375.427505237845	-2.15186543115004	0.271397241668637	-7.92884046248842	2.21201494880688e-15	3.73287362535311e-14
LIMS2	3031.63015215141	-2.2369770563367	0.282162650445787	-7.92797010094182	2.22756921969907e-15	3.75578070748906e-14
CATSPERB	320.933761842539	2.2504981496408	0.283873461844759	7.92782155477263	2.23023463399875e-15	3.75693521649097e-14
CADM3	322.559536267575	-3.03561717660548	0.383335195620142	-7.9189628588489	2.39499870545864e-15	4.02733470258328e-14
DSCR8	85.6291813177876	7.03218477213441	0.888745546057338	7.91248384121941	2.52303627160403e-15	4.23512849555621e-14
MAGEA10	109.514290098057	6.86157561013767	0.867204938350366	7.91228844151886	2.52700065306581e-15	4.23803257182601e-14
ACY1	557.162542135441	-1.46465334081061	0.185219405490465	-7.90766678541146	2.62257648834384e-15	4.39443735255353e-14
CCNA2	2627.38823969401	1.36187846651103	0.172305540427994	7.90385766544841	2.7040177644576e-15	4.52291084270121e-14
CDC25C	466.83293709732	1.41301005839478	0.178824319298941	7.90166608174055	2.75199847959122e-15	4.59506225007801e-14
MT1M	291.486919735006	-2.66556795236843	0.337400619537925	-7.90030544703495	2.78220787681086e-15	4.64141767874655e-14
LIG1	2294.64417813674	1.02705074271361	0.130043008328185	7.8977774808291	2.83920429767182e-15	4.73233981706846e-14
RACGAP1	3208.80453125924	1.03649173564236	0.131256723320516	7.89667538104959	2.86441107116608e-15	4.7701623527549e-14
ITLN2	105.688897307824	-4.16372769028196	0.528443638216987	-7.87922758296557	3.2941103494651e-15	5.46655162805372e-14
FBP1	4924.69484004068	-1.86342514555416	0.236629320726274	-7.87487002808801	3.4109725527919e-15	5.65059627784776e-14
ZHX1-C8ORF76	44.7962239362077	1.24517073212322	0.158146380230217	7.87353292759905	3.44764290493497e-15	5.70636043811575e-14
ST3GAL3	474.600128639683	-1.24492466426232	0.1581174492857	-7.87341732292236	3.45083156547249e-15	5.7066585121083e-14
TIMP1	37047.7586003523	1.47366664606212	0.187178175545668	7.87306875796835	3.46046342861244e-15	5.71760194372131e-14
C1QL1	215.316049610958	-2.27878444534348	0.28945422147974	-7.87269376723523	3.4708550697587e-15	5.72978058861472e-14
IGLL5	8641.36046939789	-2.8046407667866	0.356292437407434	-7.87173813509655	3.49747640947874e-15	5.76870717695589e-14
GAS2L3	908.118607928702	1.2511915449509	0.158951628778918	7.87152390046376	3.5034719399436e-15	5.77357565220244e-14
FHL1	11336.4890611095	-2.70540490448986	0.343717322639221	-7.87101704306464	3.51769707815309e-15	5.79198595298678e-14
PIF1	420.080927454814	1.22004916164415	0.155013500443686	7.87059938748611	3.52946145840492e-15	5.8049973896294e-14
CSRP1	31544.5534400625	-1.9749743162739	0.250990965542749	-7.8687067958927	3.58325865444062e-15	5.88461040324066e-14
FAM129B	19143.0615283138	-1.26291914062876	0.160537605349689	-7.8668118779885	3.63793062611083e-15	5.96406811720572e-14
IGF2BP2	3998.11609015407	1.55503036609431	0.19769068725714	7.86597683315075	3.66228318360923e-15	5.99880720437823e-14
SPOCD1	213.425142316828	1.69908623421663	0.21601284818745	7.8656721045695	3.67120994974298e-15	6.00306123506249e-14
TUBB3	128.806016891153	1.98815985523512	0.252794321174281	7.86473306045687	3.69885339459178e-15	6.04305350461816e-14
KLF2	6820.49459098333	-1.69776633445975	0.215879977806792	-7.86439924493238	3.7087294993547e-15	6.04876879997935e-14
APELA	26.1397516113449	2.98251761406645	0.379241948609704	7.86441907336548	3.70814214033261e-15	6.04876879997935e-14
DPP6	270.071404134717	-3.52970692799581	0.449029955502102	-7.86073820854317	3.81876156072852e-15	6.21753384411147e-14
C19ORF84	26.8304418927627	2.84939433836643	0.362872033502388	7.85233932431907	4.08347865641091e-15	6.63713994471312e-14
LIPG	2009.56366894701	1.79601677305977	0.228742531853417	7.85169578437076	4.10449131566871e-15	6.66558144482912e-14
TMEM63A	9761.7493182322	1.05043638099216	0.133817576814959	7.84976388000721	4.16821276663505e-15	6.76327286206446e-14
ZBTB16	484.925878787206	-2.78309203152314	0.354955913991072	-7.84066956437057	4.48150316151628e-15	7.26539760407186e-14
ARL4D	318.084794614301	-2.33903629450779	0.298360943324158	-7.83961958441227	4.51913405780868e-15	7.32014814761017e-14
SH2D5	54.4936419063978	2.7617790589815	0.352416537494151	7.83668972693239	4.62579192787073e-15	7.48652058770068e-14
NUP62CL	214.922339216746	1.84220305808688	0.235196450102543	7.83261421370818	4.77828783633537e-15	7.72015022824611e-14
VEGFD	127.367381287292	-2.93283800167653	0.374448152053918	-7.83242749520691	4.78539171215416e-15	7.72504765924597e-14
TMTC4	1914.89709392891	1.00642919618833	0.128501846918514	7.83202125356637	4.80088348361018e-15	7.73688682388427e-14
PAQR7	724.311323415177	-1.30294342580109	0.166408742316746	-7.82977749643127	4.88734132727453e-15	7.86953228317006e-14
JAM2	1208.58209434183	-1.90582450766296	0.243457091184496	-7.82817414925365	4.95005965500383e-15	7.96376009636239e-14
HOXB9	1063.46313276328	2.64364101597944	0.337849236090078	7.8249134039024	5.08006477020556e-15	8.15907439130052e-14
RCC1	3122.78699740576	1.1196853081513	0.143119146628986	7.8234487454981	5.13954879133837e-15	8.24065608403264e-14
HELB	1138.35663468028	1.07572966323562	0.137513536075935	7.82271835873383	5.16946759529564e-15	8.27463808840234e-14
DGAT1	7807.36618301544	-1.46528444291014	0.187327072156018	-7.82206451019401	5.19639656620701e-15	8.31072934804508e-14
PDE2A	686.935694015086	-1.77229140299389	0.226604227444962	-7.82108711287989	5.23690869102905e-15	8.36846537922823e-14
TERT	127.002313179312	2.51978021233439	0.322217836269779	7.82011399960083	5.27755207654345e-15	8.42390040966111e-14
HPDL	909.07260556971	1.89080886346886	0.241948850470652	7.81491153932228	5.50016433952334e-15	8.75962360974633e-14
PARD6G	510.135519814284	-1.38930816457603	0.177868559036463	-7.81086984738671	5.67946405885424e-15	9.0375901231835e-14
CDH24	744.570180723445	1.05001842655707	0.134657767559349	7.79768182399344	6.30547482794282e-15	1.00001878374933e-13
FAM46B	803.555851027833	-2.70247170892174	0.346647047009309	-7.79603268580324	6.3883846166428e-15	1.01130976342057e-13
XIRP1	89.5979972403276	2.75562355301384	0.353469418570403	7.79593200497764	6.39348091668303e-15	1.01130976342057e-13
EGR1	17002.786830463	-1.82004170750244	0.233523915047029	-7.7938129254809	6.50167856631448e-15	1.02598867758613e-13
DIAPH3	957.034567675282	1.30562035191723	0.167524921028856	7.79358882188246	6.51322586664555e-15	1.026956510711e-13
ACADSB	1816.21575438072	-1.08712507217727	0.139495065911648	-7.79328691715746	6.52881391617027e-15	1.02855932194284e-13
CREG2	207.087958921847	2.67085418218333	0.342781812710162	7.79170330265351	6.61118308144106e-15	1.04067154098568e-13
TGFBR3	2938.7770162483	-1.77477167155239	0.227842056932206	-7.78948230826618	6.72843024302804e-15	1.05824929394491e-13
CGB5	25.0510232658315	5.6122467356719	0.720652621321008	7.78772819196058	6.82247511415237e-15	1.07215168156787e-13
SLC52A1	145.048058875587	-2.40398997898682	0.30885741542881	-7.78349445050292	7.05482488077001e-15	1.10683141719144e-13
LMNB1	3775.97012518159	1.23255568469793	0.158400948525805	7.78123929287666	7.1817504027006e-15	1.12429968770809e-13
P2RY1	374.700230965075	-1.95647258273378	0.251435823872708	-7.78120059663522	7.18394781475224e-15	1.12429968770809e-13
SLC12A8	1411.64944652308	1.13339448441972	0.145678182689482	7.78012509145306	7.24528714583467e-15	1.13296460496448e-13
MAB21L3	97.3356194642236	-3.61279907076652	0.464521613643366	-7.7774617254736	7.3994146045258e-15	1.15611281893448e-13
TMEM236	267.109492291213	-2.97712274014256	0.382854783320407	-7.77611478253633	7.47858554342231e-15	1.16752107479535e-13
WDR90	2374.13472794117	1.10406299689775	0.14204115290936	7.77283888706738	7.67463321489613e-15	1.19714179950781e-13
FIBCD1	444.606293009303	3.44879781042132	0.443747597617358	7.77198080381544	7.72681613854557e-15	1.20429127786304e-13
NEGR1	1206.60989040782	-2.30801670149999	0.296993889286997	-7.77125989710064	7.77092670516052e-15	1.21017190265587e-13
SMKR1	81.898714951389	2.05668023343048	0.264657866368958	7.7710905088431	7.78132707407921e-15	1.2107974728559e-13
TRIM73	18.9792252724425	-1.56920621249034	0.201941928891296	-7.77058147906982	7.81266380403149e-15	1.21467710684319e-13
RAB30	1394.97472435556	-1.19267384090878	0.15354877967585	-7.76739381079148	8.0117455176798e-15	1.24460924635013e-13
CES2	14320.2610550139	-1.93714833122888	0.249522322209405	-7.76342699152653	8.26647169526356e-15	1.28103296663202e-13
PMP2	32.6090007263289	-3.25939454218297	0.419915968492031	-7.76201618120848	8.35897376095645e-15	1.29431032079855e-13
SGCA	483.885944846323	-2.63981584078838	0.340111259133885	-7.76162437994803	8.38484308406724e-15	1.29725696263122e-13
LNX1	844.218504063067	-1.29249818469598	0.166573630417385	-7.75932049663176	8.53856235230844e-15	1.31888803500478e-13
GPER1	333.719605430035	-2.2977398503594	0.296150251294107	-7.75869627095981	8.58068717296795e-15	1.32323962842972e-13
TXNIP	35501.1538971594	-1.4671269746213	0.189124470530173	-7.75746771694061	8.66419234210756e-15	1.33503168436309e-13
CDKN2A	1925.92004170213	2.70023942269577	0.348109604427349	7.75686562034895	8.70540853367012e-15	1.34029374242415e-13
CTAG2	139.339725218628	8.37008840739012	1.07943087577906	7.75416804837008	8.89245075865767e-15	1.36798058386228e-13
TGFB1I1	4912.31140278585	-1.80668324504369	0.233120073511428	-7.75001147618943	9.1884244238376e-15	1.41236656783915e-13
ENTPD5	3022.60954466485	-1.39798320356599	0.180463777876041	-7.74661386356574	9.43753872660604e-15	1.44948368069849e-13
ARHGEF25	836.736251852685	-2.04044963316555	0.263425455179669	-7.7458331875098	9.49571060742295e-15	1.45723817800646e-13
DNAJB5	1555.51851224222	-2.21652296681663	0.286364863222842	-7.74020577060736	9.92560433439695e-15	1.52075010512796e-13
UGT1A5	6.92452929201947	-4.1123004929964	0.531309475629181	-7.73993441040475	9.94681140277758e-15	1.52276931951481e-13
CACNB2	432.730785116219	-2.02351763091439	0.261491321349631	-7.73837395623856	1.00696307055542e-14	1.54032867115284e-13
LGR5	1827.44099800246	2.79856015762064	0.361752769153933	7.73611260576087	1.02502683357308e-14	1.56543550557281e-13
SLC5A11	43.5734707601142	-2.58659147254019	0.334402059069583	-7.73497471796957	1.03423654926645e-14	1.57822999730378e-13
SLC17A9	3199.53610209996	1.87407626334488	0.242320266616159	7.7338816497485	1.0431601705308e-14	1.58981602754323e-13
KLHDC8B	713.250828444021	-1.21948859081104	0.157682168407885	-7.73383955284356	1.04350535338007e-14	1.58981602754323e-13
AC004754.1	23.5093973532492	-1.69851125276121	0.219632192639529	-7.73343485009453	1.04682954237908e-14	1.59360054252379e-13
RAB27A	3037.12503805934	-1.12476180331995	0.145460150791859	-7.73243941517279	1.05505035035544e-14	1.6048271888967e-13
CHD7	3720.45007508089	1.02257562770493	0.132251208518355	7.73207019550987	1.05811567834894e-14	1.60820017523419e-13
CLIC3	1364.50654014451	-2.43866359070267	0.315474406677476	-7.73014716593422	1.07422326102393e-14	1.63137444476396e-13
CCDC18	401.561200315945	1.00383340486709	0.129865003701497	7.72982232514669	1.07696789582121e-14	1.63299856166114e-13
NECAB1	270.007768756905	-2.45659581334368	0.317811948480603	-7.72971508808335	1.07787547406144e-14	1.63299856166114e-13
FNDC5	166.363465674188	-2.2452995777141	0.290547376293064	-7.72782603085478	1.09398707206667e-14	1.65476449624886e-13
RAB3IP	2626.44843019898	1.32014047005343	0.170849226723155	7.72693266088115	1.10168885340329e-14	1.66508638815566e-13
DGKG	441.975220525637	-2.10944376467402	0.27307207625352	-7.72486075330388	1.1197568133386e-14	1.69104675441134e-13
EN2	118.940759321858	3.97239700698683	0.514754589465767	7.71706962556575	1.19034636075188e-14	1.79336693969354e-13
ILDR1	698.924708487213	1.55955270105967	0.202107468443609	7.71645260350591	1.19612026978351e-14	1.80063565692489e-13
ZNF280A	17.1229932791768	4.68968661964367	0.608376131524841	7.70853157550639	1.27273632965916e-14	1.91293682258121e-13
PRIMA1	894.36359282244	-3.11615764314115	0.404267606694659	-7.70815566604318	1.27648991941885e-14	1.91705944509396e-13
TCEAL1	871.695002805458	-1.16313926398029	0.150913448205434	-7.70732680096835	1.2848049622716e-14	1.92802061110504e-13
NPPC	42.5930733715345	-3.07566242699563	0.399249484472072	-7.70361026530209	1.32274863825692e-14	1.98339100161717e-13
HOXA4	249.332504177937	-1.92802085941393	0.25032367287616	-7.70211157922631	1.33835940714441e-14	2.00521336767103e-13
DNAAF3	101.410979685042	2.04263853883543	0.265266921774143	7.7003138015625	1.35732488973241e-14	2.03042101801611e-13
RERG	859.852317471508	-2.23507646015046	0.290323849222612	-7.69856305685954	1.37604826152374e-14	2.05477624301279e-13
TMEM108	142.911311242965	-1.63617186937938	0.21253774268386	-7.69826501739556	1.37926086432349e-14	2.05674686120189e-13
ROS1	94.3095971465454	3.37253102796285	0.438253051434243	7.69539656809185	1.41055996490143e-14	2.10176758949335e-13
IER5L	2525.68530372194	1.48622676401554	0.193321609357032	7.68784601451733	1.4963274472555e-14	2.2260658054543e-13
C14ORF39	11.4954957079563	-2.7259867554116	0.354684595363496	-7.68566436503365	1.52205056291121e-14	2.26255917533697e-13
COL21A1	207.198433069874	-2.20776367141062	0.287400537808471	-7.68183556038408	1.5682506327144e-14	2.32576841292625e-13
RAB15	2576.63593865188	1.45103304282488	0.18913987382677	7.67174585383225	1.69670884364251e-14	2.51234764607425e-13
MZB1	1824.53976761762	-2.47615649190932	0.322794359207786	-7.67100298154651	1.70656579977494e-14	2.52300390414116e-13
TKTL1	133.333223559601	3.96539113839064	0.517253611821418	7.66624156461123	1.77109488599734e-14	2.61432901148619e-13
CGNL1	1143.1542782589	-2.00820360584031	0.261957739551314	-7.66613580220994	1.77255514718197e-14	2.61444992470821e-13
FCHO1	1103.15975640686	1.48807049275769	0.194136186440894	7.66508562900377	1.78711930972391e-14	2.6318384368667e-13
TMEM240	46.8282644260524	-1.52986295673427	0.19959945188909	-7.66466511934293	1.79298403300025e-14	2.63842677563605e-13
TNFAIP8L3	241.865327007522	-1.89064888727522	0.246732667218904	-7.66274246773255	1.82004077467215e-14	2.67616538092879e-13
GPRC5A	37820.5189467997	1.76194582520661	0.229951603522801	7.66224630841465	1.82708798767024e-14	2.68444654919667e-13
SERPINE1	6802.92201233359	2.03330631308723	0.265391560277036	7.66153343747899	1.8372602849017e-14	2.69730287027984e-13
NR1I3	38.0143255825485	-1.56360120938668	0.20414036860282	-7.65944149159866	1.86743399583054e-14	2.7373638356193e-13
FAM111B	1051.41707192878	1.41759488710229	0.185096566104091	7.65867739710034	1.87857621873711e-14	2.75157017119733e-13
C15ORF59	212.683803170257	-2.18448598070761	0.285289642097342	-7.65708128990627	1.90206248202108e-14	2.78167472312844e-13
KCTD11	1039.40014175427	-1.09402728386825	0.142876913640571	-7.65713127468891	1.90132260775719e-14	2.78167472312844e-13
APOC3	1496.78437321851	-5.48599817833385	0.716781853215346	-7.65365104281689	1.9535194001795e-14	2.85472696322071e-13
FAM117A	1367.00314033823	-1.29962532372444	0.169837279387064	-7.65217935905905	1.97601358372652e-14	2.88537533919359e-13
ATAD3B	1434.9838538069	1.07235487691003	0.140149115712491	7.65152795619427	1.98605122124502e-14	2.89780150496735e-13
CHSY3	221.763963903604	1.30525130246658	0.170738257220969	7.64475006194611	2.09351580278214e-14	3.05225270923687e-13
FBXO41	1175.9867526552	1.37127686247025	0.179394042899276	7.64393755951069	2.10677602858507e-14	3.0668708910362e-13
MC1R	204.827591134799	1.2365075248554	0.161761615747312	7.64401071999026	2.10557865588848e-14	3.0668708910362e-13
AQP2	115.962837840241	3.95229973017465	0.517087339600104	7.6433890901897	2.11577384766783e-14	3.07524891513896e-13
SLC2A4	716.332220037716	-2.66285559706662	0.348458714634915	-7.64181088097202	2.14187630433761e-14	3.11080472746368e-13
ANGPTL7	79.6814737462738	-2.72566457388267	0.356758204334859	-7.64008939602216	2.17070971441269e-14	3.1502694615899e-13
TOP1MT	1942.3933836393	1.0289319101828	0.134677367588036	7.63997640145594	2.172615573907e-14	3.15062478638135e-13
CYSTM1	23647.0280877736	-1.80013060421995	0.23569865425486	-7.63742419281476	2.21610437756105e-14	3.21123512861559e-13
TDRD6	174.233150136503	1.64348499613268	0.215194421044743	7.63721005476702	2.21979191636648e-14	3.21412313508698e-13
HIST1H3J	11.1857185999194	2.40134186808243	0.314589012432108	7.63326681220523	2.28878508349264e-14	3.3114931703805e-13
AKR1B15	128.782036699593	-3.36778273099559	0.441343109080134	-7.63075861321334	2.33376296713798e-14	3.36885966215169e-13
SPARC	59824.0819769509	1.43219554839984	0.187789110787705	7.62661659343462	2.40994968181979e-14	3.47355057482961e-13
GNGT1	75.2182338462496	4.15879192007508	0.54547508396742	7.62416477362599	2.45619467731968e-14	3.53483312893776e-13
CNTD2	154.519667482781	2.5762363605275	0.337915840293307	7.62389936586388	2.46125272060501e-14	3.53942696015435e-13
SNRPN	952.502606411857	-1.61701995861102	0.212119207603571	-7.62316612851518	2.47527979896463e-14	3.55690206263341e-13
PKIG	2417.62311809028	-1.34882745156604	0.17715705589701	-7.61373824337076	2.66279804265025e-14	3.82057135196595e-13
C16ORF86	68.8525999626652	-1.16915284560331	0.153677800999002	-7.60781868300486	2.78760532860791e-14	3.99360255838632e-13
CAP2	1138.41645500224	-2.09827647167005	0.27584845734683	-7.60662753691544	2.81340592307253e-14	4.02497351149458e-13
PTH1R	73.459167481368	-1.89175390910295	0.248698624397651	-7.60661187284324	2.81374677153195e-14	4.02497351149458e-13
PRSS21	717.78395438467	3.358671690626	0.441572024795643	7.60616955338232	2.82338837738281e-14	4.03386961604324e-13
DNASE1L3	260.779038905673	-2.30963556752764	0.303654435129362	-7.60613151111624	2.82421913227827e-14	4.03386961604324e-13
SLMAP	7649.88258643466	-1.1933068568448	0.156966861262389	-7.60228526739822	2.90946497728362e-14	4.14937832248991e-13
EPHB2	6135.11817817745	2.01611869955496	0.265379988321959	7.59710147062409	3.02837077919996e-14	4.3124727432331e-13
SLC5A2	68.7588482627707	1.59834108138075	0.2104177536487	7.5960371863357	3.05336819341229e-14	4.34155081654005e-13
BMPER	149.833410002119	-2.31514570780061	0.304846171173951	-7.5944719885609	3.09049992123028e-14	4.39105636748285e-13
KRT15	3209.39372654241	-3.5118106227487	0.462445716181229	-7.59399535960335	3.10189510716583e-14	4.39891837000179e-13
HOPX	2409.61587236126	-2.20371363704779	0.290196455296399	-7.59386821178422	3.10494191693357e-14	4.39891837000179e-13
C17ORF78	310.44794401091	-3.62680986849741	0.477598122107842	-7.59385286627754	3.10530983626761e-14	4.39891837000179e-13
SNRPD1	4335.8528189318	1.09549219436296	0.144402362230758	7.58638693605543	3.28949128379542e-14	4.65634855753966e-13
RBPMS2	1640.39345126324	-2.6235252216395	0.345892368856061	-7.58480226180198	3.32994514210335e-14	4.70906042617229e-13
C1ORF115	1807.1330211229	-1.64956473774754	0.217534325176845	-7.58300896378775	3.37631509770471e-14	4.76857369867929e-13
ATP2A1	130.696676017889	1.5106744740021	0.19925939333123	7.58144672000929	3.41722774655248e-14	4.82276606373567e-13
OR2B6	16.9446523579275	3.13949525237592	0.414128682572939	7.5809654933113	3.4299282376787e-14	4.83709136150852e-13
TUBB6	3609.53985380901	-1.52090636515271	0.200681836257004	-7.57869468168987	3.49048840131381e-14	4.91883982140568e-13
B3GALT4	668.188688507144	-1.07754794476292	0.142220946395775	-7.57657695347002	3.54791296324908e-14	4.99234518448877e-13
PRRT4	41.8191263315565	-2.83357570619779	0.374070274337836	-7.57498229768103	3.59176606112203e-14	5.04282891542285e-13
CHST1	432.857873812857	1.42871018688731	0.188727119329056	7.57024317420051	3.72526226614478e-14	5.22252584362411e-13
PIK3AP1	3170.92326670931	1.38432833231044	0.182966973260775	7.56600116206443	3.84888609109041e-14	5.39185165257037e-13
CMTM1	117.155760597878	1.01777795228939	0.134531198961278	7.56536744002658	3.86769755698686e-14	5.41420570191341e-13
CC2D2A	798.958967586569	-1.36406531426312	0.1804046810673	-7.56114146369766	3.99547411993208e-14	5.58483073742607e-13
STON1	1300.35045476204	-2.07016589916967	0.273787337203218	-7.56121857320629	3.9931058738059e-14	5.58483073742607e-13
CHODL	70.9087428880212	-2.78136910878932	0.367911890532737	-7.55987827618696	4.0344673184244e-14	5.63103576864415e-13
MRO	86.2906872991607	-1.79788347177642	0.237840992397358	-7.55918251792659	4.05610417457134e-14	5.65707235171097e-13
KANK2	7455.08079618796	-1.61666512835683	0.21387815217329	-7.55881380089242	4.06761684155598e-14	5.66562062003738e-13
TBC1D30	1019.35314265901	1.37953160144138	0.1825188395165	7.55829702345144	4.08380658037968e-14	5.6831726497903e-13
F2RL2	1306.19798489903	1.69037286772363	0.223710954111252	7.55605765680565	4.1546973386984e-14	5.77758791205508e-13
CACNG8	109.917363561191	2.26692602476249	0.300076407416009	7.55449601747513	4.2048483022414e-14	5.84167690893151e-13
CDKN3	1022.89091480277	1.34254427122686	0.177808359268826	7.55051267976149	4.3354818581034e-14	6.01136110266852e-13
FAM212B	511.463780230506	-1.35302547109642	0.179210688802974	-7.5499150197673	4.35542335707706e-14	6.03459972513058e-13
GPR155	1708.32914433288	-1.83036541721576	0.2424849418152	-7.54836734814941	4.4074830420893e-14	6.10227287170437e-13
LHX1	29.3426755683661	4.15736508504901	0.551119806942847	7.54348697447583	4.57568558956942e-14	6.33053276899729e-13
HGH1	2949.13177233128	1.05187499055604	0.139472535531159	7.54180732823233	4.63502221211954e-14	6.407951991216e-13
SLC15A1	945.272366546872	-3.42441014924385	0.454230866106636	-7.53891997387939	4.73879647502146e-14	6.54664905595098e-13
NEIL3	218.40488095533	1.35956905144302	0.180386958270507	7.53695868303418	4.81058661118236e-14	6.64099030865408e-13
TMEM220	446.429631206345	-1.45352711107727	0.192910218867025	-7.5347336165701	4.89332714789797e-14	6.74539457422447e-13
PM20D1	48.817779170828	-1.94142138696892	0.257712819394566	-7.53327440804	4.948346823186e-14	6.81628486145185e-13
MAFF	2423.03258572116	-1.11792860312401	0.148429782550946	-7.53170006659747	5.00838981095186e-14	6.88898752241732e-13
ANGPTL6	69.6956669942512	-1.7164045685677	0.227954173732955	-7.52960360611098	5.08945892506465e-14	6.98530078803374e-13
RDM1	86.3646174312162	1.62642511634025	0.216071843630036	7.52724227745775	5.1823159866578e-14	7.10760445661064e-13
MZT1	1781.0215229429	1.03018254184124	0.136867956948853	7.52683509571361	5.19849555109862e-14	7.12464332465597e-13
ILK	799.323430870983	-1.22814831626111	0.16317422092287	-7.52660750769961	5.2075604985917e-14	7.1319139016092e-13
CDT1	2097.08144793824	1.41465428137754	0.188030043093359	7.52355452407754	5.33067548332623e-14	7.27949982489071e-13
MYO7A	930.791996570946	1.37931811146406	0.183432688503163	7.51947824959386	5.49952662359699e-14	7.48851550584263e-13
ZCWPW2	49.1009480701825	-1.27794812151466	0.169950667813482	-7.519523976906	5.49760361307493e-14	7.48851550584263e-13
PDZD2	1073.445627825	-1.57782779879742	0.209882459758768	-7.51767346642938	5.57595518550832e-14	7.58713902142911e-13
MC2R	5.91252885750501	3.91477872630215	0.520892452234243	7.51552208044223	5.66842681490415e-14	7.70743511291053e-13
FAM129A	6926.33181152149	-2.12501730345443	0.282802307079507	-7.51414415744847	5.72844353690487e-14	7.78346110372576e-13
SCEL	2315.60476146242	-4.26557150494917	0.567749396754671	-7.51312379957024	5.7732883530682e-14	7.83877834509646e-13
HENMT1	696.539987861594	1.34968120801242	0.179695134003092	7.51095022967732	5.86997078732745e-14	7.96434949170437e-13
APOBEC1	317.017929611143	-3.051780700533	0.406628213557562	-7.50508842914066	6.13871469531088e-14	8.31114492081776e-13
TRIM72	131.822447280577	3.06576212240401	0.408985537501333	7.49601597438887	6.57867770737167e-14	8.89410967593912e-13
PLA2G2C	10.8292755752757	-2.48001868000704	0.331122520626668	-7.48973121886566	6.90148007626698e-14	9.30399957971799e-13
FBXO43	37.0044692717061	1.81793307870074	0.242729639109592	7.48953891815389	6.91159880846778e-14	9.3110231675438e-13
CPNE7	527.230725207883	2.10816189009714	0.281550737574312	7.48768022509874	7.01015676850282e-14	9.43709393789648e-13
SLC11A1	815.408477582066	1.67883127960669	0.224257935536812	7.48616219795313	7.09167463221518e-14	9.53330151834568e-13
BIRC5	2142.08656558921	1.39436946254031	0.186342077276236	7.48284811955423	7.27289176969174e-14	9.75616768652849e-13
FAM229B	269.11601884674	-1.53611618021157	0.20528411545444	-7.48287892032489	7.27118677643703e-14	9.75616768652849e-13
GPR84	102.149364424707	1.920184801516	0.256670557814368	7.48112607019283	7.36884456638847e-14	9.86395509775980e-13
THSD4	1979.03347876043	-1.82065813507546	0.243424405361002	-7.47935743080238	7.46868860292629e-14	9.98351553349584e-13
LTBP4	15934.6605988464	-1.28765083875052	0.172175467201783	-7.47871261613269	7.50541978795662e-14	1.00255494745043e-12
ZIC2	456.209430836363	3.31237751782924	0.442995539082592	7.47722544721084	7.59081319108773e-14	1.01324802680192e-12
FAM212A	90.3164347672784	-1.36242138144679	0.18228609159637	-7.47408301706067	7.77440518414837e-14	1.03629597704094e-12
ZNF789	773.542983557395	1.05539278083109	0.141239453148871	7.47236524428249	7.87660151694515e-14	1.04918102228522e-12
RASD2	609.432570911829	-1.73717782411142	0.232507632095046	-7.47148731617242	7.92934129505459e-14	1.05546488199716e-12
MTURN	1787.82186248377	-1.41138522360504	0.188910545871411	-7.47118281350875	7.94771463855362e-14	1.05716866244099e-12
CCDC78	114.279680858805	1.68651361259752	0.225746673074742	7.47082377616762	7.96943230923629e-14	1.05931459034053e-12
CLIP3	2304.78954871058	-1.89514293905034	0.253678412074655	-7.47065122156558	7.97989064216091e-14	1.05996194468143e-12
R3HDML	25.5979730012842	2.92346067725398	0.391387288744321	7.46948294267106	8.05105439472833e-14	1.06866619845491e-12
BPIFA2	34.7352976275337	4.23240158488692	0.56694968001323	7.46521558101622	8.31633409910196e-14	1.10233560581248e-12
RNF207	1002.69376125174	1.31298019205568	0.175926156396969	7.46324605133194	8.44164937002664e-14	1.11816484113593e-12
OIP5	294.982101849125	1.20387030612212	0.161386161376534	7.45956342138493	8.68096365300888e-14	1.14826024107582e-12
STMN1	7760.3423307441	1.051291913799	0.140966403109053	7.45774802089335	8.80137827467534e-14	1.16337660706649e-12
GABARAPL1	2293.71004156372	-1.22270108004578	0.164017544516719	-7.45469689628932	9.00746657007803e-14	1.18896051427446e-12
BEX4	861.211460793727	-1.70062951877956	0.228175538826894	-7.45316315466115	9.11284723171638e-14	1.20190473497065e-12
CCDC13	33.6165249462686	-1.19873802199799	0.160837816296254	-7.45308565859903	9.11820388877458e-14	1.20190473497065e-12
RPRM	67.761402769266	-3.04283072597324	0.408286107441274	-7.4526922922816	9.14544178548379e-14	1.20382192773807e-12
LBX2	125.100950954917	1.57692306533959	0.211661411829266	7.45021518901894	9.31881079104446e-14	1.22579197700784e-12
KCNJ13	70.3428230147522	-2.31682140765488	0.310993446792269	-7.44974349637156	9.35218811263045e-14	1.2284785603904e-12
NPFFR1	155.214162193685	2.13881003191253	0.287095412556129	7.44982308449245	9.34654816943301e-14	1.2284785603904e-12
ITIH2	155.616259238888	3.16122354654122	0.424495954826927	7.44700511417146	9.5482919660319e-14	1.25337025613628e-12
OFCC1	15.1865752532125	3.99951244763593	0.537121374213998	7.44619864269721	9.60681233640355e-14	1.26017991975728e-12
PMP22	4827.52160267527	-1.31977491265945	0.177275581517157	-7.44476425554256	9.71176876511036e-14	1.27306724213278e-12
PER3	1961.80606111517	-1.4601814461874	0.196181338102203	-7.44301909810962	9.84098535358854e-14	1.28911471123527e-12
BMP6	244.599075541746	-1.69156901913524	0.227375291968062	-7.43954633106241	1.01031662601561e-13	1.3216335008458e-12
PLN	2254.29096495033	-2.82963215298379	0.380495217491314	-7.43670885442439	1.03224710025534e-13	1.34846163895615e-12
AURKB	1349.80043630482	1.40882234845545	0.189445660603115	7.43655116707534	1.03347947247315e-13	1.34914236984658e-12
CORO6	118.25670547479	-1.92664805308373	0.25908532861318	-7.43634563715593	1.0350879190768e-13	1.35031276816016e-12
PRR19	133.093537113776	1.79424890392876	0.241301639198809	7.43570955376096	1.04008141860052e-13	1.35589445690822e-12
SKP2	2203.97745915852	1.16588459263818	0.15680630830006	7.43518934459691	1.04418285356173e-13	1.35986242352531e-12
ANKRD63	7.98867282149864	-3.31855510043921	0.446417502414521	-7.43374774172221	1.05563198531962e-13	1.37239393403308e-12
JAKMIP2	148.036059060306	-1.89610745401622	0.255081737693356	-7.43333282563571	1.05895003010879e-13	1.37576466925366e-12
LY6H	55.0782747965275	-2.16220921031976	0.290923139651535	-7.43223523886629	1.0677768276369e-13	1.38628274241045e-12
PHLPP2	957.584471889487	-1.20038158918982	0.161516314716718	-7.4319525633999	1.07006178955456e-13	1.38829904406778e-12
ALKBH7	2632.43599084631	-1.05330532854346	0.141731712437343	-7.43168420411985	1.07223547518782e-13	1.39016831806989e-12
NRXN1	188.518721704764	-2.88795081280895	0.388746988775082	-7.42886992361974	1.09529388967673e-13	1.41812522180125e-12
RGMB	1521.50432133914	-1.40987228306623	0.189799940306297	-7.42820193089098	1.10083815912125e-13	1.42433139169249e-12
CYP2W1	2367.87767561357	3.43832954885988	0.463091954081664	7.42472314311372	1.13016060075267e-13	1.46127377471552e-12
ASF1B	1983.46390436807	1.25129571840747	0.168562985288774	7.42331251587534	1.14226820169165e-13	1.47592256469259e-12
SSR4	13088.9314094971	-1.14114479659822	0.153750074596605	-7.42207637682287	1.15298288136459e-13	1.4877400880084e-12
DAAM2	1860.22419145804	-1.86579036701028	0.251512332638928	-7.41828580504962	1.18645860071811e-13	1.52678064711134e-12
SLC52A2	4794.47808025227	1.03487566886742	0.139571407520889	7.41466814191533	1.2192972853669e-13	1.56691266320049e-12
TAS2R38	12.9371738014068	3.33212901672555	0.449486786394373	7.41318569886054	1.23301043290547e-13	1.58346255188564e-12
IL13RA2	85.651282935288	2.58956316607622	0.349375874472274	7.41196904333396	1.24437809043973e-13	1.59678745790943e-12
DUSP19	360.207485331498	-1.09136332965791	0.147244837944983	-7.41189534987765	1.2450699337031e-13	1.59678745790943e-12
EPB41L3	1395.25520701809	-1.5455911464594	0.208561380675182	-7.41072552097524	1.25610319259797e-13	1.60958085001490e-12
IGFL4	57.8525960304032	3.12083049107275	0.421171179211486	7.40988615820188	1.26407880026771e-13	1.6178843915977e-12
BHMT2	201.680691438681	-2.09923911782539	0.28343171815448	-7.40650739971606	1.29669010691692e-13	1.65850424463925e-12
GRHL1	1051.72789871913	-1.93256520974539	0.260985428444585	-7.40487781736724	1.31271275236623e-13	1.67786627270099e-12
KY	72.2118977522713	-2.13020652541692	0.287726691869144	-7.40357632994899	1.3256490503094e-13	1.69326001254334e-12
FAM227A	158.590892819824	1.46279652443549	0.197597722822527	7.40290173156146	1.3324035172615e-13	1.70074225541158e-12
LYPD3	2656.73185541671	-3.26506807895987	0.441087028100606	-7.40232169832741	1.33823817514563e-13	1.70704113693089e-12
SLC25A23	6915.86936659695	-1.08759985337539	0.146931203680741	-7.40210265845628	1.34044806105856e-13	1.70871094234937e-12
TMEM52B	70.5597810132426	1.66340614836097	0.224810937744142	7.39913353439279	1.37075957030009e-13	1.74617646268987e-12
ACOX2	483.500912536578	-1.78419794947418	0.2412467790454	-7.39573791009415	1.40625133414172e-13	1.7889856006707e-12
OAT	7994.98900215807	-1.37923085563274	0.186625787855637	-7.39035516731285	1.46437129271603e-13	1.85918304419261e-12
CCT2	8919.85637527932	1.03770945442794	0.140425833749866	7.38973326144792	1.47123654257602e-13	1.86664981535666e-12
RRM2	5481.13026990834	1.33898638049785	0.181202901008033	7.38943125661378	1.47458178720572e-13	1.86964353875122e-12
LBP	87.5368692783914	3.20399202156569	0.433639689668605	7.38860417507964	1.48378150659882e-13	1.88005127703182e-12
WFDC12	14.1409348455584	-3.22791830282987	0.437268700640341	-7.38200172594761	1.55927171302905e-13	1.97306643447198e-12
TLE4	1632.36631126079	-1.10131748612848	0.149208202139633	-7.38107872312438	1.57012128604649e-13	1.98282693433621e-12
TRIM74	10.4063176674518	-1.74046025291433	0.235870536267005	-7.37887944997139	1.59627279500696e-13	2.01183404489647e-12
TMOD1	597.496960044442	-2.27683799973998	0.308620085872224	-7.37747834300922	1.61315600985968e-13	2.02775091154604e-12
GBP6	1957.30790694018	-4.45305127253223	0.603895199947347	-7.37388088681694	1.65731275720923e-13	2.08184823700296e-12
KLF15	358.506262439842	-2.32725769508066	0.316087713781643	-7.36269583919467	1.80232726426937e-13	2.25504904674547e-12
ARHGEF26	958.524438487136	-2.1557501932509	0.292803602438615	-7.36244422984123	1.80572877158338e-13	2.2578156453127e-12
CHAD	138.273548068884	-2.26717745429623	0.307988107649344	-7.3612499898129	1.82195991137956e-13	2.27660972325741e-12
LY6E	26573.5773541559	1.54676877980354	0.210134132413119	7.36086404450769	1.82723594900106e-13	2.28169924164924e-12
CLDN2	5924.25360386582	2.96266002580292	0.402655148008018	7.35780987889896	1.86952049564286e-13	2.32989913018093e-12
GLOD5	83.4581255066363	-1.89770533664923	0.257922377986174	-7.35766067088197	1.87161071049014e-13	2.33097255131825e-12
PLEKHO1	2990.78387160343	-1.47650948476265	0.200807028982237	-7.35287749759628	1.9398471016786e-13	2.4096280173307e-12
ACKR3	1419.87533413902	-1.30321241699776	0.177278319709063	-7.35122275039898	1.96401798263776e-13	2.43646128807541e-12
KIAA1549	1453.08889200191	1.36749545399684	0.186036453622614	7.35068545636159	1.97192968203679e-13	2.44308048392383e-12
UGT1A1	434.521031512273	-3.52716044186558	0.479924546235891	-7.34940621297566	1.99089288441306e-13	2.46496450597565e-12
PRDM8	418.989841088797	-1.83465706047518	0.249761485191533	-7.34563641415029	2.04782349355313e-13	2.53379752287774e-12
ANKRD1	41.5490846221315	3.15773287487236	0.429916494160633	7.34499121983562	2.05772606529391e-13	2.54439035244425e-12
GIF	5783.46697401845	-4.7616265734223	0.648325244557648	-7.34450279916395	2.06525371488214e-13	2.54871388834642e-12
KCNK7	56.1913011240849	-1.83214965122579	0.249500470955849	-7.34327131410504	2.08435394640991e-13	2.5689425377195e-12
ADARB1	1508.97459943321	-1.2438375765753	0.169386923549507	-7.34317354911854	2.08587768705141e-13	2.56915116675267e-12
GYPC	1664.10647094361	-1.57482281495211	0.21446439334743	-7.34305023958413	2.08780111925926e-13	2.56985150098051e-12
COL4A5	1596.72893251967	-2.14374888079304	0.292036306851166	-7.34069302515042	2.12490672916014e-13	2.61382819965691e-12
SIX3	75.247424095394	3.4677732728836	0.472568758239304	7.33813484794006	2.16590893161172e-13	2.66253795300137e-12
SIX1	238.204973850877	2.2521768778934	0.307226282270463	7.33067777030458	2.28991652757321e-13	2.8113357084148e-12
GSTA1	2749.45022378897	-3.21566496526953	0.438757907677154	-7.32901882565196	2.31843820802106e-13	2.8445107328424e-12
MPPED2	112.754615146694	-1.81775611930676	0.248126604759902	-7.3259218658382	2.37262005927504e-13	2.90910518967867e-12
FAM19A4	137.038133310986	-4.15549107968975	0.567277902699958	-7.32531808468426	2.38332727810138e-13	2.92034572422655e-12
CACNA1D	700.742046934991	1.63144039172415	0.222818511370412	7.32183507416068	2.44602665545709e-13	2.99137547393359e-12
RPS6KA5	1239.60455847128	-1.03911848594641	0.141948057973351	-7.32041354268826	2.47207941010987e-13	3.01934335163967e-12
PNCK	499.670490783702	-3.03401643656471	0.41474233620591	-7.31542495593792	2.56568133339098e-13	3.12963623998457e-12
MOGAT2	1506.57543966828	-3.1690312551154	0.433243472663949	-7.31466589820616	2.58022555646609e-13	3.1453546500674e-12
C2ORF15	214.876442808521	1.1124302336535	0.152092655151464	7.31416144024622	2.58993618468041e-13	3.15516438991767e-12
LOXL2	4401.29493096396	1.24272935345603	0.169924746190823	7.31341009072607	2.60446596923873e-13	3.17082865882672e-12
RGS5	21525.6257046667	-1.52161550763673	0.208065339752279	-7.31316186275116	2.60928383672927e-13	3.17465656286599e-12
ATP12A	57.6462825832217	-3.83981602630093	0.525074031187084	-7.31290408253461	2.61429637005519e-13	3.17871625302608e-12
SCUBE2	442.101554826298	-1.99196986030158	0.272463801911173	-7.31095230386232	2.65255684314117e-13	3.22110743922546e-12
GSTA3	8.96707111579325	-3.86865099945327	0.529199254452546	-7.31038633728871	2.66375391540477e-13	3.23056804778758e-12
AL121845.3	31.0125976879523	1.36013194333473	0.18605317459486	7.31044738310153	2.66254395593548e-13	3.23056804778758e-12
SLC6A1	120.332357244845	-1.60228412702404	0.219185924414529	-7.31015977099774	2.66824929990536e-13	3.23395225051789e-12
XKR4	111.344041406234	-2.58844878665078	0.354150483268601	-7.30889525481066	2.69347622062003e-13	3.26244297271524e-12
TCEAL7	136.69700867377	-1.79638104901806	0.24582938293133	-7.30743016801964	2.72299754666806e-13	3.29609556255263e-12
AQP7	204.45535544353	-1.98528787992573	0.27175081008147	-7.30554539775078	2.76144324025948e-13	3.34050098094654e-12
P4HA1	2975.4266912842	1.0797562980338	0.147822682822856	7.30440198631576	2.78502594677717e-13	3.36688159072462e-12
NTN1	2525.13585495564	-2.10239243154651	0.287841779929522	-7.30398634993599	2.79364732123837e-13	3.37515301842353e-12
TSACC	52.5271460357284	1.30782694981383	0.179069355770542	7.3034659905164	2.80447788318221e-13	3.38608125322726e-12
CENPU	1068.21806849461	1.24803280007095	0.171109909025518	7.29374942210287	3.01445861081775e-13	3.63036513841214e-12
FOXJ1	740.16908865213	3.04687007084928	0.417865935441045	7.29150144204359	3.06519609949594e-13	3.68211777170608e-12
CACNA2D3	97.7451476208814	-1.79459937636512	0.246173369873924	-7.28998176075754	3.09996989006283e-13	3.72153347308302e-12
POLD1	2088.21567298184	1.09245346808388	0.149870735552413	7.28930477359155	3.11558538063825e-13	3.7379141998701e-12
CENPH	520.308251059703	1.04213489442483	0.14297939509278	7.28870683603454	3.12944173424162e-13	3.75216503255974e-12
SORBS2	2931.67471456439	-1.80230971920022	0.247474136902938	-7.28282050704599	3.26912066670584e-13	3.91468944482805e-12
NOX4	221.233758760676	1.59238211484602	0.218701352519835	7.28108032483062	3.31157420748882e-13	3.9630245784005e-12
TRIM71	48.0148422326647	3.73803118695161	0.513404074547685	7.28087557591915	3.31660473130748e-13	3.96654215280204e-12
PDZD4	331.918257389164	-2.32544273279524	0.319438941354976	-7.27977222479927	3.34384268803197e-13	3.99408111502458e-12
TMEM8B	1116.83287294197	-1.07722319827462	0.148017102028897	-7.2776941549924	3.39574094834834e-13	4.0509694533504e-12
TPM2	23624.1064432021	-2.27243736506858	0.312315607373031	-7.27609287343227	3.43627065010163e-13	4.09674303526887e-12
HOXC6	364.509441820258	1.9300718344499	0.265396570894252	7.27240682856802	3.53138147879501e-13	4.20484895729967e-12
PTCHD1	371.348829289727	-3.00602586192165	0.413482326972562	-7.27002260031571	3.59427360135732e-13	4.27436875677402e-12
PALM2-AKAP2	37.3890976585364	1.68735864744481	0.232102632432253	7.26988155956106	3.59802829571824e-13	4.2761529268912e-12
KLHL35	281.098810249094	1.86799399225466	0.25704490309323	7.26718938899612	3.67044046057669e-13	4.35402843378478e-12
MYOM1	612.199983510588	-2.09681427418917	0.288600459895036	-7.26545714775291	3.71778779385653e-13	4.40743742961691e-12
CLDN1	5854.9268768574	1.88657585771456	0.259674613066807	7.26515324480026	3.726155990402e-13	4.41459880237009e-12
C2ORF88	710.197308213902	-1.73200730611948	0.238443423922739	-7.2638082343621	3.76341449852078e-13	4.45595794057067e-12
AKR1C1	2383.63562464476	-2.27965610388374	0.313944049464604	-7.2613451593411	3.83259564497587e-13	4.53221160809865e-12
NOS1	141.681371295683	-2.88993940631398	0.397996228702663	-7.26122309182234	3.83605648159505e-13	4.53347784067882e-12
SELENOM	5105.04619932637	-1.57201163181185	0.216518662869541	-7.26039783812553	3.8595345703112e-13	4.5583842920089e-12
CAMK2G	3970.01814038882	-1.03219884268192	0.142180074218277	-7.25979957710017	3.87664299274545e-13	4.57433843084606e-12
TUBAL3	151.252783204495	-3.00826267083884	0.414375124147609	-7.25975690994239	3.87786598312972e-13	4.57433843084606e-12
RNF225	44.5389893703269	-3.78452113174446	0.521400958761527	-7.2583701049069	3.9178236298903e-13	4.61860028662269e-12
CCNE2	356.490465173891	1.13904085758907	0.157020864681362	7.25407327173044	4.04421159661828e-13	4.7528256235846e-12
B3GNT8	736.135066900184	-1.81798273503171	0.250685359749233	-7.25204988775685	4.10510615784836e-13	4.81543930748718e-12
DLG2	220.447796888362	-1.95228625246965	0.269223805919064	-7.2515364895204	4.12069974503339e-13	4.82790736743525e-12
FABP5	3263.66960152255	-1.90607050069382	0.262850720077499	-7.25153235316164	4.12082561570944e-13	4.82790736743525e-12
TP53I3	1374.77360985185	-1.08716358622731	0.14995812879823	-7.24978095512315	4.17446184919728e-13	4.88167935424033e-12
ANGPT1	387.778534037011	-1.50590934359376	0.20772028399281	-7.24969807785302	4.17701686626532e-13	4.88167935424033e-12
AHDC1	3318.65563244947	-1.02122750413803	0.140919095091062	-7.24690648544192	4.26398143654838e-13	4.9771815315969e-12
SLC12A7	10589.2275284574	1.09016870090676	0.150472318043446	7.24497844574972	4.32507982617505e-13	5.04539447373237e-12
AC136428.1	98.1655877479248	-3.29528248607534	0.455261659111575	-7.23821657309327	4.54623077232854e-13	5.29360990113737e-12
MAST4	3172.43039277217	-1.23391120945499	0.170474303598793	-7.23810676099883	4.54991233800298e-13	5.29464645565893e-12
FAM110D	143.035465813958	-1.47931990259758	0.204487447543165	-7.23428220348497	4.67997724954669e-13	5.43266881697684e-12
SCML1	1727.80599212442	1.27242369833375	0.176095890071984	7.22574330277449	4.98368342081564e-13	5.77109323113743e-12
ATP4B	4019.61309243647	-5.11249626478166	0.707588154917221	-7.22524286091216	5.00207101864993e-13	5.78885192689151e-12
RCOR2	462.945594445138	1.75465285181545	0.242888040057643	7.22412207451231	5.04349374756893e-13	5.83323106121265e-12
ACOT11	1755.86371005776	-1.15033848972519	0.159265067714732	-7.22279220566824	5.09308093210803e-13	5.88699324315814e-12
GPR19	74.5058759037154	1.48656957961324	0.205869063908564	7.22094690377323	5.16268096739741e-13	5.96017848993269e-12
EVPL	7370.567138631	-1.88983904882298	0.261785496989715	-7.21903646517604	5.23572157224794e-13	6.03715299589051e-12
DIRC3	26.3179826972191	-1.87703119626621	0.260122394312363	-7.21595386367319	5.3557214525604e-13	6.17176941143169e-12
ATF3	3416.72715878002	-1.61738657808368	0.224165416147184	-7.21514766141145	5.38754826881577e-13	6.2046761118942e-12
GSDMC	123.937860107227	-2.78252073325676	0.385655787035516	-7.21503689765847	5.39193542351186e-13	6.20596062579933e-12
C6ORF15	39.651613365226	4.9454986528672	0.685688814696671	7.21245344370236	5.49526220502796e-13	6.32105115251488e-12
NACAD	301.442438875042	-1.90282921656824	0.263899192868986	-7.21043969813472	5.57714911152062e-13	6.41135541498928e-12
KLK12	300.032135859477	-3.83769074700715	0.532468141136406	-7.20736218849951	5.70461251276407e-13	6.55391218304717e-12
CHADL	181.580131058309	-1.44772826813176	0.200891842664176	-7.2065059931372	5.74057981360173e-13	6.59124200389817e-12
MYOM3	572.448787863807	2.46846354528683	0.34253937697251	7.2063643225606	5.74655258032149e-13	6.59410824824792e-12
ME1	1917.02943021544	-1.38487131456178	0.19222747904322	-7.20433582885624	5.83274499950319e-13	6.68574176900614e-12
BBC3	1154.26476076387	1.19688265815125	0.166134041062679	7.20431917802864	5.83345773286861e-13	6.68574176900614e-12
TBX4	55.4314994251345	3.26853053083163	0.453843297470928	7.2018922589487	5.93826089377979e-13	6.79354237836037e-12
COL4A1	36436.5932319371	1.21999312383096	0.169397947852044	7.20193567454858	5.93636991227341e-13	6.79354237836037e-12
NCR3LG1	1097.24508009381	1.5541201600996	0.215834822860826	7.20050703357411	5.99890628249944e-13	6.85465387749695e-12
PKNOX2	168.961048070017	-1.88781855939082	0.262220362481098	-7.19935912500656	6.04962226634524e-13	6.90428610999016e-12
PRNP	7760.39975173897	-1.29721133570573	0.180260253961202	-7.19632479817173	6.18571812700769e-13	7.05112388419963e-12
ABHD11	3344.79922321657	1.17230581730306	0.162915167060097	7.19580526760051	6.20931961654104e-13	7.07377624543846e-12
CALHM3	34.669004593914	3.47231172426602	0.482653991611187	7.19420492654542	6.28257764653272e-13	7.15293714282309e-12
DHRS2	341.469073490242	2.91357896199119	0.404996236220891	7.19408898506918	6.28791788304956e-13	7.15472263981308e-12
ZFP69B	152.763857961643	1.02516033218441	0.142512050119542	7.19349929584537	6.31514787207891e-13	7.18139837155832e-12
RCN1	7371.81163830141	1.00646050503085	0.139936146859727	7.19228396391203	6.3716337249356e-13	7.23695499967536e-12
LPCAT1	4366.96435859257	1.12247859345432	0.156119618267031	7.18986252922041	6.48565901185953e-13	7.34886380746425e-12
TGM1	1793.59392620047	-3.79786600211995	0.5282735012699	-7.18920406378586	6.51701101029158e-13	7.37997999063944e-12
CKS2	2997.96624969667	1.27080444756342	0.176770613156458	7.18900288272827	6.52661962993161e-13	7.38387878439357e-12
IL37	11.0439814271956	2.97248810188462	0.413479054371216	7.18896899482595	6.52823951994307e-13	7.38387878439357e-12
CLCN5	1562.06898362026	1.1060365515327	0.153867517235048	7.18823941146148	6.56321051985549e-13	7.41459065757111e-12
MME	2202.57462934496	-2.66607364159585	0.371067363673174	-7.18487774080841	6.72673532438501e-13	7.59480450196041e-12
ZBTB47	1367.83786997532	-1.21506817008116	0.169185731423501	-7.18185960398539	6.87695233932553e-13	7.75517431464486e-12
STC2	611.073918051721	1.62289708236261	0.226015752618665	7.18046005006016	6.94772298558247e-13	7.83032736723281e-12
CRHBP	29.5188774533872	-1.78407974182691	0.248534770010358	-7.17839094205033	7.05366228118682e-13	7.94028879225826e-12
SLC9A5	115.237824893433	1.13728469331019	0.158476550703836	7.17635945670959	7.15921741234552e-13	8.04955755052577e-12
SMOC2	6541.9233276085	-2.22595877536694	0.310371257076209	-7.17192305864965	7.39515036133308e-13	8.30498591200508e-12
MFSD4A	1967.37042823172	-2.34798203155312	0.327389403531948	-7.17183270509853	7.40003391779924e-13	8.30555286111337e-12
LOX	2663.11889276147	1.45494718092058	0.202961194625759	7.16859783764754	7.5769775591367e-13	8.48406790683028e-12
KRTAP5-1	45.0491036056669	1.77025026596928	0.246962993999776	7.1680790603425	7.60573788286594e-13	8.50622854729959e-12
PPP1R14A	1223.693013069	-2.09634588365284	0.292542875522546	-7.16594406856876	7.72523112673481e-13	8.63477807966446e-12
CNRIP1	609.795590352153	-1.32012327585437	0.184282603356788	-7.1635805648919	7.85966362091936e-13	8.77469685471444e-12
MAOA	5065.0797902972	-1.64163044451981	0.229170999671276	-7.1633428613331	7.87331024518063e-13	8.78476169003448e-12
S100A9	20679.651815526	-3.43809564922453	0.479982970002319	-7.16295340480084	7.89571933265459e-13	8.80458579081672e-12
DLX4	119.036743530598	2.38167869948816	0.332525827703237	7.16238710219432	7.92841577401681e-13	8.83585137494423e-12
UPK3A	123.823581271788	3.30700491489393	0.461741474822786	7.16202701124723	7.9492753165234e-13	8.85389631261397e-12
SI	5672.68663684762	-3.90019693955381	0.544800284610062	-7.15894805808583	8.12984802311177e-13	9.04970406704132e-12
LMOD3	47.9491888649709	-2.04950512665172	0.286351421277798	-7.15730733064333	8.22771059364151e-13	9.14790237633013e-12
FERMT1	7694.3505310066	1.44306797281179	0.20165839918993	7.15600232179099	8.30637368709231e-13	9.22454895180134e-12
CADM2	113.065477445806	-2.88865357357279	0.403772159503055	-7.15416728366813	8.41823590184955e-13	9.33238448780142e-12
MSANTD1	43.0651501772295	-1.54010828832423	0.215297841081993	-7.15338472779995	8.46638828370451e-13	9.37790366910349e-12
ADAT2	673.686967757679	1.0649125772478	0.148869292320018	7.15333942045347	8.46918440804211e-13	9.37790366910349e-12
CFL2	3099.08229753384	-1.9002086178938	0.265653193506718	-7.15296734366474	8.49218128603657e-13	9.39240201944849e-12
SGK494	247.437733304968	1.13507207307647	0.158699404402089	7.15233984243944	8.53110405161513e-13	9.42995231066642e-12
ECEL1	208.508196198429	2.52090354455798	0.352678399288687	7.14788189365258	8.81270821126785e-13	9.72988645816813e-12
LHX4	116.192120013368	1.12487251514671	0.157415380612242	7.14588695699049	8.94166236805328e-13	9.8665184291585e-12
ID4	956.635751802858	-1.56451691670982	0.218975534499001	-7.14471103034096	9.01854079940044e-13	9.94556290017602e-12
TMEM249	14.8076824760142	2.40652965529138	0.336850605463382	7.14420463036093	9.05184715036873e-13	9.97069899815296e-12
TNNC1	209.223506829403	2.35561499306758	0.329753545712099	7.14356228673949	9.09426835723803e-13	1.00116124318103e-11
HAVCR2	832.344275820286	1.37267194875801	0.192431291285563	7.13330945080549	9.79839249821466e-13	1.07555502839199e-11
MAGEC1	28.2355703702558	6.59281988867201	0.924527223233382	7.13101758714546	9.96295868680537e-13	1.09298669966064e-11
CKLF-CMTM1	32.944610670346	1.12237094673686	0.157413596418476	7.13007625944264	1.00313333977652e-12	1.09985162941509e-11
LRRN4CL	313.798468707992	-1.77042907231598	0.248542794387044	-7.12323636934319	1.05421795447292e-12	1.1538607132396e-11
RMI2	1008.80101233012	1.13579304506163	0.159465466350605	7.12250163658912	1.05985494889439e-12	1.1593615150305e-11
KRT78	1954.41386819966	-5.48463071960462	0.770055256596174	-7.12238592311931	1.06074541419873e-12	1.15966680210499e-11
MMP1	8964.442778502	2.60160259395292	0.365419760494929	7.11949072056002	1.08326579943617e-12	1.1822431348507e-11
KNG1	24.1163629584165	3.06123698814739	0.430055910417992	7.11823024399788	1.09321642721253e-12	1.19173156272225e-11
OXTR	189.256905701776	1.70538853141897	0.239632393026724	7.11668614530249	1.10552836682358e-12	1.20238887969666e-11
KIF4B	9.01419251406764	2.0319167026278	0.285548638381595	7.11583397540992	1.11238134463229e-12	1.20914895959801e-11
SH3BGRL	8754.74986801299	-1.18772184446031	0.166968233465309	-7.11345996666533	1.13169322816489e-12	1.2294362629915e-11
NKD2	645.940371587049	2.44616720403042	0.343936719677856	7.11225950611376	1.14158349576091e-12	1.23947084989084e-11
AKR7A3	3990.61405456348	-2.05209980514161	0.288597188336453	-7.11060220984975	1.15537701043356e-12	1.25372946990297e-11
KCNJ14	166.317271182427	1.25988584104939	0.177245215133128	7.10815149567283	1.17607428497667e-12	1.27545895011077e-11
DLX6	109.21460698325	3.31640371911243	0.466624451195641	7.10722232968019	1.18401622072864e-12	1.28333826713034e-11
ALKAL2	38.3971915283656	-1.80033522401478	0.253315353779862	-7.10709081447672	1.18514457447709e-12	1.28382765783447e-11
HTR7	36.1046114299044	-1.8504071625743	0.260383653651717	-7.10646439061555	1.19053356771528e-12	1.28892926440773e-11
PDE5A	2864.57540416452	-1.42580120107179	0.20063817563991	-7.10633057006411	1.19168791109632e-12	1.28944302896036e-11
ASCL2	2367.66535629205	2.56070251821848	0.360397180135024	7.10522351273421	1.20127966777698e-12	1.29908054380809e-11
PAIP2B	465.381098025981	-1.67041964274531	0.235139779898081	-7.10394320973395	1.21246694916749e-12	1.30968525579778e-11
RILP	974.527853025084	-1.07601502901833	0.151466287287483	-7.10399025610266	1.21205405480453e-12	1.30968525579778e-11
ARMCX1	500.351551105272	-1.51478580666575	0.213254128091099	-7.10319570469769	1.2190458465602e-12	1.31529360736939e-11
MAPK10	396.18618234236	-1.79599616819699	0.252991728452482	-7.09903117854038	1.25634467533141e-12	1.35476667434259e-11
DSG1	307.840323910148	-4.08221039493039	0.575126823445125	-7.09793080155284	1.26638559699288e-12	1.3640432710824e-11
POLD3	2501.79263730372	1.0467417690292	0.147660283989985	7.08885111652768	1.3522991002141e-12	1.45492962750204e-11
SCN7A	406.201070512794	-2.87360712748525	0.405454893526957	-7.08736575476599	1.36688787007887e-12	1.46979190020726e-11
LRRN4	109.426565153699	2.40030849069731	0.33879482495706	7.08484402322713	1.39200995503759e-12	1.49595721400300e-11
HSPB2	37.4824892388879	-1.7051527886976	0.240682047044309	-7.08466962799134	1.39376397294089e-12	1.49699405655395e-11
AAMDC	588.911095923915	-1.00403733384301	0.141786508431349	-7.08133196134916	1.4277542464301e-12	1.53263398677341e-11
PGM5	3544.78985345594	-2.7289164707464	0.385414867945181	-7.08046496829629	1.43671581658977e-12	1.54138153897481e-11
AC135586.2	2.02333970808718	-2.03216116827548	0.287022630155387	-7.0801426604422	1.44006136557914e-12	1.54409745518966e-11
NIPAL4	187.445019141302	-2.61855281673505	0.369966635480746	-7.07780801188307	1.46452423371822e-12	1.56766905559634e-11
KLHDC8A	118.958009500455	-1.49290258479739	0.211033687245166	-7.07423826160525	1.50271904762662e-12	1.6076466382054e-11
ACRV1	28.1931973959801	1.58261399784636	0.223732169610638	7.07369888112462	1.50857454315774e-12	1.61118479361576e-11
ATP1A2	1027.54237208325	-3.05867198867387	0.432443045410882	-7.0730053844841	1.51613602109215e-12	1.61834935554733e-11
ARMC3	59.1146636984694	2.58958562558573	0.366135560215042	7.07275093428455	1.51891971008829e-12	1.6204088335745e-11
DOCK3	255.21299305014	-1.9823321232234	0.280406745022884	-7.06948801485366	1.5550636216959e-12	1.65803523194647e-11
GPRASP2	337.544560332612	-1.23800607667175	0.175124094595764	-7.06930750751013	1.55708757698174e-12	1.6592605146174e-11
LDHD	848.623042607987	-1.78342301059985	0.252386869760173	-7.06622738454867	1.59202471176858e-12	1.69268636394767e-11
C10ORF107	36.0893429178755	-1.95308459483653	0.276496205010877	-7.06369403789718	1.62133530907588e-12	1.72191982881027e-11
MAP6	411.977450053508	-1.96387664440906	0.278044071211643	-7.06318475287389	1.6272912833384e-12	1.72631213995318e-11
EPHX2	2054.27337681664	-1.4392536102053	0.203877009161431	-7.05942085439213	1.67197973937314e-12	1.77074883843829e-11
A2ML1	6428.70537648461	-4.67074788688994	0.661681892452737	-7.05890238219503	1.67822910562619e-12	1.77637553992843e-11
FYCO1	5038.17425596785	-1.13495353577256	0.160791612273211	-7.05853694559695	1.68264763052512e-12	1.78005913306193e-11
METTL24	169.499572948831	-2.47915418733061	0.351242485137901	-7.05824122146634	1.68623160890793e-12	1.7822711731896e-11
KPRP	148.244467850559	-6.70817503833423	0.950475148272743	-7.05770692745065	1.69272589239026e-12	1.78673482063764e-11
CAPN14	896.359337379927	-4.17130087239137	0.591201521809766	-7.05563284008865	1.71816950712142e-12	1.81157527576871e-11
MAT1A	123.027347778115	3.09504164788778	0.438754617561511	7.05415173768256	1.73656799161446e-12	1.8299567591635e-11
IDNK	319.430898096024	-1.00284418104156	0.142169816193622	-7.05384734883376	1.74037302926519e-12	1.83193094445628e-11
PTPN13	945.854087722365	-1.82154429918634	0.258271463982546	-7.05282833456756	1.75317091873613e-12	1.8433562076822e-11
ABCG8	192.928124592279	-3.14667018896758	0.446444589546566	-7.04828832658383	1.81132022684302e-12	1.90133492322957e-11
PPM1K	1333.57440222441	-1.11268626398796	0.157871231518033	-7.04806222950669	1.81426505853451e-12	1.90337276716164e-11
PVR	4765.64544839542	1.02902373117481	0.146005257947479	7.04785393102055	1.81698222637371e-12	1.90516964454707e-11
ELOVL3	29.3925713744197	2.25440169926717	0.31988829946343	7.04746532789298	1.82206206883435e-12	1.90944051500828e-11
AQP3	4718.65916471756	-2.50248782189499	0.355145857648764	-7.04636635342635	1.83650345640714e-12	1.92155797855255e-11
MXRA7	5739.21937189804	-1.50204622420105	0.213166438684209	-7.04635417034963	1.83666417920486e-12	1.92155797855255e-11
CFAP43	95.9368030112223	1.52168839962667	0.215994290456041	7.04503992403618	1.8540833815226e-12	1.93764482538406e-11
INA	77.8930180404824	-2.41991871362768	0.34353448905549	-7.04417981519404	1.86557101167487e-12	1.94857659413265e-11
SLC5A7	50.2981879295068	-3.33662424753649	0.47369258502558	-7.04385999066528	1.86986037791664e-12	1.95198192891155e-11
OAS3	11330.2742595878	1.20977520450665	0.17177625984019	7.04273806888189	1.88498380182506e-12	1.96452597544054e-11
HMGCLL1	20.2036857961359	-2.24738759999178	0.319336549788836	-7.03767733908907	1.95470678656858e-12	2.03495490272408e-11
FBXL7	992.736703158432	-1.42850810067582	0.202983270857304	-7.03756568037596	1.95627331701488e-12	2.03546858349633e-11
FAHD2B	304.430242486863	-1.13625867199864	0.161494963102912	-7.03587684821204	1.9801177248127e-12	2.05914873926795e-11
SLC7A9	481.711774048774	-2.94472302981796	0.418551914944152	-7.03550246618961	1.98544205553517e-12	2.06355424161047e-11
MUC22	160.587650520448	-5.06737691919244	0.720529256043055	-7.03285380391222	2.02351361863095e-12	2.10082136388571e-11
ITIH5	2345.2576969144	-1.81346825743785	0.257864501084021	-7.03264020372841	2.02661489988589e-12	2.10289012150085e-11
M1AP	174.767990606219	2.12298759256104	0.301899890843971	7.0320912890235	2.03460604575335e-12	2.10921232277858e-11
RSPO2	174.711784525162	-2.65516740229046	0.377605089825635	-7.03159855052942	2.04180569336397e-12	2.11518134307634e-11
TINCR	142.821795751179	-2.73316410179163	0.388743427206654	-7.03076607990776	2.05402615145419e-12	2.12667947820869e-11
MYB	1802.88605726176	1.74707740445892	0.248606606647864	7.02747778112569	2.10300283601372e-12	2.17620064339925e-11
DOC2A	104.737637126264	2.34113748475465	0.333378138219963	7.02246853154471	2.17982110659784e-12	2.25078098802111e-11
MAGEA11	78.3048055723281	5.66790853190278	0.80710367270415	7.02252848498733	2.17888563065844e-12	2.25078098802111e-11
C20ORF204	111.700720740414	1.87037712063938	0.266405725783254	7.02078423855315	2.20626334876219e-12	2.27684457014805e-11
SVIL	12208.4145744798	-1.8165669013057	0.258831534974974	-7.01833685559737	2.24524713984043e-12	2.3145569428529e-11
C22ORF23	64.3128734538944	-1.55934362788309	0.222186630394136	-7.01817037828504	2.2479233232057e-12	2.31491532910182e-11
TMPRSS15	1212.79702536074	-4.77986805105763	0.681071069788329	-7.01816339452382	2.2480356580586e-12	2.31491532910182e-11
ITIH6	23.7030288318509	3.1134053574169	0.443633738787047	7.01796343517369	2.25125437113442e-12	2.3169719431187e-11
AARD	70.5656874537436	-2.47121203065405	0.352228089008292	-7.01594253204457	2.28403926609537e-12	2.34562299942051e-11
ANGPTL1	823.63730882481	-2.73212399456206	0.389425476853657	-7.01578134187859	2.28667431041227e-12	2.34705835064394e-11
MS4A8	774.077480665229	-2.6595421859357	0.379120913917121	-7.01502367267743	2.29910025196904e-12	2.35853615896965e-11
TNXB	4189.1276343509	-2.15026061098909	0.30653100287133	-7.01482261450625	2.30240875385771e-12	2.36065347260394e-11
GFRA4	5.61095533637692	-3.94835842685301	0.563429842804549	-7.00771973170521	2.42233416711923e-12	2.47558375441367e-11
ANKRD37	260.187821922769	-1.42560750827685	0.203433463256746	-7.00773356287819	2.42209479044884e-12	2.47558375441367e-11
PPP1R3G	161.043390738036	-1.66898142271753	0.238189004339426	-7.00696250587279	2.43547497364341e-12	2.48767309101067e-11
KCNMB1	2188.75925038148	-2.36783905181375	0.337956880167667	-7.00633480412952	2.44642101322808e-12	2.49750881479603e-11
PBX4	201.963248273824	1.20026792494168	0.171314715489853	7.00621614150112	2.44849570152355e-12	2.49828221982241e-11
ZNF426	1093.78101605292	-1.03192890147243	0.147291795051265	-7.00601755252739	2.45197167701432e-12	2.50048380481761e-11
MAGEC2	62.6647399785699	7.39172236561699	1.05516271168157	7.00529149086122	2.46472144217343e-12	2.51213521306532e-11
GGH	2821.92458831913	1.72238334079229	0.246107763188106	6.99849252408927	2.58731164117833e-12	2.63425266827002e-11
RFX8	29.0423702383023	1.9049386587809	0.272454168036027	6.99177653442617	2.71426979077051e-12	2.75759343285136e-11
LURAP1	59.3640099961365	-1.49755790676233	0.214273780076374	-6.98899280270574	2.76866622932128e-12	2.8098481026092e-11
NRG2	94.6708566480091	-2.06855160620346	0.296099773105656	-6.98599524243926	2.82843659757575e-12	2.86743909047658e-11
KIAA1024	165.728457754503	1.2299760813257	0.17610177596636	6.9844615397897	2.85950562604249e-12	2.89584104189931e-11
TFF1	45142.8586830778	-3.12612912879643	0.447603636102427	-6.98414596453605	2.86593979318658e-12	2.90080821756473e-11
DUSP9	96.3948246747498	3.3071762723129	0.473602639365611	6.98301909115804	2.88903134214874e-12	2.92262114655345e-11
CLDN9	133.051439769994	2.5922721567911	0.371278588931858	6.98201359859958	2.9097895567168e-12	2.94205161576782e-11
GPT	737.502873170004	-2.20335041324166	0.315602058688581	-6.98141964725208	2.92212021980449e-12	2.95294492963514e-11
SCIN	1118.6855459894	-1.97906638552098	0.283515679259865	-6.9804477504999	2.94240778782581e-12	2.97186320125027e-11
MYL4	25.7732760196533	-1.69413047401244	0.242746912570136	-6.97899905739463	2.97290472876203e-12	3.00106742390411e-11
P3H4	2598.30881260336	1.40736048116334	0.201736959154386	6.97621539980835	3.0323769648235e-12	3.05947480153043e-11
SLC46A2	17.6322237238916	-1.97378266053218	0.282962920723712	-6.97541096721786	3.04977971336888e-12	3.07376310325085e-11
NME1	3626.82661777234	1.12328525597084	0.161038250655155	6.97526985918533	3.05284246387046e-12	3.07521592430668e-11
PDZRN3	2273.62602921265	-1.84997572886309	0.265504763849788	-6.96776849514358	3.22007519233295e-12	3.24195256094328e-11
VSIG2	4576.45985473077	-2.51433486358811	0.360894498609564	-6.96695259494176	3.23879741818861e-12	3.25907211820698e-11
SLITRK3	50.4381698340368	-3.09364812608018	0.44415700544681	-6.96521294979476	3.2790736822552e-12	3.29785098648021e-11
MYOZ1	26.9592511959521	-1.7548520550656	0.251987022055164	-6.9640572786381	3.30610084892431e-12	3.32327084803372e-11
CLTB	8201.18093227379	-1.06981081065462	0.153647052856709	-6.9627811973219	3.33619777833986e-12	3.35174785273042e-11
PGR	288.159860951284	-2.05093688192067	0.294608482171164	-6.96156766025868	3.36506871900425e-12	3.37896365601231e-11
LRRC10B	161.791798351396	-2.23362043671503	0.321100121180757	-6.9561494667193	3.49698849562461e-12	3.509570253175e-11
HDC	135.176612103532	-1.88600240438143	0.27113047012676	-6.95606953913988	3.49897200116856e-12	3.50970390894581e-11
ZNF716	20.7905911087594	4.34915641980556	0.625579344366648	6.95220591755433	3.59617955531302e-12	3.59580041144847e-11
MAGI2	345.551087490035	-1.49622196940073	0.215409697846155	-6.94593597391945	3.75959261161499e-12	3.75128630495071e-11
SOCS3	7114.18753625473	-1.27317267273928	0.183303633739277	-6.94570340351347	3.76579207053531e-12	3.75549652964847e-11
NCALD	896.191813115464	-1.38085009320117	0.198959385374385	-6.94036167533791	3.91097357195303e-12	3.89413893505538e-11
CCL3	297.646375452962	1.84707283470647	0.26616998340658	6.93944828438836	3.93634185135581e-12	3.91734167033143e-11
SLC9A9	467.788278293837	-1.43404540307829	0.206688544897385	-6.93819487572597	3.97141644917076e-12	3.94397001088329e-11
ITGA11	2857.86817223443	1.60839002964463	0.231897544804931	6.93577860428659	4.0398986818951e-12	4.00778233254113e-11
PDLIM3	7224.45892581686	-2.00958112143211	0.289913641186376	-6.93165424437621	4.15947588777996e-12	4.12425188914847e-11
EML1	1776.87669001475	-1.67029588774039	0.240981388148455	-6.93122361263607	4.17215943084691e-12	4.13466667107127e-11
SLC22A11	34.718062776692	3.25431535451933	0.469586914790746	6.93016617801093	4.20346549740248e-12	4.16351611251855e-11
RBP7	142.674964595218	-1.60417630589862	0.2315797250655	-6.92710169443757	4.2954981201149e-12	4.25023517696085e-11
NDN	1115.67806388869	-1.56091287358078	0.225371288144293	-6.92596153854972	4.33024108796201e-12	4.28014658449523e-11
PBX1	4670.9640730197	-1.35582178417716	0.195809670911144	-6.92418192558226	4.38502094856468e-12	4.33203527876953e-11
CCR10	126.890748645248	-1.47911047350381	0.213637065739546	-6.92347307984027	4.40702925076665e-12	4.35151123521821e-11
CIDEA	39.2441300628073	-3.83440773032227	0.55400515659762	-6.92124917008172	4.47678253178283e-12	4.41808590337444e-11
PRSS33	108.578058584939	2.8637361923191	0.413990249733255	6.9174000937565	4.60007572748039e-12	4.53268760513496e-11
LHPP	1649.58867620467	-1.10988192235551	0.160451642311606	-6.91723628605841	4.60539598779631e-12	4.53557378486606e-11
HSPE1	6789.69658481912	1.00316013130043	0.145050719083456	6.91592663338165	4.64814925148391e-12	4.57055961649284e-11
HBB	2491.59873556342	-2.40175036612157	0.347450324060195	-6.91250000303776	4.76185990890586e-12	4.67994604933298e-11
PSCA	25193.6930627613	-3.46133774348053	0.500961005399369	-6.90939555409334	4.86723066781777e-12	4.78102699674612e-11
TMEM2	8233.85376979197	1.03002781742533	0.149133954461777	6.90672906208848	4.95955843488564e-12	4.86919794994362e-11
CDC20	3382.59933366091	1.31647508542817	0.190709702432271	6.90303151144449	5.09043322670093e-12	4.98478768425727e-11
NEFL	108.679261089202	-3.18199506254892	0.461043937667683	-6.9017176077532	5.13774922463009e-12	5.02852566010235e-11
RYR3	268.210732676877	-2.09814046015359	0.304048594808607	-6.90067474731904	5.17561110802622e-12	5.06297016488094e-11
PILRB	453.502141686092	1.3683513454517	0.198398101155734	6.89699819444139	5.31128569483409e-12	5.18975750913194e-11
MMRN1	632.960458705564	-2.03088301894643	0.294496357686575	-6.89612270555769	5.34410396592216e-12	5.2170336606079e-11
ITGA8	1618.35133286172	-2.06777920744685	0.300024990639602	-6.8920232379266	5.50043853637461e-12	5.36412946827525e-11
TRIM40	181.291522848264	-2.5306340653113	0.367213251430555	-6.8914562735759	5.52240974955545e-12	5.38002404363471e-11
KIAA2012	29.2015188738311	1.98050711569349	0.287427012797064	6.89046967583321	5.56084801314361e-12	5.4146902008885e-11
ADGRG4	21.7989189367812	-3.3744141024153	0.489868608974577	-6.88840648409546	5.64208036962125e-12	5.49096872503724e-11
CDK6	7399.87015611316	1.47659547743365	0.214387210661588	6.88751662413516	5.67747403760202e-12	5.52258089975565e-11
PLIN5	101.705364883491	-1.79045382761692	0.259969091481487	-6.88717961590607	5.69093508301878e-12	5.53283734775501e-11
VSIR	4710.77686871749	-1.05786889323006	0.15361950407893	-6.8862928543665	5.72650442641066e-12	5.56456639140151e-11
SOCS2	1069.5179618846	-1.1331637634292	0.164615543331736	-6.88369846792431	5.83182514950531e-12	5.66110846652082e-11
TMPRSS4-AS1	9.15498758460206	2.25789598260246	0.328231819851562	6.8789673823323	6.02879610186462e-12	5.84035773545292e-11
EPHA7	866.348412889423	-2.91088053898635	0.423194561452663	-6.87835053691244	6.05495316185662e-12	5.85971181500492e-11
ITPKB	4054.07625725184	-1.48752949569577	0.216282692666031	-6.87770934123105	6.08226067966024e-12	5.88313720406912e-11
SLC17A8	28.6463719690264	-3.56203047336538	0.518395682429657	-6.87125798708543	6.36381832652212e-12	6.13982227962724e-11
MICB	685.530515574799	1.34803686514991	0.196206568909401	6.87049813185597	6.39781017922466e-12	6.16634468900068e-11
FERMT2	4593.64398918473	-1.68802378191071	0.245800019500248	-6.8674680553026	6.53513800347687e-12	6.28911708015978e-11
SBSN	1614.42395129714	-5.04611259855414	0.735049020837868	-6.86500145636841	6.64905747996264e-12	6.39550315821153e-11
MYMX	33.0329622672355	-1.89874180962778	0.276602455960798	-6.86451536748787	6.67173586795817e-12	6.41406416337712e-11
DMGDH	54.3203264808675	-1.49734171401402	0.21824357929867	-6.86087406935754	6.84404774574586e-12	6.56973166200949e-11
SLC29A2	2138.97263057509	1.07401670314922	0.156562480977078	6.85998775981624	6.88664484184097e-12	6.60393727806064e-11
STAMBPL1	821.425907290391	1.02665769873569	0.149672907150807	6.85934227028311	6.91783124549495e-12	6.63049131200345e-11
ZNF697	611.759464592147	1.02008370802239	0.148734933043288	6.8584002907071	6.96359087077664e-12	6.67097937560057e-11
HRASLS2	368.544480894798	-2.46682013228252	0.359738696850636	-6.85725542978422	7.01960555987216e-12	6.72124574758482e-11
TTC22	2983.26445290042	-1.45415236161767	0.212195851023993	-6.85287838852821	7.23786147486823e-12	6.92672837816854e-11
IL23A	152.542320900757	1.70115639172681	0.24829903328437	6.85124049507888	7.32123130848195e-12	6.99592521205469e-11
GLRX	2218.02368377161	-1.17035996575001	0.170904819830496	-6.84802199792132	7.48780536669869e-12	7.15149507530417e-11
RORA	1171.69156819153	-1.22494115259145	0.178942304815374	-6.84545308531317	7.62342004221015e-12	7.27314056754605e-11
HIPK4	18.5753253431333	-1.67920827229095	0.245317619323594	-6.84503737204432	7.64559091651359e-12	7.28385577621445e-11
PNOC	98.8974155036758	-2.1287162184002	0.311033488659971	-6.84400971603211	7.70066950246178e-12	7.32896633831887e-11
DRGX	60.9612153204496	3.40138842343175	0.497008124176736	6.84372801564551	7.71583538229344e-12	7.33603837249835e-11
CYP4B1	208.163708708553	-2.80881074078784	0.410576812115543	-6.84113339551527	7.85690503452212e-12	7.4589476824232e-11
ENPP6	56.5357235629264	-1.97919428803631	0.2894554331121	-6.83764773995385	8.05040501362423e-12	7.63500411492122e-11
ANTXR2	5669.92974024406	-1.42433005370885	0.208333454138764	-6.83678029338556	8.09928079868984e-12	7.67368422525219e-11
DMD	2383.45146894505	-1.99567261932281	0.29190067912189	-6.83682074781838	8.09699496677813e-12	7.67368422525219e-11
ADRA1A	27.804228185152	-1.84068211276577	0.269308464153029	-6.83484686808744	8.20926716617657e-12	7.77139109453665e-11
ANKRD13B	920.441701705312	1.17502110367828	0.171916815420428	6.83482357909392	8.21060088224982e-12	7.77139109453665e-11
C1QTNF7	362.138992074287	-2.17827786084069	0.318726605245592	-6.83431450337269	8.23980777569813e-12	7.79514582989737e-11
TNS2	5457.91447970514	-1.23297649601179	0.180554211821519	-6.82884372274078	8.56017613133756e-12	8.0854240402842e-11
SPC24	575.980785427225	1.06527778626255	0.156067214162301	6.82576280982834	8.74593302790466e-12	8.24927188827924e-11
PDGFRB	11450.2098387589	1.2282006907802	0.179982175174963	6.82401293120416	8.85319077443399e-12	8.34214220613333e-11
C1QTNF4	48.9359454781713	-1.94291574668861	0.284783527055514	-6.82243023947754	8.95131017779705e-12	8.42622587853372e-11
CPA4	115.79429851655	-3.16833388704624	0.464565843794396	-6.81998887642815	9.10475601665659e-12	8.56641925217968e-11
REEP2	357.312113057189	-2.08553041878731	0.305805842331604	-6.8197860540736	9.11761924259737e-12	8.57426880483823e-11
BLVRB	4833.89618127889	-1.10444555133931	0.161987170395566	-6.81810509216434	9.22491530479763e-12	8.67087182861256e-11
CROT	874.942891082378	-1.20651223060378	0.177006945514409	-6.81618581179106	9.34893631597817e-12	8.78309182969163e-11
DIXDC1	2192.78467702848	-1.63392060642917	0.23971802876848	-6.81601052212559	9.36034434341242e-12	8.78945601514093e-11
PIRT	40.5813825117495	-2.66673935564355	0.391434005307996	-6.81274319420779	9.57549886848149e-12	8.9870392151092e-11
FKBP10	6668.17009626201	1.70267065029399	0.249935068670101	6.81245196744042	9.59490975323853e-12	9.00080357069379e-11
REP15	89.1370717203527	-2.5158462864937	0.36933653279426	-6.81179916717083	9.63856044520518e-12	9.03728198342323e-11
PCK1	2677.91791694504	-3.0565414657081	0.448766478864893	-6.81098435301875	9.69331753960207e-12	9.08413276142155e-11
S100A8	11285.2320250142	-3.57991058774421	0.52564605423831	-6.81049645265901	9.72625114974447e-12	9.11049539794336e-11
ATP4A	5458.98417670617	-4.76406239815081	0.699804193291391	-6.8077077042708	9.91660825216619e-12	9.28421645247227e-11
P2RY6	559.227234993924	1.34225095455287	0.197301871515277	6.80303204548639	1.02439849670904e-11	9.58598455134536e-11
ATP2B4	14024.4261859499	-1.53297766360059	0.225406547895402	-6.80094557107523	1.03934687419047e-11	9.72107076412466e-11
PNLIPRP3	18.3327709665972	-4.97879389685208	0.732225092556103	-6.79954012429669	1.04953631780169e-11	9.81153517795096e-11
PRICKLE2	1355.87556636981	-1.79758816150232	0.264396693333836	-6.79882996582195	1.05472209566475e-11	9.8503046334658e-11
KCNB1	357.547574681792	-2.83123604670738	0.416522328666953	-6.7973211802799	1.06582312970616e-11	9.94908126194218e-11
GKN2	15275.8253336187	-4.69339535658974	0.690582086092005	-6.7962888860173	1.07348419550535e-11	1.00107415045946e-10
CA14	111.704054649089	-1.42053994142098	0.209030701649126	-6.7958435302268	1.07680599052064e-11	1.00367842890395e-10
PHGR1	8786.35175405339	-3.05965095588761	0.450419166827628	-6.79289688633191	1.09903936702205e-11	1.02389875803901e-10
PCSK9	1818.71246016407	2.09811780073486	0.309001676808046	6.78998839879509	1.121425622833e-11	1.0437292057849e-10
MEIS1	1681.89720499427	-1.51832251465052	0.22370172646056	-6.78726328434576	1.1428054674837e-11	1.06310613571509e-10
ASB16	86.1430719154169	-1.19856537379442	0.176609557045327	-6.78652613055822	1.14865707881127e-11	1.06802585641628e-10
CASQ2	653.098966508538	-2.90068743775774	0.427506825853964	-6.78512543504654	1.15985694110322e-11	1.07738327418442e-10
DMP1	13.3192763701767	3.16580055617882	0.466900512735657	6.78046065451889	1.19793299273333e-11	1.11220719560283e-10
FBXL22	406.227365647521	-1.99038329898952	0.29361379036859	-6.77891626442643	1.21080674338864e-11	1.12360970198609e-10
SGCG	20.7655449979418	-2.46639743970553	0.364034541981999	-6.77517420813185	1.24256443934701e-11	1.15195319088632e-10
PRKAR2B	1083.35600693311	-1.66147435620313	0.245256756432614	-6.77442848209414	1.24898998844495e-11	1.15734450907786e-10
ARG2	245.749005890619	-1.32620004216713	0.195804313005929	-6.77308901835568	1.26061331002942e-11	1.16697478109507e-10
ALKAL1	108.897833750424	2.07553421132739	0.306609229499855	6.76931420072717	1.29394263871250e-11	1.19724409615116e-10
SHOX2	87.330274601425	2.1189416455425	0.313062311449446	6.76843416804795	1.30183599175086e-11	1.20396026774892e-10
LINC00959	67.9807259179023	-1.04604607432699	0.154557016716933	-6.76802707859452	1.305503269995e-11	1.20676345152364e-10
INPP5J	630.598731473382	-1.29753120800071	0.191723359212619	-6.76772623497462	1.30821992931444e-11	1.20868561223752e-10
MLNR	46.3121356826144	-3.1852780415539	0.470992372354325	-6.76290791214265	1.3524921023629e-11	1.2477660601955e-10
LCN12	130.079253934125	2.01486033089887	0.297968327699303	6.76199496253906	1.36104437372367e-11	1.25504568209969e-10
SST	776.84315536322	-3.85115019413402	0.569554071689357	-6.7616937277107	1.36387786667155e-11	1.25704739431613e-10
ZNF750	671.280903832528	-3.39025466477446	0.501444419942225	-6.76097794679831	1.37063388239092e-11	1.26204774180539e-10
HBA1	194.382580334243	-2.4302929878866	0.359539809337157	-6.75945451594654	1.38512233812589e-11	1.27476955407918e-10
OPCML	43.9848683144612	-2.06403175584465	0.305392870944272	-6.75861145501753	1.39320455739626e-11	1.28158603514511e-10
CLCN4	987.969403375037	1.55995325462217	0.230819270904975	6.75833195601933	1.39589422696166e-11	1.28343779432907e-10
CPEB1	92.9733597323662	-1.95210195711791	0.288971853226274	-6.75533597934657	1.42504638717846e-11	1.30833881277836e-10
MYO1A	3413.11014527451	-2.18973602257745	0.324169983502324	-6.75490062009937	1.4293319404762e-11	1.31163852186515e-10
WNT8B	19.9228862869561	2.12411922411466	0.314544182105138	6.7530075104192	1.44811441793734e-11	1.32823183169417e-10
PLA2G4D	59.5295077700911	-2.38415547536615	0.353063417882951	-6.75276835437127	1.45050433351683e-11	1.32978086989595e-10
MIOX	67.3893621724686	2.74156845520201	0.406060481510813	6.75162587849368	1.46197464257545e-11	1.33964903480054e-10
GRB7	6639.58638397034	2.16986115602756	0.321427037011143	6.75071137824768	1.47122007610528e-11	1.34746993740052e-10
VWC2	51.7541665986431	-2.74471257951571	0.406776424590329	-6.74747210898457	1.50443144434291e-11	1.37589467870281e-10
DSP	33747.0407422652	-1.42994182347759	0.211946184617695	-6.74672123047131	1.51223420478551e-11	1.3823642600661e-10
RAB9B	200.703958749243	-1.90601843379638	0.282516119710279	-6.74658294100529	1.51367555642511e-11	1.38301531571635e-10
PAX2	24.3603312981081	3.5032955755543	0.519277513382344	6.74648041802423	1.51474499256592e-11	1.38332609624412e-10
SLC5A9	300.987618459649	-2.33665526791709	0.346412719938649	-6.74529292206972	1.52718603216625e-11	1.3940165860505e-10
EPHA6	43.9379923892363	-2.87861299451045	0.426813047888082	-6.74443531835342	1.53623306534512e-11	1.40160023008496e-10
POU6F1	486.311967411345	-1.2045107130356	0.178648422070415	-6.74235293587336	1.5584195474728e-11	1.42115874886847e-10
SLC5A5	1373.1422798667	-3.38255273618534	0.501740153153868	-6.74164249148308	1.56606043997967e-11	1.42744038565758e-10
RECK	747.981482626213	-1.29162247549832	0.191618444654815	-6.74059575958397	1.57738502468599e-11	1.43638210025175e-10
ENHO	45.4850372288607	-2.14103324907402	0.31768074173537	-6.73957520175246	1.58850362963213e-11	1.44581270858264e-10
CTNNA3	334.521133605885	-2.96890631173575	0.440587013965333	-6.73852432693206	1.60003272451809e-11	1.45490990981108e-10
GRIK2	41.505763604202	-2.04948016350907	0.304295100432924	-6.73517306257395	1.63734931330951e-11	1.48670377093608e-10
GBP5	2434.2872946024	2.04868913956513	0.304184854000745	6.73501363601789	1.63914561795333e-11	1.48762268331764e-10
SORCS1	119.209649709611	-2.50135207727466	0.371400058677329	-6.73492644611516	1.64012882771553e-11	1.48780313745137e-10
CD80	107.269427221225	1.52337634263543	0.226234612523399	6.73361306496753	1.6550094244023e-11	1.49915084823604e-10
AKAP6	818.200346108095	-2.17074639488926	0.32257197932998	-6.7294946058184	1.70253398151998e-11	1.54072827106254e-10
PCP4L1	211.161360289196	-2.91536527847106	0.433319936329751	-6.72797403037674	1.72041616743957e-11	1.55394542209495e-10
GCM1	13.9831458096655	2.85755490261961	0.424899674394371	6.72524615767856	1.75295840245971e-11	1.58108012257992e-10
UBE2QL1	155.863733619586	-2.02816755706931	0.301606610522898	-6.72454610180148	1.76140645944809e-11	1.58719039063237e-10
PLSCR2	20.5321879002863	1.7750594270655	0.264088668723324	6.72145244113132	1.79921964123561e-11	1.61895626921049e-10
NDUFA4L2	1833.39670746039	-1.61614133046275	0.240562586732808	-6.71817406194504	1.84015804239562e-11	1.65343996912175e-10
CDHR3	348.935113175657	-1.26908313826005	0.188951856601508	-6.71643645680865	1.86222459607383e-11	1.67010289070111e-10
NETO2	783.999103770067	1.68050895040385	0.250208121256599	6.71644446217	1.86212234104921e-11	1.67010289070111e-10
XDH	1517.56892377836	-2.10683075983412	0.313789045078609	-6.71416288387737	1.89148929307013e-11	1.69554673492223e-10
SMIM10L2B	68.658363692377	-1.52730095689659	0.227526013221068	-6.71264325021437	1.91130010478759e-11	1.71249600319372e-10
TMEM256	957.383627998238	-1.00854718988673	0.150266544556837	-6.71172144711996	1.92341610180924e-11	1.72253808399989e-10
CDON	882.674098850179	-1.74768047291594	0.260437493688481	-6.7105563341291	1.93883775582649e-11	1.73552970988753e-10
CPN1	24.0701556623116	4.58081201540321	0.682716774147824	6.70968136255483	1.95049857828894e-11	1.74349938892482e-10
STOML3	13.7329390568915	3.4061444781699	0.507684986525195	6.70916920644623	1.95735595885e-11	1.74880489060136e-10
FAM25A	145.696815703611	-5.99880791307584	0.894180118311317	-6.70872432771683	1.9633316999243e-11	1.75331806422618e-10
S100A14	9962.3113057245	-2.03942877890705	0.304017514061871	-6.70826082240775	1.96957663851158e-11	1.7580672790253e-10
KRT32	11.6679354751454	-4.41889989238294	0.658762587928617	-6.70787924717693	1.97473230238242e-11	1.76184018398822e-10
FLNA	162579.13872269	-1.94628176277686	0.290272872603193	-6.70500741361889	2.01396142546225e-11	1.79515133074097e-10
CLIP4	1051.11676471115	-1.45743736487662	0.217377214313657	-6.70464643444027	2.01894604893775e-11	1.79874911490142e-10
CDH3	3226.86180891043	1.80967174679813	0.269926520774858	6.70431249809481	2.02356800280691e-11	1.80202055761697e-10
CCDC34	1368.26204709527	1.10540997899916	0.164882617723492	6.70422385489375	2.02479663664324e-11	1.80226854077189e-10
NLRC5	4809.33588481014	1.12028472391994	0.167123230440539	6.70334531571019	2.03701313583428e-11	1.81229198689046e-10
ATG9B	364.691299777065	-1.81285262179211	0.270562262702929	-6.70031586697137	2.07969505936729e-11	1.8485312036588e-10
TAC3	155.345900075451	-2.39763419383771	0.357960651092263	-6.69803841992602	2.11235737715509e-11	1.87668359390528e-10
ALOX15B	271.253404925278	-2.19516690665325	0.327834433143343	-6.69596200010334	2.14257398835388e-11	1.90085797058449e-10
BEND5	116.621698919788	-1.8652562318593	0.27865549705332	-6.6937715264321	2.17490900503921e-11	1.92774177605532e-10
C5ORF58	50.8028753945251	2.01491790179213	0.301033717940444	6.69332962293202	2.18148990581798e-11	1.93176939932565e-10
TMEM40	304.840471010083	-3.64451599014743	0.544541633572565	-6.69281422292161	2.18918995958638e-11	1.93768339493395e-10
TUBB2A	1608.75095920432	-1.13109674236671	0.16911480057913	-6.68833678952581	2.25721194062868e-11	1.99695877284724e-10
ZSCAN18	804.119723852113	-1.64002014460145	0.245223256745594	-6.68786544297014	2.26449197174185e-11	2.00246544149182e-10
STAC3	164.70560274938	1.09718154147065	0.164063596490087	6.68753803368526	2.2695623901485e-11	2.00507961883264e-10
SPACA9	374.277738310836	-1.07564714137156	0.160866347665316	-6.68658894158182	2.2843233793402e-11	2.01624224566426e-10
RNF112	39.2693753685897	-1.49504036518244	0.223626245724055	-6.68544231175462	2.30228202478089e-11	2.03114816028111e-10
CLCNKA	32.707412946556	-2.42005652466356	0.362054239903266	-6.68423749245459	2.32130095197521e-11	2.04697519558651e-10
FCGR1B	41.4230456907036	1.57362177042165	0.235561995263238	6.68028715185208	2.38474510166249e-11	2.10096818803224e-10
C20ORF144	36.316009284863	1.21772557890973	0.182321734931009	6.6789929317562	2.40589765115434e-11	2.1176365033455e-10
APOE	17455.1468612622	1.7676172093571	0.264779040479644	6.67581998240903	2.45853605722733e-11	2.16296437539369e-10
ASAH2B	296.528701423013	-1.06651690895098	0.159763570678375	-6.67559509606866	2.4623093537517e-11	2.16527973212621e-10
RNF150	1479.87297971001	-2.11680534688398	0.317175910916531	-6.67391587452884	2.4906642496448e-11	2.18919923481291e-10
SFRP1	1833.96036931645	-2.64769371844599	0.396730120689356	-6.67379051997709	2.4927937285553e-11	2.1900561113125e-10
FRZB	1998.4013107606	-1.87030900087342	0.280265420738097	-6.67334912722316	2.50030614912767e-11	2.19563921465989e-10
SLC28A3	738.792220790456	1.99874409971067	0.299532903278421	6.6728699179095	2.50848729268654e-11	2.20180411696799e-10
NAP1L2	97.9221823216774	-2.19590260468461	0.32936038964697	-6.66717271933738	2.60778136406575e-11	2.28684220589918e-10
COPZ2	529.740154351489	-1.43670037352665	0.215567824169745	-6.66472549444737	2.65160491851678e-11	2.32312434616287e-10
ZNF471	193.735923666711	-1.67750899571794	0.251702499156164	-6.66464974063354	2.6529729155804e-11	2.32324978128943e-10
FOXN1	94.3212354721568	-3.08337958158972	0.462736544600186	-6.6633587028529	2.6763935612598e-11	2.3415974663273e-10
NCS1	2898.53576432308	-1.73568310213724	0.260517192728187	-6.66245127225894	2.69297620393392e-11	2.35393422286721e-10
RAET1G	68.7257620829526	-2.14185135510535	0.321574521416291	-6.66051323242936	2.72872997058738e-11	2.3829903352717e-10
CABP7	30.8298732296702	-1.64102228308033	0.246627958929002	-6.65383718134219	2.85548558084052e-11	2.49024599987968e-10
OCLM	36.3993609700531	1.24807404258426	0.187579670570004	6.65356772827086	2.86072078365969e-11	2.49251960608438e-10
PDXP	328.23989611786	-1.10885492801923	0.166693583380559	-6.65205525930612	2.8902813660897e-11	2.51480995192612e-10
LRGUK	46.3184713772434	1.5975079100163	0.240171610867478	6.65152681553928	2.90067989442533e-11	2.52259077126072e-10
NKX6-2	296.255161639438	-3.96186838725163	0.5956800882868	-6.65100020154463	2.91107884175885e-11	2.52826664242133e-10
KLRB1	304.051278752301	-1.56693413338772	0.235598573682718	-6.65086425989115	2.91376917597804e-11	2.52944502196574e-10
OSCAR	299.910432127232	1.34388154157714	0.202385127219654	6.64021887398175	3.13217691147484e-11	2.71531680332974e-10
SEC14L2	872.788137429039	-1.15780584942725	0.174384322418554	-6.63939185225786	3.14980007158185e-11	2.72934708806599e-10
FCGR2A	2897.0126802877	1.25991864749622	0.189773796972384	6.63905485160085	3.15700907786279e-11	2.73434466615988e-10
MUCL1	19.3186606164481	3.68171340599911	0.554878739136721	6.63516755341377	3.24134126275278e-11	2.80610502381993e-10
SMIM24	6419.44375912488	-2.2509337835195	0.339263930783095	-6.63475712942384	3.25037275677214e-11	2.81264007529443e-10
GPC2	67.7514196143928	1.71341712196887	0.25825562462212	6.63457814123486	3.25431914959946e-11	2.81477089054276e-10
ZSCAN31	528.569495344675	-1.06438111566548	0.160471627377062	-6.63283056988318	3.29309743476729e-11	2.84571627073649e-10
DSC2	6794.96797026168	-1.81041979444868	0.273165270550483	-6.62756210114235	3.41276078540096e-11	2.94643816920735e-10
IRF4	730.588695183771	-1.85676269647458	0.28022688848722	-6.62592625032575	3.45077435976295e-11	2.97654788794833e-10
ZNF724	198.953533899974	1.38047884052862	0.208476129312967	6.62175974332404	3.54947640765073e-11	3.0519704669229e-10
HACD1	290.690168176049	-1.84348399084293	0.27854746243556	-6.61820421813896	3.63588518829689e-11	3.12202219337326e-10
PDLIM4	1486.28902446092	-1.50688171896677	0.227698495789767	-6.61788174638653	3.64382316692699e-11	3.12742252625661e-10
KAAG1	7.71429282720014	3.39982092161611	0.513745332443376	6.61771641884616	3.6478994505249e-11	3.1280902702331e-10
EDN3	518.50325446279	-2.51427462681643	0.380106801821462	-6.61465307847187	3.72424097578025e-11	3.1906686011111e-10
DSC3	1495.769575805	-3.4740254695282	0.52525970119273	-6.61391966990726	3.74274894046658e-11	3.20507728680677e-10
GSTA2	460.177037296287	-3.40749460403475	0.515524861470722	-6.60975805184959	3.84948647674612e-11	3.29202251987919e-10
PRRT1	316.867123575677	-1.26719690022153	0.191721103082038	-6.60958485972872	3.85399248904527e-11	3.2943906954579e-10
ANKS1B	108.206078187004	-2.03250032823537	0.307557025423248	-6.60853162251236	3.88150634443657e-11	3.31641497032761e-10
LGI1	33.1468197050516	-2.60450656812607	0.394126672097663	-6.60829817546751	3.88763068453968e-11	3.32015213076761e-10
LMOD1	8612.64297443049	-2.51824691468998	0.381159874793401	-6.60679961670923	3.92717022807329e-11	3.34789055667839e-10
ATOH8	339.000527108624	-1.73196395497078	0.262148281270824	-6.60681026240068	3.92688795804301e-11	3.34789055667839e-10
IL17B	21.5210355924102	-1.47017212349727	0.222539149915426	-6.60635274312855	3.93903698639588e-11	3.35649836289115e-10
LHX2	31.0298373506819	1.9226039738643	0.291028441488997	6.60624083346504	3.94201424443554e-11	3.3575269954402e-10
DCN	25992.0307472789	-1.53532512028938	0.232593574948719	-6.60089222424943	4.08690594541631e-11	3.47313763318354e-10
LAMP3	1273.74157789243	1.48205528752199	0.224672201654856	6.59652274115664	4.20912964992582e-11	3.57380354520112e-10
MSRB3	3471.42323936744	-1.88117790762324	0.285205213137352	-6.59587490330087	4.2275528570375e-11	3.58783993701509e-10
SNX31	37.7370623341903	-2.61253319860139	0.396177907668171	-6.5943434705339	4.27141799915608e-11	3.62344618103723e-10
LCN6	15.5322611146868	-2.08618251590742	0.316730018747573	-6.58662707171457	4.49930494905445e-11	3.80485137198684e-10
RBM20	98.8316209314391	-2.29193353817705	0.347995205612626	-6.58610665092994	4.51509552557204e-11	3.8165032053944e-10
ASB4	151.671421871622	3.63703062545799	0.55274009876254	6.58000140319199	4.70443829101857e-11	3.97124101041568e-10
MICU3	184.013175369472	-1.55469706405748	0.2364001954309	-6.57654728763505	4.81497917449327e-11	4.06274577321123e-10
EAF2	255.919596684595	-1.05773463508265	0.160849523411736	-6.57592644757244	4.83511534853282e-11	4.0779220956412e-10
C8ORF88	134.651185239699	-2.30456038013086	0.350489503484563	-6.5752621896489	4.85675095401479e-11	4.09434898203344e-10
NR4A1	9213.16815058823	-1.61621519380247	0.245995496448873	-6.57010074222384	5.02812314307138e-11	4.2350550522992e-10
PLIN4	2422.92044065128	-2.80992581733014	0.427871643709701	-6.56721673109189	5.12644069411445e-11	4.31594882760599e-10
MLLT11	710.944773411717	-1.46229126674846	0.222685246570489	-6.56662841058751	5.14672658974372e-11	4.32726551215687e-10
PTPRO	376.563000293986	1.86667201100314	0.284337134990761	6.56499549755889	5.20344345391038e-11	4.37301353273248e-10
LGALS9B	344.311701119142	-2.60245991868049	0.396520809188128	-6.56323667857181	5.26521745861038e-11	4.4190550776514e-10
NRP2	4985.23394664098	-1.52021048236047	0.231732210053863	-6.56020361609252	5.37343548696701e-11	4.50390297467036e-10
TEX19	8.3461473838286	3.42324514449341	0.521919066140629	6.55895782809174	5.41851221139915e-11	4.53567253423739e-10
BBOX1	71.8964443005516	-2.47701853300942	0.377748548623103	-6.55732111225357	5.47829659006688e-11	4.58369341510316e-10
CSMD2	250.956804812321	1.54076479653402	0.235313318408178	6.54771607045797	5.84236582975469e-11	4.88185000258973e-10
SOSTDC1	662.566394797245	-2.86429905821648	0.437467082047872	-6.54746191372414	5.85231391244695e-11	4.88800925985441e-10
PGF	700.56944033	1.10507912662342	0.168807943660111	6.54636922092043	5.89527265337893e-11	4.92066442225625e-10
NRCAM	976.908859817247	2.07329232101037	0.316740472838129	6.54571328517883	5.92120847085547e-11	4.93902736478393e-10
ACAD11	37.0744159725233	-1.01866384647573	0.155650568523969	-6.54455589938218	5.96724418217202e-11	4.97086902272459e-10
MMP12	3563.15610488773	2.35576301456648	0.359956837241328	6.54457082304868	5.96664836242429e-11	4.97086902272459e-10
C2	2761.66387856163	1.39653601974878	0.213402973048851	6.54412635305271	5.9844185654393e-11	4.98080084902381e-10
PHYHIP	162.448712990007	-1.59081269865771	0.243143543192712	-6.54268946552637	6.04222118340604e-11	5.02670400907219e-10
COL23A1	179.878197097749	-1.56310785880711	0.238926316566933	-6.54221720431212	6.06133811116235e-11	5.03818848784081e-10
MMP14	17620.5031198667	1.00958900409879	0.154366607442382	6.54020335632254	6.14352395577222e-11	5.10207168180494e-10
FAM46C	2418.23456403527	-1.46747855672041	0.224378165588694	-6.54020213094365	6.14357429420207e-11	5.10207168180494e-10
AOC3	4414.82247229136	-1.90851640261773	0.291868746630393	-6.53895432330947	6.19504402093169e-11	5.14031474142749e-10
CYP2C18	1214.4745090739	-2.11099949919513	0.322910642906279	-6.53741072203625	6.25929851324558e-11	5.19135873193013e-10
GHRL	597.066185737145	-2.79238503600151	0.427159334437487	-6.53710409882231	6.27213949822839e-11	5.19973522737745e-10
LRRC15	1025.2751776352	2.05416181780081	0.314440871655556	6.53274431846434	6.45753329114559e-11	5.34642040447182e-10
NCEH1	4221.75857510601	1.10305491399722	0.168860294209361	6.53235219778545	6.47446801081235e-11	5.35810249690613e-10
PSAPL1	1022.4334218315	-3.37359872939388	0.516589923878541	-6.53051593431209	6.55435139148656e-11	5.41948287679673e-10
SLC2A2	137.616023742388	-3.78181768762757	0.579153228050708	-6.52990867435251	6.58098065199222e-11	5.43913032710189e-10
GCOM1	80.6380633185907	-1.60980108994397	0.246542877204792	-6.52949745778616	6.59907317248279e-11	5.45170818535076e-10
LOR	5.05881924758306	-2.55386707415059	0.391404106951944	-6.52488573520296	6.80533944498303e-11	5.6172183895752e-10
RANBP3L	32.7127612910188	-1.93234761015664	0.296257045392965	-6.52253723651877	6.91278934705884e-11	5.70094731891357e-10
ACTN2	261.589269355955	-2.96061671064893	0.453910728848767	-6.52246471053417	6.91613387256392e-11	5.70122674032127e-10
N4BP3	625.293539961611	-1.28593640604129	0.197175220630349	-6.52179519277465	6.94708341779336e-11	5.72425187961357e-10
THEM6	5169.62039841328	1.02632244674068	0.157398637793586	6.52052940945149	7.00596684751533e-11	5.7677595123121e-10
FNDC11	74.5382781418267	1.67103676796893	0.256306633050709	6.51967819981596	7.04583876570789e-11	5.79806810012786e-10
CHRNA5	263.618333953025	1.10118513038389	0.168909444596027	6.51938163089427	7.05978255262967e-11	5.80702322022028e-10
ABAT	1482.72484264159	-1.41539809680014	0.217135145262131	-6.51851221547497	7.10081557879028e-11	5.83824316855198e-10
FGFBP2	33.4705297591231	-1.59188341912123	0.244224195102904	-6.51812331063466	7.11924578775554e-11	5.85086022972907e-10
PLEKHD1	55.9064171548708	2.15112288851693	0.33004821940737	6.51760185944787	7.14403080162478e-11	5.86868671482108e-10
SRCIN1	945.077163795536	1.79221578410317	0.27502434611282	6.51657138516739	7.19325851016308e-11	5.90656828661357e-10
PRPH	63.6887547423648	-2.45916664178166	0.377529255759556	-6.51384390551146	7.32516195369403e-11	6.01227485667106e-10
DACT3	1233.98107549902	-1.97538220718177	0.303335182830478	-6.51220932814027	7.40534208204616e-11	6.07545538980327e-10
DUOX1	1763.8869275206	-2.13679774988814	0.328183103080658	-6.51099258258575	7.46558309745308e-11	6.11958427798142e-10
CYP11A1	47.8610681604906	-2.0571637815127	0.315974742535413	-6.51053234510396	7.48849412730041e-11	6.13571302836433e-10
COCH	407.0370325076	2.0238271639391	0.310948139011793	6.50856818236929	7.58704718581916e-11	6.21109672078627e-10
GNA15	884.691341816788	-1.52864269043168	0.234992158929322	-6.50507956263956	7.76522701994624e-11	6.35148021191635e-10
APOA1	8231.29495143251	-3.95196651197149	0.607701499444809	-6.50313766805245	7.86617454296148e-11	6.42850490008157e-10
CDH19	246.821951315727	-2.72413981466298	0.419057530769038	-6.50063443476065	7.99819772740663e-11	6.52796103672328e-10
SORBS1	13125.2683166709	-2.11680366991851	0.325671061346015	-6.49982120354706	8.04155286204448e-11	6.56052364246279e-10
TAGLN	36862.2726209491	-2.13153659306054	0.327990696161728	-6.49877151396241	8.09785398444448e-11	6.60361540743521e-10
C19ORF48	3616.70371617283	1.03082969179392	0.158631879614701	6.49825050486507	8.12594176681838e-11	6.62367268728023e-10
SELENBP1	4742.56461247257	-1.30512594158699	0.200891443843861	-6.49667261389876	8.21158881086641e-11	6.69061067716985e-10
GLIPR2	1274.91704714084	-1.15825051200956	0.178325894029863	-6.49513363334431	8.29597386141241e-11	6.7539694971713e-10
CPLX1	674.239334035692	1.56130093718474	0.240380444826547	6.49512458599257	8.29647244222329e-11	6.7539694971713e-10
NIPSNAP3B	81.3840317615787	-1.34642478941331	0.207329370168311	-6.49413437334169	8.35121846668988e-11	6.79562041510827e-10
NKX6-1	129.930022310628	-3.32730828182611	0.512581171327094	-6.49128073356961	8.51097136557018e-11	6.92264600609499e-10
TSPEAR	99.2735276059962	2.12145323966571	0.326829217186104	6.49101465875893	8.52601820280121e-11	6.93191227049865e-10
MESP2	64.3401877349538	2.15717909520312	0.332336497347086	6.49094851881467	8.52976252746477e-11	6.93198524511362e-10
HELZ2	9723.87001467695	1.01428305682456	0.156271051885474	6.4905370802002	8.55309109002337e-11	6.94796710045239e-10
LRAT	108.247918218209	-2.63268355949369	0.405979541333119	-6.48476903749563	8.88678139368180e-11	7.2005326559315e-10
MAOB	2211.6431595381	-1.8577559325442	0.286555127211625	-6.48306645433782	8.98768862185877e-11	7.27918350894181e-10
CALB1	206.964703454367	2.94400119608949	0.45415229467906	6.48240960264211	9.02691707069977e-11	7.3078345282558e-10
CBR3	207.531703730487	-1.24921941701984	0.192801942035757	-6.47928855814198	9.21561106621543e-11	7.4574108662105e-10
PNMA5	53.9327755315075	3.59370906702819	0.554827622230817	6.47716321797177	9.34630770746378e-11	7.55994731749138e-10
USH1G	57.976563157298	-3.41057302968553	0.526646716081565	-6.47601689242721	9.41755089413383e-11	7.61108246101109e-10
MEP1A	2311.41212308712	-3.19392935562619	0.493253107819888	-6.47523412420638	9.46650406831677e-11	7.64738710254823e-10
CD79A	3483.03408452962	-2.44151513771421	0.37708824629622	-6.47465191953051	9.50307553961551e-11	7.67366270052903e-10
SOBP	972.303738115221	-1.58749474755269	0.24519798042355	-6.47433859288111	9.52281444147074e-11	7.68409939584431e-10
GRM2	53.8271222580881	1.25988726997529	0.194597676111232	6.47431816839962	9.52410253038273e-11	7.68409939584431e-10
IKZF2	808.340053679369	-1.42008646316362	0.219352933304825	-6.47397981767672	9.54546573418681e-11	7.69806097134589e-10
DSCR4	24.9074214899524	5.72391113665529	0.884332127045419	6.47258078905157	9.63429775855417e-11	7.7630994003507e-10
CERS3	220.426708115287	-3.90800203992696	0.604091066270211	-6.46922667480553	9.85057346248946e-11	7.93063147014007e-10
LINC00675	901.85501137196	-2.15935739802694	0.333811764738178	-6.4687875806912	9.87923559662615e-11	7.95033266002566e-10
PSRC1	528.135597551772	1.07286100962887	0.165873401787153	6.46795084727057	9.93407977063991e-11	7.9910782480703e-10
LINGO1	604.522918602509	1.57199100481838	0.243079357082317	6.46698684613535	9.99763484246633e-11	8.02858330617703e-10
BARX1	2769.83153514167	-2.30595928748175	0.356601773624469	-6.46648294551142	1.00310142373724e-10	8.04857352176308e-10
SLC1A5	9372.86804639575	1.1739197429458	0.181563283609103	6.46562300268369	1.00882303772626e-10	8.08422280506619e-10
AGBL2	118.543975019683	1.30166160960566	0.201319643627664	6.46564630331385	1.00866758770847e-10	8.08422280506619e-10
SEMG2	18.1778288903009	4.3362413289726	0.670806606596797	6.4642197711374	1.01822799085313e-10	8.15614380511072e-10
FGF2	632.343795686859	-1.81148647474833	0.280257654269127	-6.46364674489423	1.02209321544506e-10	8.18364884363104e-10
RHOJ	1128.62295535876	-1.2554281052156	0.194234646065674	-6.46346123436246	1.02334760735827e-10	8.19023519678127e-10
PTK7	4983.54788090021	1.43211922862411	0.221624971926559	6.4619037113682	1.03393885600194e-10	8.27151084801551e-10
ENAM	84.7567124850679	-2.08751430404487	0.323054225355783	-6.46180777157726	1.03459474436632e-10	8.27326859660216e-10
LILRB4	1138.91206495793	1.48325620044747	0.229561927824797	6.46124649022595	1.03844007926454e-10	8.29702250357617e-10
GSG1L	9.87008680527145	-1.9544766598788	0.302648300489681	-6.45791387797811	1.06156120657281e-10	8.47461825179843e-10
VSIG8	28.1990700373032	-1.87342422135718	0.290241085186066	-6.45471753303353	1.08420936637515e-10	8.65178092612699e-10
UBE2S	3037.7696384172	1.12753498649906	0.174712744856765	6.45365046163888	1.09187489788295e-10	8.70562549938791e-10
PAH	103.291556677909	3.24558374755863	0.502954509744628	6.45303637739833	1.09631029170363e-10	8.73731664413215e-10
RNF32	219.16329246499	1.14463720767978	0.177389485994526	6.45267785326974	1.09890796979071e-10	8.75434118899209e-10
PPM1L	2287.74525258587	-1.12809045098859	0.174836579333307	-6.45225647453335	1.101968751638e-10	8.77135681119158e-10
DEFA5	2201.70505486877	-5.74425324607534	0.890813536707835	-6.4483228076038	1.13094682875224e-10	8.97940537788719e-10
GPRASP1	529.162279967258	-1.71011670670074	0.265232116178893	-6.44762305311212	1.13617916153923e-10	9.01717419919505e-10
GKN1	66964.1716421187	-4.73287853242496	0.734147989923039	-6.4467635917945	1.14263807104546e-10	9.06464196218746e-10
PPP2R3A	1077.02870731001	-1.31693412344769	0.204374086191245	-6.44374317698652	1.1656226513357e-10	9.23307366792787e-10
APBB1	1049.50268909343	-1.40495241323023	0.218039597858026	-6.44356542129128	1.16698931719887e-10	9.23850307538734e-10
JAM3	2035.22732940516	-1.36922219936528	0.212539807948657	-6.44219175965397	1.17760359862839e-10	9.31864207708937e-10
RADIL	119.534785004645	-1.7146113168777	0.266197743164327	-6.44111890843213	1.18595909521268e-10	9.38084742201586e-10
RASL12	823.04677531461	-1.2884638265675	0.200046475074063	-6.44082244433684	1.18827819464709e-10	9.39527336226176e-10
RTL5	408.004163225349	-1.54530178353308	0.240008537283228	-6.43852839996898	1.20637390728331e-10	9.52366383138431e-10
MPP7	2278.66527921001	-1.44905956679417	0.225071489265399	-6.43821912550404	1.20883401521556e-10	9.53792163086882e-10
COL27A1	3179.32218656135	1.31461722691281	0.204219736616924	6.4372682517889	1.21642844597397e-10	9.58588066607154e-10
NACC2	3667.93899749068	-1.12376339777144	0.174621578694549	-6.43542113278652	1.23131451713911e-10	9.6991585386606e-10
DNAH14	333.398336727743	1.72279850355398	0.267710595466431	6.43530189962169	1.23228152016395e-10	9.70274631567859e-10
FAT2	640.459612840342	-3.11889798322847	0.485465371322222	-6.42455294954156	1.3225761990137e-10	1.03749484461918e-09
SMC1B	82.468473866811	2.11064173164805	0.328536730279599	6.42437066276215	1.32416190664488e-10	1.0383093445738e-09
CAPNS2	82.5334957024029	-4.14840095475369	0.645824151226996	-6.42342183529708	1.33244578512838e-10	1.04437320877336e-09
SLC6A19	3186.83867590328	-3.22119127216556	0.501572028671464	-6.42219080816303	1.34326896896564e-10	1.05242155321521e-09
SUCNR1	471.361312889007	2.02341432758814	0.315088488967546	6.42173357147475	1.34731083566438e-10	1.05515243314954e-09
SATB2	849.829377219958	1.4158339435794	0.220565118579155	6.41911990753556	1.37064420070302e-10	1.07254039599567e-09
BNC1	113.275926733258	-3.22588962117136	0.502779952613569	-6.41610629939088	1.39803847135093e-10	1.09262438090583e-09
RNF165	84.189734589046	-1.85477765093609	0.289170700879427	-6.41412717573161	1.41631940980987e-10	1.10600027028709e-09
ETNPPL	41.5621841383632	-3.25166723165128	0.507466881310933	-6.40764422547397	1.47785266468785e-10	1.15168074543136e-09
PECR	626.786415148642	-1.00500835520995	0.156859810298291	-6.4070481361592	1.48363988946593e-10	1.15571586954373e-09
EFCC1	333.237471760254	-1.21214145007218	0.189227239464277	-6.40574503704582	1.49636846055484e-10	1.16515258455682e-09
AADACL2	7.22246956572312	-2.60118271617425	0.406151172668164	-6.40446929916779	1.50893312057743e-10	1.17445397747692e-09
KCNJ16	230.450071821419	-2.94701871215843	0.460275613759307	-6.40272615811343	1.52626801340398e-10	1.18697218853e-09
TBX15	74.1050274248475	1.78012722282037	0.27843953260023	6.39322730575111	1.62420532152053e-10	1.26055345902625e-09
GNAO1	1611.2878079367	-2.18937890182838	0.342457065335248	-6.39314858253865	1.62504211023247e-10	1.26068706531245e-09
MYRIP	293.526907309719	-1.80300141651061	0.282114896782955	-6.39101811733729	1.64784854446571e-10	1.27681336566281e-09
CLDN5	1247.9173754978	-1.49164497055363	0.233406479756065	-6.39076075399688	1.65062467865672e-10	1.27844217659292e-09
CRABP2	2018.49696373727	-2.48716593975009	0.389229996478991	-6.38996470531359	1.65924047916335e-10	1.28459075137839e-09
LDB3	914.77044748738	-2.5615399681799	0.400898958884019	-6.38949019800513	1.66439705746189e-10	1.28805725768817e-09
GPR158	282.562346457099	2.15087536210692	0.336820152134248	6.38582741702948	1.70473175155557e-10	1.31765900014287e-09
CDHR2	4307.45825908939	-2.31324378230167	0.362263292659855	-6.38553181945948	1.70802821865204e-10	1.31966921594265e-09
RASGEF1A	470.349477461548	1.71337936965603	0.268351626849851	6.38482944847102	1.71588597402464e-10	1.32466117848186e-09
PALLD	18588.3257053239	-1.48190260486009	0.23223650290962	-6.38100637192596	1.75927986769099e-10	1.35705654861174e-09
MUC12	1293.09506789833	2.57325582147266	0.403285909245691	6.38072335898296	1.76253449850115e-10	1.35846218478544e-09
FGL1	73.6053896825451	3.31663519861432	0.519937121108737	6.37891595726379	1.78345868724305e-10	1.37291576216015e-09
SIX4	416.079948702681	1.48133942311017	0.232325745305234	6.37613115655329	1.81617406875414e-10	1.39696633155428e-09
CACNA1H	4443.59510705375	-1.82248534040998	0.285879920200093	-6.37500297024843	1.82959405750522e-10	1.40614830157046e-09
NXF3	231.423276674929	2.81084099100211	0.441202527291442	6.37086330456437	1.87967119207441e-10	1.44288155286392e-09
SV2C	71.6874834922297	-2.1023084112	0.330020631738158	-6.37023327943931	1.88740902668394e-10	1.44823521108985e-09
SPATA17	94.9375419610718	1.45951963036541	0.22915452856177	6.3691502826748	1.90078295012142e-10	1.45790744027105e-09
TCF7L1	996.031546062756	-1.30411271548488	0.204756926031879	-6.36907742638138	1.90168596845646e-10	1.45801048705263e-09
CENPW	719.587356685887	1.06886520135861	0.167852096698288	6.367899015762	1.91635014211493e-10	1.4680666193714e-09
NME5	59.0758986147685	-1.65399066487557	0.259827809938531	-6.36571837813231	1.94377797354943e-10	1.48727634539272e-09
CPNE5	806.759171226888	-1.35720678761744	0.213343602761137	-6.3616005825916	1.9966209309879e-10	1.52570960452272e-09
ASB2	1158.14427066991	-2.07629282693671	0.326437770375336	-6.36045523944548	2.01156669588069e-10	1.53604658162097e-09
CXCR2	292.397933594895	-2.18581898993889	0.343696989252523	-6.35972690564628	2.02112762971063e-10	1.54210574739948e-09
TSPAN2	1164.8752206948	-1.75852924034934	0.276681803079562	-6.35578206002822	2.07368860480512e-10	1.57966768899372e-09
COL5A1	24245.4358098361	1.32693194436228	0.208799084065229	6.35506592523051	2.08337252202785e-10	1.58586802704374e-09
MAGEH1	602.80368573138	-1.1219180206845	0.17659778483569	-6.3529563619858	2.11215650266996e-10	1.60639071943239e-09
GDPD3	559.326363680537	-1.57214030650214	0.24751044934658	-6.35181387554563	2.12790697484453e-10	1.61577820251605e-09
P2RX2	39.9457860460916	-2.57521814810373	0.405508140581633	-6.35059543911995	2.14483093078451e-10	1.62732612380483e-09
CPA2	524.75867440151	-3.66308564121255	0.577124113346588	-6.3471367016209	2.19359201882193e-10	1.66157385978509e-09
GFRA1	1318.41003679101	-2.26357397749791	0.356713876742758	-6.34562915849296	2.21518258368283e-10	1.67667929957286e-09
SLCO1B1	13.3252637656944	3.91451684657554	0.616903068766902	6.34543260483381	2.21801281584679e-10	1.67815185843566e-09
GDF7	131.688592976663	-1.80645136362654	0.285205552219421	-6.33385763204484	2.39106158991576e-10	1.80244266597178e-09
MAB21L1	24.1507924323989	-2.08406432110703	0.32903799038728	-6.3338106297515	2.39179048410531e-10	1.80244266597178e-09
GJB7	45.2364449333273	2.77223649260296	0.43791285518233	6.3305665951476	2.44262564262958e-10	1.83783114594994e-09
LPAR1	1095.35243812216	-1.29613737451795	0.204793084791457	-6.32900947723807	2.46739957165055e-10	1.85573493556969e-09
OSBPL1A	2233.39064437697	-1.06413165618637	0.168189460691669	-6.32698179666073	2.50002834255905e-10	1.87952982963377e-09
PTF1A	10.3357134630361	-3.63887697084568	0.575359339952697	-6.32452924314195	2.54005748064431e-10	1.90811129872718e-09
ANOS1	751.639319716232	1.46335709899856	0.231513312577968	6.32083348773187	2.60156238450309e-10	1.95276752312049e-09
C16ORF45	1085.56694022354	-1.3522894591243	0.214009673261599	-6.31882399760174	2.63561236582463e-10	1.97676138216534e-09
COL12A1	18397.7119311784	1.39955693934379	0.221508540998989	6.31829785448401	2.64459930141694e-10	1.98271776874611e-09
GRIK5	342.973706103009	-2.06317914805001	0.32667719083292	-6.31565106455575	2.69026444708239e-10	2.01456518090244e-09
PAMR1	397.195979284576	-1.30066006144512	0.20597138574299	-6.31476093998842	2.70579413548263e-10	2.02539475776774e-09
EMP3	2181.74314151577	-1.19124809592773	0.188720029216917	-6.31225048486237	2.75006632276893e-10	2.05367157520792e-09
IGFBP3	14687.90201375	1.24244127295015	0.196856315429401	6.31141180428995	2.76501359984067e-10	2.06320920384649e-09
AC020915.2	39.7294789042011	1.05695004480192	0.167551805512491	6.30819847968232	2.82302049673707e-10	2.10400993249936e-09
RDH5	166.404046388774	-1.11817583745028	0.177267869880567	-6.30783140906267	2.82972200423338e-10	2.10817623630396e-09
ERMN	68.4509719160041	1.60032167678032	0.253761994463116	6.30638831542175	2.85621908867789e-10	2.12541246269291e-09
TMEM82	264.210971282378	-2.36338210320328	0.374830845683174	-6.30519641171935	2.87828656763552e-10	2.14099371038865e-09
GPR176	614.936433368894	1.12730236410461	0.17883237741417	6.30368158386562	2.90657320592943e-10	2.16034014772999e-09
CD177	744.222418058703	2.78147229086702	0.44124412506382	6.30370385206765	2.90615542868594e-10	2.16034014772999e-09
DNASE1L2	39.441578883839	1.36376677860666	0.216374523888918	6.30280660632112	2.92303530471303e-10	2.17172478103395e-09
CLPSL2	8.04273353153919	3.77611901680019	0.599283569048768	6.30105547995244	2.95625544435311e-10	2.19382837513653e-09
CYSLTR1	279.257305572615	-1.38404845455279	0.219667453918584	-6.30065323680478	2.96393820150723e-10	2.19781000024195e-09
IL36RN	75.4011851971312	-4.29980146464519	0.682686694236937	-6.29835252531358	3.00825741312865e-10	2.22893072704001e-09
RBPMS	7003.72404909841	-1.28543966847515	0.204099960183381	-6.29808877630452	3.01337923727868e-10	2.23185386070683e-09
VILL	4548.24631504022	-1.54433624269228	0.245267836838396	-6.29652979615842	3.04382793494444e-10	2.25176787324595e-09
CBWD6	149.267972750617	1.01018671007873	0.16045445172901	6.29578487348438	3.05848301474017e-10	2.26084590115321e-09
KCNC3	432.220269994064	1.42561187462272	0.226450967229177	6.29545500320139	3.06499463794139e-10	2.26477671571766e-09
SNTA1	1130.29753266212	-1.2704505335366	0.201814375416865	-6.29514389603006	3.07114828134082e-10	2.26755704945397e-09
KCNN3	1015.30263629704	-1.51159453542373	0.240129730357885	-6.29490789487362	3.07582438672657e-10	2.27012595204007e-09
STMN4	8.87599012443873	-2.57606883526261	0.409327912901723	-6.2934111114018	3.10564380228537e-10	2.29124277097429e-09
ANKRD33	15.7421706151093	3.41699812222099	0.542978141668426	6.29306754728924	3.11252813080378e-10	2.29542898853367e-09
TNFRSF9	330.125056842662	1.36530068905907	0.217007646931289	6.29148653683786	3.14440091795923e-10	2.31713273550313e-09
GFY	15.517615745466	3.5614991367392	0.566110327445926	6.29117499553015	3.15071899558042e-10	2.32088690905512e-09
RAB3A	263.79720515131	-1.0151017227616	0.161396199310542	-6.28950202729651	3.18485949053732e-10	2.34512479877763e-09
ADAMTSL3	592.46036835951	-1.78524305636577	0.283960151921015	-6.28694922258792	3.23765213798004e-10	2.38307278825011e-09
VWA5B1	73.4241678721055	3.01192242053158	0.479228174157998	6.28494438129293	3.27971088299459e-10	2.41122310188533e-09
BARX2	1040.56724803572	-1.94382354735942	0.309333830033584	-6.28390223968837	3.30178379106864e-10	2.42651045908523e-09
DUSP26	70.8190389485115	-1.97709580548936	0.314710166708766	-6.28227497753185	3.33654011485062e-10	2.45015458375867e-09
FOS	21942.9424162491	-1.45401687959074	0.231445908870042	-6.28231834682019	3.33560918357821e-10	2.45015458375867e-09
FABP1	6116.67821364883	-3.53001417362503	0.562219586762684	-6.27871076842272	3.41391999057777e-10	2.50600752249532e-09
SGK1	6536.68052369869	-1.14389895402319	0.182242563856281	-6.27679357565054	3.45626460782424e-10	2.53610936484372e-09
CALD1	48890.2320134193	-1.73165183960358	0.275896612095702	-6.27645198848221	3.46386280198466e-10	2.54070184176508e-09
ART3	56.3636776533587	-2.11164043976521	0.336635519152481	-6.27277966710557	3.54658626174922e-10	2.59736093485943e-09
KIT	1093.52843204386	-1.60685478859411	0.256201799134623	-6.27183257112797	3.56823168732927e-10	2.61119670699311e-09
GJB6	488.182679522673	-3.56238325125526	0.568035007450848	-6.27141497359828	3.57781660058916e-10	2.61720112919303e-09
FNDC4	388.317464771961	-1.3229430404522	0.211002339866285	-6.26980270119545	3.61505873426853e-10	2.64037096925705e-09
WDR66	228.637378741883	1.43715067068895	0.229325464931734	6.26686038167095	3.68400182949088e-10	2.68452349987641e-09
ADAM8	2258.64407245853	1.30392467083871	0.208075251928656	6.26660142786125	3.69013061123642e-10	2.68692504544846e-09
ZNF888	84.7567795741483	1.11838930899936	0.178468161756033	6.26660407097264	3.69006800522215e-10	2.68692504544846e-09
PGLYRP3	148.383624094641	-3.78802306626915	0.604699877009544	-6.26430269012501	3.74497409674454e-10	2.72372195809242e-09
ACTA2	32771.5661840547	-1.7935890076136	0.286420953667377	-6.2620733038146	3.79892270538655e-10	2.75978421584727e-09
LRCH2	237.218257031859	-1.41075593160118	0.225296686728541	-6.26176954524411	3.80633179588173e-10	2.76410802083785e-09
FAM13A	1722.70209697758	-1.08650443398051	0.173533130456249	-6.26107781911094	3.82325662821196e-10	2.77533607822137e-09
CRCT1	1446.52841175937	-5.67048565519718	0.905820651718992	-6.26005340509316	3.84845655564366e-10	2.79256021222069e-09
NNAT	392.992334077219	-2.14643976505335	0.342899465367594	-6.25967661615433	3.85776604960319e-10	2.79824498771982e-09
SLC9A3R1	11223.343205298	-1.08713472525567	0.173754860357348	-6.25671548421634	3.93169734535289e-10	2.84751566424794e-09
SORCS3	22.1019397590082	-2.61937764222798	0.41865057557062	-6.25671573162839	3.93169111075323e-10	2.84751566424794e-09
CHDH	2736.11784177629	1.10291085758985	0.176353125575815	6.25399098535231	4.00094116072318e-10	2.89545409906896e-09
HS3ST2	191.036821837926	1.85828048388423	0.297144419403973	6.25379567151777	4.00595058578254e-10	2.89795804869929e-09
NR3C2	1160.16860588899	-1.26782446514875	0.202768391887136	-6.25257444392241	4.03741184241117e-10	2.91628438030674e-09
LANCL3	117.176433861529	-1.53287247194736	0.245206529185476	-6.25135259260526	4.06913050431556e-10	2.93807641438362e-09
MSX2	997.57623162626	1.61591643489532	0.258598512321425	6.24874605963247	4.13760990897993e-10	2.98638450355903e-09
S1PR5	91.6504931428109	-1.51978859805734	0.243220844786658	-6.24859517855232	4.14160814816047e-10	2.98813325805659e-09
NEXN	3285.59013683181	-1.89367727210578	0.303077122338594	-6.24816963251414	4.15290513888252e-10	2.99514466442295e-09
TCEAL3	833.661724953021	-1.13985303199713	0.18244611280041	-6.24761478609351	4.16767985888786e-10	3.00446693341084e-09
MRGPRF	2073.32494881099	-2.00737208204663	0.321350204146031	-6.24668058755744	4.19267215324449e-10	3.01923331065837e-09
ADAP1	2781.92143511237	1.07433160613395	0.172027132661975	6.2451288323509	4.23450940988216e-10	3.04704759054039e-09
CSPG4	4613.49061405055	-1.5942762805145	0.255318570588511	-6.24426290982158	4.25803262170345e-10	3.06165135589352e-09
METTL27	350.269679998236	1.63433572148157	0.261813507818099	6.24236593100867	4.31001164909727e-10	3.09433387434054e-09
TTLL2	38.6970273229495	2.05630054780962	0.329469934597252	6.24123882600474	4.34118817766897e-10	3.11553754650113e-09
HSD17B2	3239.06766153003	-1.97355493447644	0.316577798462789	-6.23402823590113	4.54591089355112e-10	3.2575307075511e-09
TLR2	766.534580726632	1.11241123239435	0.178444652508624	6.23392865381938	4.54880316723534e-10	3.25837229894713e-09
RAET1L	131.363819699683	-2.72256285106708	0.436752383991135	-6.23365309695103	4.55681583776575e-10	3.26287968330467e-09
TMPRSS5	115.349016863226	2.06412878096236	0.331254455001137	6.23124836450961	4.62732807598135e-10	3.31211920547978e-09
GNG8	8.30327967272089	-1.74102770003782	0.279413493752857	-6.23100794687377	4.63443594798987e-10	3.31595552853534e-09
GPR146	89.473857571049	-1.08887811203124	0.174886039664567	-6.22621516342711	4.77837732855137e-10	3.41636868330051e-09
CHST13	299.343449142312	2.25735520147515	0.362822573130776	6.22165038408871	4.91952306244159e-10	3.51330999429187e-09
P2RY2	389.966440282736	-1.63844671511	0.263385591778558	-6.22071505144263	4.94894235609966e-10	3.53166059482687e-09
CACNA1E	229.054542109558	2.27402291134735	0.365584592268375	6.22023728417415	4.96403589111689e-10	3.54109939009798e-09
CDH11	5289.08073219781	1.2640449635756	0.203224303344512	6.21994979327228	4.97313989065752e-10	3.54626005436059e-09
PADI1	487.743079357257	-3.5477864160193	0.570440497417884	-6.21938034217147	4.99122087769044e-10	3.55781576880993e-09
SATB1	2223.45757238933	-1.12325239852885	0.180660660373901	-6.2174708993321	5.05231820923938e-10	3.59866210262308e-09
IFI30	138.591687395113	1.01156641783324	0.162700159648801	6.21736585887052	5.05570033450772e-10	3.59971936730264e-09
MNX1	561.262329015006	1.27190579668243	0.204577966311067	6.2172179126488	5.06046770063253e-10	3.60176177657027e-09
TMEM270	15.9101937981658	2.33347842077791	0.375399557961847	6.21598606414734	5.1003330577638e-10	3.62741347730273e-09
GEM	3227.02932013499	-1.36342226236637	0.219503132425309	-6.21140230347422	5.25138361043959e-10	3.73204362393474e-09
APOBEC2	121.042990286228	-2.06801993383879	0.332992222006585	-6.21041513035069	5.28448110898785e-10	3.75275318889111e-09
EPGN	65.9929769767221	-3.93818408555041	0.63436758778497	-6.20804744974663	5.36469547053308e-10	3.80686658006253e-09
EDN2	102.318361369927	-2.41021785724576	0.388306841834335	-6.20699302093174	5.40079958354211e-10	3.83105334706906e-09
ADCY5	2042.71850992209	-2.11711376711414	0.341104658159113	-6.20663985810061	5.4129449600732e-10	3.83823327112779e-09
PKP1	3385.36314857694	-3.58589002330599	0.577837209599169	-6.2057097807762	5.44505826516326e-10	3.85811973005666e-09
ZNF781	57.0046288486927	-1.38710481670416	0.22352661014936	-6.20554669431661	5.45070836895788e-10	3.86068096872267e-09
C12ORF75	6177.88426907963	1.27301981575402	0.205155844245442	6.20513551751918	5.46497892973272e-10	3.86934379765473e-09
DNAH17	201.450309502539	1.04483313337607	0.168406310552447	6.2042397933222	5.49619283418091e-10	3.88963755046732e-09
C2CD4D	206.130869260253	1.22777493828666	0.197894303696278	6.20419544855121	5.49774265752999e-10	3.88963755046732e-09
JPH4	49.8772031859456	-1.43512912391569	0.231412812644167	-6.20159751535635	5.58928704257701e-10	3.95145719804699e-09
WT1	66.6077784950546	2.77963289004218	0.448272600655663	6.20076463735808	5.61894911422459e-10	3.97094734719121e-09
SYNJ2BP-COX16	13.4507645453572	-1.05246429023655	0.169733734447621	-6.20067833693562	5.62203138109358e-10	3.9716458561111e-09
ANK2	1360.60525204993	-1.8950805377376	0.30563238082714	-6.20052277382683	5.62759157067995e-10	3.97409370486439e-09
LRRIQ4	49.6232208707109	1.77742661095918	0.286734219034608	6.1988646382825	5.687191634601e-10	4.01468741812847e-09
ELANE	14.9491722679492	-1.96638562580888	0.317247555139798	-6.19826880917135	5.70875819611912e-10	4.02841240565429e-09
LYNX1	2307.94512945047	-2.42168281325036	0.390843928283864	-6.19603539418816	5.79031111022986e-10	4.08140546781271e-09
RTN4RL2	333.754686655033	1.35723498365916	0.219120950604826	6.19399915851436	5.86565398455806e-10	4.12990812097614e-09
ATP6V1B1	106.470825777563	2.10756685768634	0.340282237160132	6.19358469979305	5.88110614329752e-10	4.13925125514165e-09
FZD2	651.425307337233	1.30074156833425	0.210028991686348	6.19315246857321	5.89726321864142e-10	4.14908340991062e-09
PHOX2A	18.5684621542645	-3.07780865357131	0.497049903138422	-6.1921522047137	5.93481998198858e-10	4.1708657064972e-09
MSH5-SAPCD1	43.4176834601787	1.27190071163176	0.205435184430106	6.19125061347264	5.96887180740421e-10	4.19324297936456e-09
BFSP2	19.1314703491348	-1.77798044441368	0.287315274297287	-6.18825591073167	6.08335130793484e-10	4.26892369992261e-09
LYG1	52.0558238579871	1.34309590574169	0.217141478262352	6.18534936986543	6.19650793191078e-10	4.34672198418948e-09
POPDC2	523.184680560718	-2.07046817994899	0.334801706871331	-6.18416255788297	6.24330072994843e-10	4.3779271070485e-09
GALNT15	376.916346515	-1.69613739843852	0.274380254766441	-6.18170356275205	6.34135206080146e-10	4.4417564951729e-09
SPEG	2288.26951996205	-2.21161096345411	0.357914978644087	-6.17915174109926	6.44469305746801e-10	4.51247463691596e-09
PMFBP1	125.967743220589	1.5560692690396	0.251862677288174	6.17824477129331	6.48181687187686e-10	4.53344772956343e-09
TNFSF4	292.103495522339	1.28455973297718	0.207968476957741	6.17670404557612	6.54536018500097e-10	4.57620316952077e-09
PDE1B	338.841715455646	-1.46888674682282	0.23782150102377	-6.1764253463189	6.55691915739773e-10	4.58259552606928e-09
SPAG8	44.5565608211264	-1.09445261047841	0.177203377738153	-6.17625140360271	6.56414347306242e-10	4.58595482125407e-09
TFRC	14055.7498449741	1.09645572338132	0.177536391545235	6.17594913267094	6.57671608659109e-10	4.59304678683578e-09
TMED6	128.469167808508	-1.65787420129599	0.268465644986578	-6.17536817933959	6.60094617859127e-10	4.60827188500254e-09
PLPP7	158.900097500618	-1.4435341251683	0.233825911099074	-6.17354218094615	6.67767237941441e-10	4.66012103358104e-09
MCEMP1	74.5870306857716	1.98304450231386	0.321302486605568	6.17189279567654	6.74772494115814e-10	4.7040154623769e-09
LRRC69	68.4168872984613	1.21510639222375	0.1968776433451	6.17188610945445	6.74801037174586e-10	4.7040154623769e-09
FAM186A	41.1786853214039	1.54495451800089	0.250346169673472	6.17127284198509	6.77424051974475e-10	4.72056554660244e-09
PRDM12	14.2337316975999	1.61267478009148	0.261419513266547	6.16891508954489	6.87601375960824e-10	4.78796729046436e-09
ZFPM2	430.446108982494	-1.52086040820915	0.246606079472614	-6.16716510583042	6.95251534485508e-10	4.83591166341075e-09
FAR2	1638.45457649519	1.17856660891635	0.191183154614421	6.16459442409185	7.06640206414095e-10	4.91332530618129e-09
AR	335.300239485679	-1.77235133143418	0.287546750927413	-6.16369799247563	7.10654226350361e-10	4.93942446515707e-09
ACOD1	8.48406934145153	2.91245618964546	0.472783081832747	6.16023775291472	7.26358089142666e-10	5.04118559636227e-09
BVES	751.333989040969	-1.89788471827332	0.308095930521731	-6.16004474664574	7.27243920953831e-10	5.04548745159191e-09
AL449266.1	4.13128574052153	-1.35989925691142	0.22093689985436	-6.15514772682996	7.50075451112543e-10	5.20008448709895e-09
C2ORF71	7.23036532904502	-2.68460841469722	0.436218042863342	-6.15428100377372	7.54188585648235e-10	5.22668947481758e-09
NME4	3777.78938408221	-1.12293040060229	0.182478589214092	-6.1537652468631	7.56646602461958e-10	5.241808895361e-09
AP1S2	1687.48551715057	-1.10246328550417	0.179181428430812	-6.15277651907917	7.61380592833605e-10	5.2726787458444e-09
SLC6A14	3125.11442666405	2.22848865358678	0.362205688164467	6.15255012940296	7.62468595978341e-10	5.27828625128364e-09
CYP24A1	89.9491085066086	2.89343290809102	0.470355512867934	6.15158710578021	7.67113749549352e-10	5.30620065716652e-09
RAI2	1372.64722638183	-1.42615004499507	0.231848140118916	-6.15122486755161	7.6886814387854e-10	5.31482906453649e-09
MFAP4	10684.547955494	-1.73051423347154	0.281347821246265	-6.15080019388816	7.70929909944019e-10	5.32519975667085e-09
NFIA	5802.31383068096	-1.04760377757485	0.170338178848698	-6.15014076500949	7.74142091884174e-10	5.34544128098253e-09
IFNL2	5.29286651522861	3.56944527944053	0.580514609405706	6.14876046460691	7.80908072012917e-10	5.38823728990215e-09
PTPRU	3173.05670034336	1.48323574990751	0.241240605559325	6.14836688238523	7.8284788547525e-10	5.39383172323775e-09
BCHE	284.245283441448	-2.44952009923225	0.398401856509665	-6.14836517252228	7.8285632296887e-10	5.39383172323775e-09
GRIA2	34.3566724704702	-2.98778690625585	0.485967734296172	-6.14811785927118	7.84077650230057e-10	5.40028499257942e-09
TRPC4	154.095895141462	-1.69914377659914	0.276498274546464	-6.14522379709681	7.98508486104312e-10	5.49768020487353e-09
NXPH4	354.892777839408	2.21508391599532	0.360648069460387	6.14195417518689	8.15123760060723e-10	5.60800416424802e-09
SCHIP1	80.6632823145195	-1.41164615210684	0.229953929514888	-6.13882161128906	8.31358600184769e-10	5.71555271051276e-09
TRIM50	130.021493757462	-3.10931410726565	0.506842606614647	-6.13467389419704	8.53340565450379e-10	5.86126900957685e-09
ALB	535.60318838558	3.73880983866932	0.609457948712508	6.13464775800797	8.53480862739945e-10	5.86126900957685e-09
ADGRB3	79.6984130657272	-2.17867316704208	0.355183709856035	-6.13393324802298	8.57325029872094e-10	5.88553788151063e-09
HSPB6	14455.9594840358	-2.69085800245902	0.438719454432432	-6.13343669917753	8.60006474694447e-10	5.9018099898713e-09
RTL8B	728.331526337487	-1.1910839011284	0.19419986800774	-6.13328893241539	8.60806017364446e-10	5.90516041134496e-09
PKHD1L1	90.9198299361825	-1.81906142471952	0.296700792662381	-6.13096247029394	8.73490109760649e-10	5.98784257388507e-09
ADH1B	2137.48055786832	-2.4881234225902	0.405851829883018	-6.13062019039652	8.75371567804805e-10	5.99640588592327e-09
SMTNL1	45.6683907144419	1.48405415883707	0.24232276395514	6.12428702369789	9.10905642441534e-10	6.22632728858775e-09
ZMYND15	437.479247742984	1.07534271373916	0.175601675696737	6.12376111715624	9.13918857811633e-10	6.24467323305874e-09
PENK	195.910464970912	-3.10142025366758	0.506539909508206	-6.12275596739991	9.19704995334529e-10	6.28194611145313e-09
ATCAY	29.7205526992383	-2.07993787602938	0.339715651867364	-6.12258476933954	9.20694049841234e-10	6.28643799042064e-09
RFX2	1071.43457348914	-1.07634492112569	0.175898520940866	-6.11912434151469	9.40909651464544e-10	6.41984685934513e-09
DYNC1I1	262.112808387034	-1.779827165557	0.290976050118155	-6.11674797576735	9.55042248265183e-10	6.50924950236939e-09
IL18BP	1640.68405446143	1.11982172683779	0.183157106662228	6.11399550497882	9.71670433967118e-10	6.61545039177613e-09
ITPR1	1981.59423535257	-1.13456115246675	0.185625273876757	-6.11210493469777	9.83254921541876e-10	6.69191939426132e-09
SSUH2	153.548161512269	-1.84104952400298	0.301222554085168	-6.11192455224463	9.84367228811105e-10	6.69708665569908e-09
PALM2	33.3151749487854	1.3863281328293	0.226873415497765	6.11057990107683	9.92697616182679e-10	6.75134040292329e-09
PRR5L	810.098202121975	1.14510020002355	0.187452302778304	6.10875504355816	1.00411301395522e-09	6.82408299846026e-09
KLHDC1	200.978356933984	-1.01852033601213	0.166823221197231	-6.10538706004223	1.02551850383209e-09	6.9645667671633e-09
SLC45A2	15.481722434001	2.63506483512895	0.431859999889079	6.1016645111975	1.04969523178079e-09	7.12365622769878e-09
DRAXIN	66.2612666958767	1.58841758051871	0.260330470909079	6.10154306936074	1.05049324529955e-09	7.1265221304871e-09
CNTNAP3	116.688840941288	-1.82100749621585	0.298519366875462	-6.10013184496518	1.05981011165095e-09	7.18202150689361e-09
[truncated: 2,483 more rows]
