# Supplementary material for: Development and verification of a manganese metabolism- and immune-related genes signature for prediction of prognosis and immune landscape in gastric cancer
Source: Front Immunol. 2024 May 13;15:1377472. doi: 10.3389/fimmu.2024.1377472 (PMC11131102; doi:10.3389/fimmu.2024.1377472)
Supplement: Supplementary file 4 [file DataSheet_4.csv]

ESM1
INHBA
CBR1
ADAM12
S100G
TREH
HELLS
IBSP
PCK2
ALPP
BTG2
DNA2
OLR1
CST4
TOP2A
RBP2
ACE
GSN
MMP3
SPP1
IL11
RAET1E
CHEK1
PRIM2
FGF19
LIF
GPX3
RAP1A
PEPD
GDF15
CDK1
FOXM1
TKFC
TNFRSF10B
TNFSF11
CYP2D6
SULT1A1
PTGDR2
NOX1
ENDOU
APLN
PNPT1
CSF2
CMTM5
PIM1
GIP
RBKS
MAF
GAST
HSPD1
LEAP2
MMP10
ULBP1
LEFTY1
S100B
CSTA
DHDH
MTTP
PRKCG
HSPA2
SPINK5
ACO2
PLAU
CXCL8
TGIF1
ANXA1
RXRG
CXCL9
IGFBP1
F2R
CDC45
OSGIN1
LCT
AMH
FCGR3A
ATR
BMP8A
CYP3A4
PTGS1
COL3A1
IL17RB
CHIT1
COMP
CYB5A
APOA2
CCR8
NR4A3
SULT1A2
MSR1
TRPM2
JUN
CCL7
PTN
PRKN
AHNAK
PRKDC
MFAP2
TNFRSF11B
GUCA2B
IL1RN
ADAMTSL1
MPP1
BTC
MAPK3
CXCL6
FABP2
MET
CDKN1A
BMP1
CXCL1
IL20RB
GLUL
NLRX1
SLC25A20
COL1A2
NCAM1
BCKDHA
CXCL10
ADA
RNASE7
ALPI
FEN1
DUSP1
ESRRG
TSLP
CXCL11
ACACB
TNFRSF17
EPHX1
XPNPEP2
AQP4
JUND
CRYAB
CD36
ADCYAP1R1
UGT1A4
FGFR4
ADRB2
APOB
CHEK2
CCNB1
TNFSF12
PCNA
CDC25A
HTR2C
PAEP
NPR1
IDO1
IL11RA
SLC22A17
SLC5A1
HSPB8
STAT1
VCAN
DEFB131A
BAG3
SEMA6D
SEMA5B
PLXNA1
GHR
CCNA2
LIG1
FBP1
PIF1
CSRP1
TUBB3
VEGFD
HELB
TERT
EGR1
TGFBR3
CGB5
P2RY1
PMP2
GPER1
TXNIP
LGR5
NPPC
SERPINE1
NR1I3
APOC3
CHSY3
MC1R
SLC2A4
ANGPTL7
TOP1MT
PTH1R
CMTM1
CDKN3
ANGPTL6
ILK
MC2R
SLC11A1
BIRC5
LTBP4
R3HDML
BPIFA2
ITIH2
BMP6
PHLPP2
ALKBH7
IL13RA2
DUSP19
LBP
CHAD
ACKR3
UGT1A1
MPPED2
RPS6KA5
SLC6A1
AQP7
NOX4
TPM2
AKR1C1
NOS1
CAMK2G
FABP5
ANGPT1
ME1
PRNP
RCN1
IL37
MME
STC2
MAOA
S100A9
MMP1
KNG1
OXTR
PDE5A
MAPK10
HSPB2
IDNK
PPM1K
SLC5A7
HMGCLL1
ANGPTL1
NRG2
GPT
PGR
HDC
SOCS3
CCL3
SLC22A11
RBP7
CCR10
HSPE1
MICB
SBSN
IL23A
GLRX
RORA
PNOC
ANTXR2
PDGFRB
BLVRB
CROT
PCK1
S100A8
P2RY6
PCSK9
ARG2
MLNR
LCN12
SST
OPCML
XDH
S100A14
APOE
NCS1
RAET1G
EDN3
GSTA2
IL17B
LCN6
NR4A1
NRP2
PGF
MMP12
AOC3
GHRL
DUOX1
CYP11A1
APOA1
TAGLN
SELENBP1
MAOB
CD79A
SEMG2
FGF2
PAH
PPM1L
DEFA5
GKN1
CRABP2
CACNA1H
CXCR2
P2RX2
GDF7
ANOS1
CYSLTR1
IL36RN
TNFRSF9
BARX2
FOS
KIT
PGLYRP3
NR3C2
CSPG4
TLR2
RAET1L
IFI30
EPGN
EDN2
ELANE
GALNT15
TNFSF4
TFRC
AR
IFNL2
BCHE
TRPC4
ALB
PENK
ITPR1
IL17D
TST
SAA2
TNFRSF25
CXCL12
F2
OBP2B
VIP
IL17C
PDGFD
F5
DKK1
CYP2C9
MT1E
HAMP
FOXP2
OSMR
GCG
ESRRB
NMBR
CCL14
AGT
PTX3
ANPEP
PID1
LRRK2
CRP
MAPT
CAV1
SERPINB3
PTH2R
GLP2R
NUDT10
MAP1B
IFNL3
TRPC1
MASP1
SELENOP
GNAI1
GPR17
AKR1C3
ITGA7
UCN
CCL18
DNASE1
ICAM3
LTF
SULT1B1
OSM
C8G
OTC
FGF20
UCN2
SECTM1
LTB4R
TMSB15A
CHP2
ARG1
IL36B
CYP1A1
SYTL1
PMCH
LIFR
TLR3
ITGA2
SFN
B3GAT1
UGT2B7
BCL2
POU5F1
PON1
CMA1
ACKR1
DEFA6
TNFRSF13B
IL6R
GRID2
CCL20
SEMA4A
IFNG
PPY
NR6A1
HCAR2
TNFSF9
MMP9
GNRHR
OBP2A
HSPB1
SLC39A2
TNFSF15
VIPR2
SLURP1
MT1G
IL36A
OAS2
CXCL5
CYP17A1
FAM3B
SOD3
NR0B1
MPP2
FOXL2
NR0B2
UTS2
SLC30A10
IFITM1
AVPR1A
INHBE
SLC8A1
TYMP
S100A12
LIPC
LCN1
PTGER3
IL2RA
PPEF1
AKAP12
PCSK2
PRKCB
LEP
CCL3L3
CA2
FABP7
SERPINB2
PROC
ITGB7
GCNT2
RNASE2
FABP4
S100A5
PDE3A
SFTPB
CXCL3
KCNH2
DEFB126
TNFSF18
IL27
AMELX
IL16
INHA
CHRM5
FABP12
SLIT2
NR2F1
SFTPA2
SEMG1
ULBP3
PDE9A
RORB
CCL21
CSRP3
SSTR1
HCAR1
GALNT17
UGT1A3
AGTR1
ANGPTL5
IL12A
PGC
NRG4
AQP9
BPIFB2
KL
PRKACG
ALK
PTGFR
TMSB15B
GBX2
TNFRSF8
GALNTL5
CALCR
ITGA9
HP
CLU
CCL2
KIF5A
VTN
ANGPTL4
NAT2
SLC30A2
DPYS
BNIP3
PPP1R1B
LARGE2
CXCL14
CTF1
PF4V1
RBP4
FGF3
MLN
FAM3D
SSTR5
NPR3
MSTN
THRB
FGFR1
BMPR1B
UCN3
COLEC12
LHB
SAA1
S100A7A
BPIFA1
ACSM5
SNCA
ACKR4
NR2E1
NRG3
INHBB
S100A2
DES
NPY
APOH
NRTN
UTS2B
BMP3
NUDT11
CYP2C19
FGF17
PLG
CD79B
IVL
EPO
CNTFR
GRP
DYNLRB2
GDF10
CXCL17
RAC3
SLC6A3
FABP6
BMP5
RXFP3
IFNL1
ACSM6
NR1H4
ULBP2
PTGDS
XCL2
PPBP
CSMD1
MADCAM1
IL24
AS3MT
CTSG
CCL11
FGF14
SULT2A1
ADCY2
RETN
CEL
BPIFB4
GUCA2A
HTR3B
GSTM1
PI15
SFTPD
TAC1
HRG
ERBB2
PROM1
CD1A
FGF10
LCN10
IL6
NCR3
CP
DNER
INHBC
ADCY10
IGF2
PGLYRP4
UCP1
TMPRSS6
CACNA1C
NCR2
THPO
SLC24A2
CCL28
TSHB
CGB3
PON3
GHRHR
PLXNB3
PYY
CCL26
CGB7
AOC1
SLC22A8
EPPIN
LHCGR
FGF8
ITIH1
CD70
CGB8
GREM2
ANGPTL3
GRM5
OGN
CCL25
KIR2DL3
PDIA2
SEMA3D
CTSE
RGN
S100A7
TACR1
PVALB
MUC4
DMRT1
CCK
LGR6
SERPINA3
SCG2
SMOC1
TRH
GALNTL6
PLA2G2A
SLC39A5
SLC22A6
GH1
DEFB124
IL1F10
MC4R
FGF21
CYP2B6
RNASE3
CES1
CD19
CHGA
IFNK
ACSM4
TMSB4Y
GHSR
TFAP2C
DEFB1
TCHHL1
ADIPOQ
CER1
MC3R
EGF
CHGB
DRD2
UGT2B4
PAK5
IL20
GALP
NTS
HTN1
DEFB132
AVPR1B
BPIFB1
IFNE
CSH2
TPH2
SERPINA7
ORM1
BPIFB6
BPIFA3
IL19
RAG2
DEFB118
MCHR2
CCL1
NPPB
OPRK1
IFNB1
