# Supplementary material for: Development and verification of a manganese metabolism- and immune-related genes signature for prediction of prognosis and immune landscape in gastric cancer
Source: Front Immunol. 2024 May 13;15:1377472. doi: 10.3389/fimmu.2024.1377472 (PMC11131102; doi:10.3389/fimmu.2024.1377472)
Supplement: Supplementary file 5 [file DataSheet_5.csv]

## Sheet: Sheet1
ID	Description	GeneRatio	BgRatio	pvalue	p.adjust	qvalue	geneID	Count
hsa04060	Cytokine-cytokine receptor interaction	106/525	295/8379	7.88202e-55	2.30943e-52	1.5764e-52	3624/3589/3976/9518/8795/8600/1437/3576/4283/268/353500/55540/1237/6354/4982/3557/6372/2919/53833/3627/85480/6373/608/8742/3590/2690/654/3598/57007/27178/6348/2826/51561/27190/3579/151449/26525/3604/7292/282616/53342/8718/6387/27189/9180/6358/282617/6362/5008/27177/3977/23495/3570/6364/3458/8744/9966/27179/6374/83729/3559/3952/414062/2921/8995/246778/3603/3623/6366/3592/943/6347/9547/1489/5197/26…	106
hsa04080	Neuroactive ligand-receptor interaction	79/525	367/8379	1.66901e-23	2.4451e-21	1.66901e-21	8862/2695/2149/117/154/3358/2690/5028/4157/5745/4158/3827/5021/5368/5031/2862/6750/1908/51738/22953/10800/1907/5179/2147/7432/2641/4829/183/5746/9340/7349/90226/1241/5367/2895/5539/2798/7434/57152/10911/552/5733/3952/1133/6751/185/5737/799/4295/6755/7068/114131/3972/4852/257313/5340/2922/51289/1511/6863/7252/2692/5697/3973/2915/6869/885/7200/2688/4160/2693/4159/1813/85569/4922/553/1443/84539/4986	79
hsa04061	Viral protein interaction with cytokine and cytokine receptor	40/525	100/8379	7.4042e-23	7.23143e-21	4.93613e-21	8795/3576/4283/1237/6354/6372/2919/53833/3627/6373/57007/27178/6348/2826/3579/6387/6358/6362/3570/6364/6374/3559/414062/2921/6366/6347/9547/5197/51554/6846/5473/11009/6356/3569/56477/10344/6370/50604/29949/6346	40
hsa04630	JAK-STAT signaling pathway	41/525	166/8379	9.86919e-15	7.22918e-13	4.9346e-13	3589/3976/1437/5292/1026/53833/85480/3590/6772/2690/3598/9021/51561/5159/282616/9180/282617/5008/3977/596/3570/3458/3559/3952/246778/3592/1489/2056/1271/282618/11009/3569/7066/2688/56832/1950/50604/338376/1443/29949/3456	41
hsa04657	IL-17 signaling pathway	29/525	94/8379	1.96279e-13	1.1502e-11	7.85118e-12	4314/1437/3576/55540/3725/6354/5595/6372/2919/3627/3727/6280/4312/5602/6279/27190/2353/53342/27189/6364/3458/4318/6374/2921/6347/338324/6356/3569/6278	29
hsa04062	Chemokine signaling pathway	37/525	192/8379	5.25661e-10	2.56698e-08	1.7522e-08	5906/3576/4283/1237/6354/5595/6372/2919/3627/6373/6772/6348/2826/3579/6387/6358/2770/6362/6364/6374/5579/414062/2921/6366/5568/6347/9547/5197/5881/6846/5473/6356/108/56477/10344/6370/6346	37
hsa04024	cAMP signaling pathway	40/525	225/8379	1.27188e-09	5.32374e-08	3.63395e-08	5906/2695/2149/268/3725/5595/117/154/4881/4158/818/5021/5602/6750/1908/51738/2353/1907/7432/2641/2770/338442/7434/5733/5139/6751/27198/5568/84152/6755/3972/4852/5881/108/55811/775/7252/3973/2693/1813	40
hsa04020	Calcium signaling pathway	41/525	240/8379	2.69554e-09	9.87242e-08	6.73885e-08	9965/5582/2149/4233/2264/154/3358/2277/4842/818/5021/5159/2247/8912/22953/10800/3708/80310/26281/552/6546/5733/5579/1133/185/5568/5737/2248/2260/8822/108/2064/2255/775/3973/2253/2915/6869/26291/1950/553	41
hsa03320	PPAR signaling pathway	20/525	75/8379	1.90964e-08	6.21695e-07	4.24365e-07	5106/4973/6258/336/2169/948/345/3611/364/2171/4199/4312/5105/335/2173/2167/51129/2172/7350/9370	20
hsa05207	Chemical carcinogenesis - receptor activation	36/525	212/8379	3.05596e-08	8.95398e-07	6.11193e-07	8600/5582/6258/1576/3725/5595/2052/54657/154/993/9970/332/54658/5241/2939/2247/2353/367/2770/26281/1543/7364/596/5579/54659/5568/2248/8822/108/2944/2255/775/2253/1555/1950/7363	36
hsa04151	PI3K-Akt signaling pathway	50/525	354/8379	3.57221e-08	9.51506e-07	6.49492e-07	3381/5106/6696/9965/2149/1311/5595/4233/1026/1278/2264/2690/2277/23035/1101/284/5159/5105/3164/5228/2247/3815/7097/80310/9180/3679/5008/26281/3673/596/3570/3559/3695/3680/7448/2248/2260/8822/2056/2064/2255/3569/3481/2253/2688/26291/930/1950/1443/3456	50
hsa05323	Rheumatoid arthritis	22/525	93/8379	4.04618e-08	9.87943e-07	6.74364e-07	4314/3589/8600/1437/3576/3725/6372/2919/284/4312/6348/51561/2353/7097/6387/6364/3458/6374/414062/2921/6347/3569	22
hsa05417	Lipid and atherosclerosis	34/525	215/8379	4.34361e-07	9.78982e-06	6.68247e-06	4973/4314/5906/8795/27035/3329/3306/3576/6258/3725/5595/2919/948/338/3929/818/4312/5602/6348/335/2353/7097/3708/1559/1543/596/4318/414062/2921/3592/6347/3569/1555/3456	34
hsa05204	Chemical carcinogenesis - DNA adducts	17/525	69/8379	7.69833e-07	1.61115e-05	1.09976e-05	873/6817/1576/6799/2052/54657/54658/2939/1559/1543/7364/54659/10/1557/6822/2944/7363	17
hsa05146	Amoebiasis	20/525	102/8379	4.01587e-06	7.83162e-05	5.34582e-05	1437/5582/3576/1281/2919/1278/384/7097/6317/733/383/3458/3315/5579/2921/3592/5568/1511/909/3569	20
hsa04935	Growth hormone synthesis, secretion and action	22/525	120/8379	4.27665e-06	7.83162e-05	5.34582e-05	5582/5595/6772/2690/5602/9021/6750/51738/2353/3708/2770/5579/6751/5568/6755/108/55811/775/2692/2688/2693/1443	22
hsa00980	Metabolism of xenobiotics by cytochrome P450	17/525	78/8379	4.7731e-06	8.22658e-05	5.61541e-05	873/1565/27294/1576/2052/54657/54658/1645/2939/1559/1543/7364/54659/6822/2944/1555/7363	17
hsa04933	AGE-RAGE signaling pathway in diabetic complications	19/525	100/8379	1.12794e-05	0.000183604	0.000125327	27035/5292/3576/1281/3725/5595/1278/6772/2277/1958/5054/50507/5602/183/596/5579/185/6347/3569	19
hsa04010	MAPK signaling pathway	38/525	294/8379	1.42177e-05	0.000219252	0.00014966	9965/5906/5582/3306/3725/5595/4233/1843/3727/2264/2277/9252/284/5602/5159/3164/5228/2247/8912/2353/3815/80310/4137/26281/3315/5579/5568/2248/2260/8822/5881/2064/2255/3481/775/2253/26291/1950	38
hsa04668	TNF signaling pathway	20/525	114/8379	2.29072e-05	0.000335591	0.000229072	4314/3976/1437/3725/5595/6372/2919/3627/2277/9252/5602/9021/2353/6364/4318/6374/2921/6347/3569/3456	20
hsa04976	Bile secretion	17/525	89/8379	3.02726e-05	0.000406458	0.000277445	1576/2052/361/54657/6523/54658/7364/8431/760/54659/366/5568/9971/6822/108/9376/7363	17
hsa05218	Melanoma	15/525	72/8379	3.0519e-05	0.000406458	0.000277445	9965/5595/4233/1026/5159/2247/80310/26281/2248/2260/8822/2255/2253/26291/1950	15
hsa04510	Focal adhesion	28/525	203/8379	6.14641e-05	0.000782999	0.000534471	3381/6696/5906/5582/1311/3725/5595/4233/1278/2277/3611/1101/5602/5159/5228/80310/857/3679/3673/596/5579/3695/3680/7448/5881/2064/1950/57144	28
hsa04620	Toll-like receptor signaling pathway	18/525	104/8379	7.02232e-05	0.000857309	0.000585194	6696/3576/4283/3725/5595/3627/6373/6772/3929/5602/6348/2353/7097/7098/414062/3592/3569/3456	18
hsa04015	Rap1 signaling pathway	28/525	210/8379	0.000112328	0.00131648	0.000898624	9965/5906/5582/2149/5595/4233/2264/2277/5028/284/5159/5228/2247/3815/80310/2770/26281/5579/2248/2260/8822/5881/108/2255/2253/26291/1950/1813	28
hsa00982	Drug metabolism - cytochrome P450	14/525	72/8379	0.000123497	0.00139172	0.000949977	1565/1576/54657/54658/4128/2939/4129/1559/7364/54659/1557/2944/1555/7363	14
hsa05142	Chagas disease	17/525	102/8379	0.000179233	0.00194501	0.00132765	1636/3576/3725/5595/5054/3827/5602/6348/2353/7097/2770/3458/414062/3592/6347/3569/3456	17
hsa04979	Cholesterol metabolism	11/525	51/8379	0.000252329	0.00264044	0.00180235	336/948/338/345/255738/348/335/3990/51129/350/27329	11
hsa04726	Serotonergic synapse	18/525	115/8379	0.00026387	0.00266599	0.00181979	1565/5582/5742/5595/1843/3358/4128/4129/3708/1559/7220/2770/5579/5568/1557/9177/775/121278	18
hsa04928	Parathyroid hormone synthesis, secretion and action	17/525	106/8379	0.000288752	0.00281315	0.00192024	8600/5582/6258/5595/1026/3727/1958/5745/2353/3708/2770/596/5579/9365/5568/2260/108	17
hsa04924	Renin secretion	13/525	69/8379	0.000297637	0.00281315	0.00192024	1636/117/154/4881/1908/1907/3708/183/2770/5139/185/5568/775	13
hsa04540	Gap junction	15/525	88/8379	0.00033067	0.00302769	0.00206668	983/5582/5595/3358/10381/5159/3708/80310/2770/5579/5568/108/2915/1950/1813	15
hsa04350	TGF-beta signaling pathway	16/525	98/8379	0.000351468	0.00312061	0.00213011	3624/10637/7050/268/353500/5595/654/151449/57817/3458/83729/658/3625/653/3626/64388	16
hsa04614	Renin-angiotensin system	7/525	23/8379	0.000369511	0.00318432	0.00217359	1636/4311/183/290/1215/185/1511	7
hsa04640	Hematopoietic cell lineage	16/525	99/8379	0.00039554	0.00331123	0.00226023	3589/1437/948/3590/4311/3815/7037/290/3673/3570/3559/2056/909/3569/7066/930	16
hsa04810	Regulation of actin cytoskeleton	28/525	229/8379	0.000485777	0.00395368	0.00269876	2934/9965/2149/5595/2264/3827/5159/2247/6387/2147/80310/3679/733/26281/3673/3695/1133/3680/2248/2260/8822/5881/2255/2253/26291/9087/1950/57144	28
hsa04650	Natural killer cell mediated cytotoxicity	19/525	132/8379	0.000537333	0.0042551	0.0029045	135250/8795/1437/80329/5582/2214/5595/4277/353091/154064/3458/5579/79465/5881/80328/259197/9436/3804/3456	19
hsa04927	Cortisol synthesis and secretion	12/525	65/8379	0.000612165	0.00472012	0.00322192	4158/3164/1583/8912/3708/183/1586/190/185/5568/108/775	12
hsa04012	ErbB signaling pathway	14/525	85/8379	0.000740641	0.00556431	0.00379816	5582/3725/685/5595/1026/818/5602/9542/5579/145957/10718/2064/1950/57144	14
hsa04014	Ras signaling pathway	28/525	236/8379	0.000787078	0.00564881	0.00385585	9965/5906/5582/5595/4233/2264/2277/284/5602/5159/5228/2247/3815/80310/26281/5579/5568/2248/2260/8822/5881/2255/3481/2253/5320/26291/1950/57144	28
hsa05219	Bladder cancer	9/525	41/8379	0.0007993	0.00564881	0.00385585	3576/5595/1026/9252/4312/4318/1890/2064/1950	9
hsa04923	Regulation of lipolysis in adipocytes	11/525	58/8379	0.000809728	0.00564881	0.00385585	5742/154/4881/364/2770/5733/2167/5568/4852/108/7252	11
hsa05144	Malaria	10/525	50/8379	0.000901756	0.00614452	0.00419421	3576/1311/4233/948/7097/2532/3458/3592/6347/3569	10
hsa04713	Circadian entrainment	15/525	97/8379	0.000957543	0.00637637	0.00435247	5582/5595/117/9252/4842/818/8912/2353/3708/2770/5579/5568/108/55811/775	15
hsa01521	EGFR tyrosine kinase inhibitor resistance	13/525	79/8379	0.00114385	0.00744774	0.00508378	5582/5595/4233/9542/5159/2247/80310/596/3570/5579/2064/3569/1950	13
hsa00983	Drug metabolism - other enzymes	13/525	80/8379	0.00128966	0.0082146	0.00560724	1576/54657/54658/7498/2939/7364/1890/54659/10/1807/2944/1066/7363	13
hsa00140	Steroid hormone biosynthesis	11/525	62/8379	0.00144026	0.00897861	0.00612875	1576/54657/54658/1645/1583/8644/1543/7364/1586/54659/7363	11
hsa05143	African trypanosomiasis	8/525	37/8379	0.00172388	0.0105228	0.00718282	5582/3620/3827/335/3458/5579/3592/3569	8
hsa00220	Arginine biosynthesis	6/525	22/8379	0.00184877	0.0110239	0.00752487	2752/4842/2875/384/5009/383	6
hsa04929	GnRH secretion	11/525	64/8379	0.00188122	0.0110239	0.00752487	6696/5582/5595/2852/8912/7223/3708/7220/5579/3972/775	11
hsa00053	Ascorbate and aldarate metabolism	7/525	30/8379	0.00209249	0.0120215	0.00820583	54657/54658/7364/54659/9365/9104/7363	7
hsa05133	Pertussis	12/525	76/8379	0.00251682	0.0139654	0.00953267	3576/3725/5595/6372/5602/51561/2353/2770/6374/729238/3592/3569	12
hsa04610	Complement and coagulation cascades	13/525	86/8379	0.00252616	0.0139654	0.00953267	5328/2149/5054/3827/2147/2153/5648/733/5055/5624/1191/7448/5340	13
hsa04672	Intestinal immune network for IgA production	9/525	49/8379	0.0029983	0.0160372	0.0109469	608/2826/6387/23495/3695/8174/3569/56477/6370	9
hsa04925	Aldosterone synthesis and secretion	14/525	98/8379	0.00301039	0.0160372	0.0109469	5582/4881/4158/818/3164/1583/8912/3708/183/5579/185/5568/108/775	14
hsa04066	HIF-1 signaling pathway	15/525	109/8379	0.00314361	0.0164478	0.0112272	5582/5595/1026/5054/818/284/7037/596/3570/3458/5579/2056/2064/3569/1950	15
hsa04920	Adipocytokine signaling pathway	11/525	69/8379	0.00347716	0.0175656	0.0119902	5106/6258/32/948/6517/5602/9021/5105/3952/4852/9370	11
hsa05031	Amphetamine addiction	11/525	69/8379	0.00347716	0.0175656	0.0119902	5582/3725/818/4128/4129/2353/5579/5568/84152/6531/775	11
hsa04913	Ovarian steroidogenesis	9/525	51/8379	0.00397245	0.0197276	0.0134659	654/1583/8644/1543/1586/5568/3972/108/3973	9
hsa04270	Vascular smooth muscle contraction	17/525	134/8379	0.00410212	0.020032	0.0136737	5582/5595/4881/4880/1908/1907/3708/183/552/5579/185/5568/108/775/5320/553/4879	17
hsa00790	Folate biosynthesis	6/525	26/8379	0.00460676	0.0220849	0.015075	873/250/248/5053/8644/121278	6
hsa05224	Breast cancer	18/525	147/8379	0.00467325	0.0220849	0.015075	9965/8600/3725/5595/1026/5241/2247/2353/3815/26281/2248/2260/8822/2064/2255/2253/26291/1950	18
hsa00040	Pentose and glucuronate interconversions	7/525	35/8379	0.00526743	0.0244977	0.016722	27294/54657/54658/7364/54659/9365/7363	7
hsa05171	Coronavirus disease - COVID-19	25/525	232/8379	0.00540669	0.0247525	0.0168959	1636/4314/1437/5582/3576/3725/5595/3627/6772/4312/5602/2353/7097/2147/5648/733/7098/3570/4939/5579/185/3592/6347/3569/3456	25
hsa05134	Legionellosis	9/525	57/8379	0.00842225	0.0379649	0.0259146	3329/3306/3576/2919/7097/2921/3592/664/3569	9
hsa05030	Cocaine addiction	8/525	49/8379	0.0104134	0.0462291	0.0315557	3725/4128/4129/2770/5568/84152/6531/1813	8
