# Supplementary material for: Development and verification of a manganese metabolism- and immune-related genes signature for prediction of prognosis and immune landscape in gastric cancer
Source: Front Immunol. 2024 May 13;15:1377472. doi: 10.3389/fimmu.2024.1377472 (PMC11131102; doi:10.3389/fimmu.2024.1377472)
Supplement: Supplementary file 6 [file DataSheet_6.csv]

	ONTOLOGY	ID	Description	GeneRatio	BgRatio	pvalue	p.adjust	qvalue	geneID	Count
GO:0030194	BP	GO:0030194	positive regulation of blood coagulation	4/13	28/18903	2.72761560786668e-09	9.5091864069851e-07	4.85123387837846e-07	350/948/5054/7448	4
GO:1900048	BP	GO:1900048	positive regulation of hemostasis	4/13	28/18903	2.72761560786668e-09	9.5091864069851e-07	4.85123387837846e-07	350/948/5054/7448	4
GO:0050820	BP	GO:0050820	positive regulation of coagulation	4/13	30/18903	3.64802547582549e-09	9.5091864069851e-07	4.85123387837846e-07	350/948/5054/7448	4
GO:0051918	BP	GO:0051918	negative regulation of fibrinolysis	3/13	13/18903	7.23829344295649e-08	1.14729897932553e-05	5.85309346028235e-06	350/5054/7448	3
GO:0090303	BP	GO:0090303	positive regulation of wound healing	4/13	62/18903	7.33567122330901e-08	1.14729897932553e-05	5.85309346028235e-06	350/948/5054/7448	4
GO:0030193	BP	GO:0030193	regulation of blood coagulation	4/13	70/18903	1.20204226057723e-07	1.50558052129966e-05	7.68091287619562e-06	350/948/5054/7448	4
GO:1900046	BP	GO:1900046	regulation of hemostasis	4/13	72/18903	1.34770634898947e-07	1.50558052129966e-05	7.68091287619562e-06	350/948/5054/7448	4
GO:0050818	BP	GO:0050818	regulation of coagulation	4/13	75/18903	1.59040676783858e-07	1.53741028148083e-05	7.84329649591107e-06	350/948/5054/7448	4
GO:1903036	BP	GO:1903036	positive regulation of response to wounding	4/13	77/18903	1.76939802216463e-07	1.53741028148083e-05	7.84329649591107e-06	350/948/5054/7448	4
GO:0051917	BP	GO:0051917	regulation of fibrinolysis	3/13	18/18903	2.061096287229e-07	1.61177729661307e-05	8.2226893985241e-06	350/5054/7448	3
GO:0045807	BP	GO:0045807	positive regulation of endocytosis	4/13	96/18903	4.31203603648036e-07	3.0654656186615e-05	1.56388675390053e-05	948/1950/5054/7448	4
GO:0042730	BP	GO:0042730	fibrinolysis	3/13	27/18903	7.36176867429203e-07	4.79741925274697e-05	2.44746519961112e-05	350/5054/7448	3
GO:0061041	BP	GO:0061041	regulation of wound healing	4/13	137/18903	1.79460330316331e-06	0.00010795229100567	5.50732511659025e-05	350/948/5054/7448	4
GO:0050878	BP	GO:0050878	regulation of body fluid levels	5/13	390/18903	4.09169076769095e-06	0.000228550155738166	0.000116597804583073	350/948/4883/5054/7448	5
GO:1903034	BP	GO:1903034	regulation of response to wounding	4/13	172/18903	4.43929643996438e-06	0.000231435321070143	0.000118069708824316	350/948/5054/7448	4
GO:0030195	BP	GO:0030195	negative regulation of blood coagulation	3/13	50/18903	4.8881620091578e-06	0.000238814042838772	0.000121834058737239	350/5054/7448	3
GO:1900047	BP	GO:1900047	negative regulation of hemostasis	3/13	51/18903	5.19160962692984e-06	0.000238814042838772	0.000121834058737239	350/5054/7448	3
GO:0048260	BP	GO:0048260	positive regulation of receptor-mediated endocytosis	3/13	53/18903	5.83539350747717e-06	0.000253515429047064	0.000129334160194962	1950/5054/7448	3
GO:0050819	BP	GO:0050819	negative regulation of coagulation	3/13	54/18903	6.17619817157576e-06	0.000254199314219592	0.000129683053020898	350/5054/7448	3
GO:0030100	BP	GO:0030100	regulation of endocytosis	4/13	209/18903	9.60165594992301e-06	0.00037542474764199	0.000191527768685306	948/1950/5054/7448	4
GO:0007596	BP	GO:0007596	blood coagulation	4/13	225/18903	1.28446931826896e-05	0.000478311908041107	0.000244016978257611	350/948/5054/7448	4
GO:0050817	BP	GO:0050817	coagulation	4/13	230/18903	1.40064078259788e-05	0.000484423574844472	0.000247134923766395	350/948/5054/7448	4
GO:0007599	BP	GO:0007599	hemostasis	4/13	231/18903	1.4247752201308e-05	0.000484423574844472	0.000247134923766395	350/948/5054/7448	4
GO:0061045	BP	GO:0061045	negative regulation of wound healing	3/13	78/18903	1.876316697941e-05	0.00061136652407911	0.000311896503736684	350/5054/7448	3
GO:0006898	BP	GO:0006898	receptor-mediated endocytosis	4/13	257/18903	2.16696354057456e-05	0.000677826195491724	0.000345801760790636	948/1950/5054/7448	4
GO:1903035	BP	GO:1903035	negative regulation of response to wounding	3/13	94/18903	3.28506759818827e-05	0.00098804725453201	0.00050406502822403	350/5054/7448	3
GO:0048259	BP	GO:0048259	regulation of receptor-mediated endocytosis	3/13	112/18903	5.54589721781066e-05	0.00160625615715849	0.000819452259473778	1950/5054/7448	3
GO:0042742	BP	GO:0042742	defense response to bacterium	4/13	382/18903	0.00010158912085038	0.00283723901803562	0.00144745401512384	948/5897/6037/5054	4
GO:0031639	BP	GO:0031639	plasminogen activation	2/13	27/18903	0.000151768046802479	0.0040925038827427	0.00208784354766386	350/5054	2
GO:0042060	BP	GO:0042060	wound healing	4/13	442/18903	0.000178308329571286	0.00464790379082486	0.00237118796166728	350/948/5054/7448	4
GO:0050731	BP	GO:0050731	positive regulation of peptidyl-tyrosine phosphorylation	3/13	193/18903	0.000277930030752447	0.00701100916285205	0.00357675659270552	948/1950/7448	3
GO:0010810	BP	GO:0010810	regulation of cell-substrate adhesion	3/13	222/18903	0.000418983524205088	0.0102389098727618	0.0052235116997937	948/5054/7448	3
GO:0070509	BP	GO:0070509	calcium ion import	2/13	49/18903	0.000504166527494798	0.0118093659738826	0.00602470009974629	1950/25769	2
GO:0007160	BP	GO:0007160	cell-matrix adhesion	3/13	238/18903	0.000513450694516637	0.0118093659738826	0.00602470009974629	948/5054/7448	3
GO:0050730	BP	GO:0050730	regulation of peptidyl-tyrosine phosphorylation	3/13	266/18903	0.000709819693154185	0.0158594000013307	0.00809087710392289	948/1950/7448	3
GO:0031638	BP	GO:0031638	zymogen activation	2/13	67/18903	0.000941289832342269	0.0204469069136571	0.0104312528204012	350/5054	2
GO:0014910	BP	GO:0014910	regulation of smooth muscle cell migration	2/13	87/18903	0.00158035255153257	0.033144716097943	0.0169092036628354	5054/7448	2
GO:0033627	BP	GO:0033627	cell adhesion mediated by integrin	2/13	88/18903	0.00161647801481323	0.033144716097943	0.0169092036628354	5054/7448	2
GO:0050829	BP	GO:0050829	defense response to Gram-negative bacterium	2/13	89/18903	0.00165299735015317	0.033144716097943	0.0169092036628354	6037/5054	2
GO:0031589	BP	GO:0031589	cell-substrate adhesion	3/13	369/18903	0.00182439059516848	0.0356668361355439	0.0181958956728646	948/5054/7448	3
GO:0014909	BP	GO:0014909	smooth muscle cell migration	2/13	95/18903	0.00188035815576849	0.0358643921417308	0.0182966814129977	5054/7448	2
GO:0018108	BP	GO:0018108	peptidyl-tyrosine phosphorylation	3/13	380/18903	0.00198420020413105	0.0366297886770045	0.0186871583101154	948/1950/7448	3
GO:0018212	BP	GO:0018212	peptidyl-tyrosine modification	3/13	382/18903	0.00201416996561534	0.0366297886770045	0.0186871583101154	948/1950/7448	3
GO:0002532	BP	GO:0002532	production of molecular mediator involved in inflammatory response	2/13	100/18903	0.0020805702912241	0.0369774083576647	0.0188645009658836	948/5054	2
GO:0007200	BP	GO:0007200	phospholipase C-activating G protein-coupled receptor signaling pathway	2/13	105/18903	0.00229048766264871	0.0394433015078904	0.0201225081053849	2922/4883	2
GO:0022600	BP	GO:0022600	digestive system process	2/13	106/18903	0.00233363060513231	0.0394433015078904	0.0201225081053849	948/4883	2
GO:0014812	BP	GO:0014812	muscle cell migration	2/13	108/18903	0.00242107221531808	0.0394433015078904	0.0201225081053849	5054/7448	2
GO:0090263	BP	GO:0090263	positive regulation of canonical Wnt signaling pathway	2/13	108/18903	0.00242107221531808	0.0394433015078904	0.0201225081053849	1950/59352	2
GO:0006869	BP	GO:0006869	lipid transport	3/13	433/18903	0.00287692728277681	0.0446590091014782	0.0227833684876299	350/948/1950	3
GO:0050830	BP	GO:0050830	defense response to Gram-positive bacterium	2/13	118/18903	0.00288127356493273	0.0446590091014782	0.0227833684876299	948/6037	2
GO:0032102	BP	GO:0032102	negative regulation of response to external stimulus	3/13	436/18903	0.00293376284618777	0.0446590091014782	0.0227833684876299	350/5054/7448	3
GO:0030301	BP	GO:0030301	cholesterol transport	2/13	121/18903	0.00302676148641732	0.0446590091014782	0.0227833684876299	948/1950	2
GO:0031623	BP	GO:0031623	receptor internalization	2/13	121/18903	0.00302676148641732	0.0446590091014782	0.0227833684876299	948/1950	2
GO:0001952	BP	GO:0001952	regulation of cell-matrix adhesion	2/13	125/18903	0.00322604123515492	0.0458684408343845	0.0234003756578701	948/5054	2
GO:0010811	BP	GO:0010811	positive regulation of cell-substrate adhesion	2/13	125/18903	0.00322604123515492	0.0458684408343845	0.0234003756578701	948/7448	2
GO:0032103	BP	GO:0032103	positive regulation of response to external stimulus	3/13	464/18903	0.0034981785431589	0.0488495646562546	0.0249212343582185	350/5054/7448	3
GO:0034774	CC	GO:0034774	secretory granule lumen	5/13	322/19869	1.25368255004236e-06	2.97537069378088e-05	1.75580088787708e-05	350/1950/2922/6037/5054	5
GO:0060205	CC	GO:0060205	cytoplasmic vesicle lumen	5/13	325/19869	1.31222607421816e-06	2.97537069378088e-05	1.75580088787708e-05	350/1950/2922/6037/5054	5
GO:0031983	CC	GO:0031983	vesicle lumen	5/13	327/19869	1.35244122444586e-06	2.97537069378088e-05	1.75580088787708e-05	350/1950/2922/6037/5054	5
GO:1904090	CC	GO:1904090	peptidase inhibitor complex	2/13	11/19869	2.16627776915986e-05	0.000339399269150757	0.000200283460264402	5054/7448	2
GO:0031091	CC	GO:0031091	platelet alpha granule	3/13	91/19869	2.57120658447543e-05	0.000339399269150757	0.000200283460264402	948/1950/5054	3
GO:0062023	CC	GO:0062023	collagen-containing extracellular matrix	4/13	433/19869	0.000136057927775384	0.00149663720552922	0.000883183039945472	350/5054/1462/7448	4
GO:0031093	CC	GO:0031093	platelet alpha granule lumen	2/13	67/19869	0.00085302968618744	0.00804285132691015	0.00474618020886245	1950/5054	2
GO:0005796	CC	GO:0005796	Golgi lumen	2/13	106/19869	0.00211637218069408	0.0174600704907262	0.0103033908796949	1462/7448	2
GO:0005775	CC	GO:0005775	vacuolar lumen	2/13	176/19869	0.00570739655809572	0.0418542414260353	0.0246986751636891	6037/1462	2
GO:0030666	CC	GO:0030666	endocytic vesicle membrane	2/13	194/19869	0.00689231566623488	0.0454892833971502	0.0268437557527043	948/1950	2
GO:0042627	CC	GO:0042627	chylomicron	1/13	13/19869	0.00847495091240436	0.0463224360124393	0.0273354088111683	350	1
GO:0031089	CC	GO:0031089	platelet dense granule lumen	1/13	14/19869	0.00912411618426834	0.0463224360124393	0.0273354088111683	350	1
GO:0098637	CC	GO:0098637	protein complex involved in cell-matrix adhesion	1/13	14/19869	0.00912411618426834	0.0463224360124393	0.0273354088111683	7448	1
GO:0005539	MF	GO:0005539	glycosaminoglycan binding	4/13	237/18432	1.73950372584698e-05	0.00186126898665627	0.00108032336657865	350/59352/1462/7448	4
GO:0008201	MF	GO:0008201	heparin binding	3/13	171/18432	0.000209561922048007	0.0112115628295684	0.00650744915833286	350/59352/7448	3
GO:0005044	MF	GO:0005044	scavenger receptor activity	2/13	47/18432	0.000487587611472534	0.0173906248091871	0.0100939189743437	948/7448	2
GO:1901681	MF	GO:1901681	sulfur compound binding	3/13	270/18432	0.000797389313077464	0.0213301641248222	0.0123805182819922	350/59352/7448	3
GO:0038024	MF	GO:0038024	cargo receptor activity	2/13	82/18432	0.0014772361620231	0.0316128538672944	0.0183488281177606	948/7448	2
