# Supplementary material for: Development and verification of a manganese metabolism- and immune-related genes signature for prediction of prognosis and immune landscape in gastric cancer
Source: Front Immunol. 2024 May 13;15:1377472. doi: 10.3389/fimmu.2024.1377472 (PMC11131102; doi:10.3389/fimmu.2024.1377472)
Supplement: Supplementary file 7 [file DataSheet_7.csv]

## Sheet: Sheet1
id	logFC	AveExpr	t	P.Value	adj.P.Val	B
KEGG_FATTY_ACID_METABOLISM	0.314689	-0.0579852	8.33159	1.80288e-15	3.31729e-13	24.5432
KEGG_BUTANOATE_METABOLISM	0.292053	-0.0509771	8.05363	1.25474e-14	1.15436e-12	22.6649
KEGG_PROPANOATE_METABOLISM	0.301695	-0.0741836	7.54752	3.83267e-13	2.07929e-11	19.3585
KEGG_HYPERTROPHIC_CARDIOMYOPATHY_HCM	-0.218817	-0.0167896	-7.52252	4.5202e-13	2.07929e-11	19.199
KEGG_PEROXISOME	0.228414	-0.0509506	7.30084	1.91958e-12	6.3002e-11	17.8024
KEGG_CITRATE_CYCLE_TCA_CYCLE	0.340824	-0.0548549	7.29032	2.05441e-12	6.3002e-11	17.7369
KEGG_VALINE_LEUCINE_AND_ISOLEUCINE_DEGRADATION	0.305819	-0.080682	7.22144	3.19851e-12	8.4075e-11	17.3096
KEGG_DILATED_CARDIOMYOPATHY	-0.205831	-0.0144588	-7.13563	5.5291e-12	1.27169e-10	16.7815
KEGG_AMINOACYL_TRNA_BIOSYNTHESIS	0.339282	0.00372111	7.06654	8.56243e-12	1.75054e-10	16.3597
KEGG_LYSINE_DEGRADATION	0.238468	-0.0354606	6.85051	3.29495e-11	6.06271e-10	15.0607
KEGG_ECM_RECEPTOR_INTERACTION	-0.267084	0.00371137	-6.62932	1.26873e-10	2.12223e-09	13.7626
KEGG_ARRHYTHMOGENIC_RIGHT_VENTRICULAR_CARDIOMYOPATHY_ARVC	-0.196373	-0.0124788	-6.51978	2.44396e-10	3.7474e-09	13.1319
KEGG_GLYOXYLATE_AND_DICARBOXYLATE_METABOLISM	0.283704	-0.0296633	6.23526	1.29135e-09	1.82776e-08	11.5323
KEGG_GLYCOSAMINOGLYCAN_BIOSYNTHESIS_CHONDROITIN_SULFATE	-0.26424	-0.00353366	-5.91606	7.81454e-09	1.02705e-07	9.80599
KEGG_SELENOAMINO_ACID_METABOLISM	0.181804	-0.0195934	5.87899	9.58619e-09	1.17591e-07	9.61031
KEGG_TGF_BETA_SIGNALING_PATHWAY	-0.152712	-0.0230968	-5.77251	1.71476e-08	1.97198e-07	9.05374
KEGG_TRYPTOPHAN_METABOLISM	0.15887	-0.0386355	5.72929	2.16618e-08	2.34457e-07	8.83023
KEGG_PYRUVATE_METABOLISM	0.192565	-0.0532261	5.65485	3.2292e-08	3.30096e-07	8.44853
KEGG_COMPLEMENT_AND_COAGULATION_CASCADES	-0.189973	0.00765619	-5.56018	5.33436e-08	5.16591e-07	7.96906
KEGG_BETA_ALANINE_METABOLISM	0.186632	-0.0391703	5.45605	9.19422e-08	8.45868e-07	7.44951
KEGG_BASE_EXCISION_REPAIR	0.212067	0.0123375	5.29897	2.05819e-07	1.80337e-06	6.68149
KEGG_NEUROACTIVE_LIGAND_RECEPTOR_INTERACTION	-0.139897	0.000569956	-5.19225	3.5207e-07	2.94458e-06	6.17058
KEGG_TERPENOID_BACKBONE_BIOSYNTHESIS	0.249846	-0.0461044	5.15269	4.28644e-07	3.42915e-06	5.98344
KEGG_INOSITOL_PHOSPHATE_METABOLISM	0.15651	-0.029532	5.12215	4.98559e-07	3.79576e-06	5.83982
KEGG_GLYCOLYSIS_GLUCONEOGENESIS	0.168566	-0.0354879	5.11529	5.15728e-07	3.79576e-06	5.80765
KEGG_MISMATCH_REPAIR	0.235445	0.00719119	5.09139	5.8011e-07	4.0162e-06	5.69588
KEGG_PHOSPHATIDYLINOSITOL_SIGNALING_SYSTEM	0.152347	-0.0290153	5.08818	5.89334e-07	4.0162e-06	5.68089
KEGG_FOCAL_ADHESION	-0.157299	-0.0109556	-5.04563	7.25755e-07	4.69826e-06	5.48315
KEGG_N_GLYCAN_BIOSYNTHESIS	0.179043	-0.0111397	5.04151	7.40487e-07	4.69826e-06	5.46407
KEGG_HISTIDINE_METABOLISM	0.148782	-0.0297798	4.97383	1.02802e-06	6.30517e-06	5.15273
KEGG_ALANINE_ASPARTATE_AND_GLUTAMATE_METABOLISM	0.13775	-0.0238805	4.82052	2.13328e-06	1.26621e-05	4.46096
KEGG_NUCLEOTIDE_EXCISION_REPAIR	0.183	-0.00698876	4.6048	5.77549e-06	3.32091e-05	3.51972
KEGG_NON_HOMOLOGOUS_END_JOINING	0.192109	0.00918363	4.58418	6.34003e-06	3.53505e-05	3.43175
KEGG_ONE_CARBON_POOL_BY_FOLATE	0.199362	0.00404666	4.50256	9.14045e-06	4.9466e-05	3.08697
KEGG_NON_SMALL_CELL_LUNG_CANCER	0.128581	-0.0218671	4.47821	1.01841e-05	5.34887e-05	2.98516
KEGG_FRUCTOSE_AND_MANNOSE_METABOLISM	0.160923	-0.0489655	4.46756	1.06755e-05	5.34887e-05	2.9408
KEGG_GLYCOSPHINGOLIPID_BIOSYNTHESIS_GANGLIO_SERIES	-0.188087	-0.0175965	-4.46587	1.07559e-05	5.34887e-05	2.93374
KEGG_HOMOLOGOUS_RECOMBINATION	0.191392	0.0199754	4.4064	1.39697e-05	6.7643e-05	2.6878
KEGG_PYRIMIDINE_METABOLISM	0.135973	-0.00383797	4.36222	1.69331e-05	7.98897e-05	2.507
KEGG_DNA_REPLICATION	0.226318	0.0306234	4.35012	1.78444e-05	8.20842e-05	2.45776
KEGG_AXON_GUIDANCE	-0.111173	-0.0154549	-4.34417	1.8309e-05	8.21674e-05	2.43362
KEGG_RNA_DEGRADATION	0.17048	0.000119503	4.32649	1.97607e-05	8.65707e-05	2.36198
KEGG_FC_EPSILON_RI_SIGNALING_PATHWAY	0.109132	-0.0170543	4.31305	2.0937e-05	8.95908e-05	2.3077
KEGG_CELL_CYCLE	0.158172	0.00644053	4.28213	2.39029e-05	9.99575e-05	2.1834
KEGG_BASAL_CELL_CARCINOMA	-0.132293	-0.00715121	-4.21481	3.18079e-05	0.000130059	1.91559
KEGG_HEDGEHOG_SIGNALING_PATHWAY	-0.12273	-0.0129743	-4.2	3.38552e-05	0.000135421	1.85717
KEGG_MELANOMA	-0.0991483	-0.0011659	-4.15615	4.06788e-05	0.000159253	1.68531
KEGG_NITROGEN_METABOLISM	0.12735	-0.0287387	4.12359	4.65727e-05	0.000178529	1.55877
KEGG_PROXIMAL_TUBULE_BICARBONATE_RECLAMATION	0.133505	-0.0320616	4.08566	5.4465e-05	0.000204522	1.41249
KEGG_THYROID_CANCER	0.125574	-0.0179245	4.05055	6.28908e-05	0.000230706	1.27818
KEGG_GLYCEROLIPID_METABOLISM	0.106587	-0.0169159	4.04647	6.39456e-05	0.000230706	1.26266
KEGG_GLYCOSYLPHOSPHATIDYLINOSITOL_GPI_ANCHOR_BIOSYNTHESIS	0.142717	-0.0229787	4.03739	6.6357e-05	0.000234802	1.22812
KEGG_ALPHA_LINOLENIC_ACID_METABOLISM	0.131901	-0.00509284	4.01932	7.14136e-05	0.000247927	1.15961
KEGG_REGULATION_OF_ACTIN_CYTOSKELETON	-0.0893681	-0.0127882	-3.99251	7.95948e-05	0.000271212	1.05849
KEGG_UBIQUITIN_MEDIATED_PROTEOLYSIS	0.10645	-0.0223089	3.79475	0.000173941	0.000581912	0.331639
KEGG_PENTOSE_PHOSPHATE_PATHWAY	0.148137	-0.0184281	3.78963	0.00017742	0.00058295	0.313279
KEGG_ARGININE_AND_PROLINE_METABOLISM	0.115275	-0.0325513	3.7423	0.000212856	0.000687113	0.144553
KEGG_MAPK_SIGNALING_PATHWAY	-0.0672536	-0.0169288	-3.67982	0.000269916	0.000856285	-0.0751605
KEGG_TAURINE_AND_HYPOTAURINE_METABOLISM	-0.129671	0.0219804	-3.63379	0.000320848	0.000985397	-0.234819
KEGG_GLYCEROPHOSPHOLIPID_METABOLISM	0.0774876	-0.0231523	3.6334	0.000321325	0.000985397	-0.23619
KEGG_SPHINGOLIPID_METABOLISM	0.113286	-0.0135485	3.57854	0.00039392	0.00118822	-0.424036
KEGG_CYSTEINE_AND_METHIONINE_METABOLISM	0.106036	-0.0115998	3.54941	0.00043847	0.00130126	-0.522709
KEGG_PANTOTHENATE_AND_COA_BIOSYNTHESIS	0.112151	-0.0154473	3.52073	0.000486918	0.00142211	-0.619139
KEGG_ETHER_LIPID_METABOLISM	0.0924966	-0.0174035	3.48795	0.000548409	0.00157667	-0.728448
KEGG_ASCORBATE_AND_ALDARATE_METABOLISM	0.15369	0.00466406	3.43422	0.000665126	0.00188282	-0.905539
KEGG_OOCYTE_MEIOSIS	0.0822269	-0.0119104	3.40635	0.000734437	0.00204752	-0.996386
KEGG_GAP_JUNCTION	-0.0781989	-0.0152579	-3.38726	0.000785737	0.00215785	-1.05821
KEGG_APOPTOSIS	0.102506	-0.0135869	3.37701	0.000814649	0.00220434	-1.09128
KEGG_LINOLEIC_ACID_METABOLISM	0.127452	-0.00695909	3.34297	0.000917906	0.00244775	-1.20041
KEGG_SPLICEOSOME	0.143277	0.0102058	3.31429	0.00101425	0.00266602	-1.29157
KEGG_PURINE_METABOLISM	0.0665795	-0.0146126	3.25577	0.00124063	0.00318866	-1.47527
KEGG_ENDOMETRIAL_CANCER	0.0998715	-0.0167098	3.2541	0.00124774	0.00318866	-1.48047
KEGG_AMYOTROPHIC_LATERAL_SCLEROSIS_ALS	0.0758283	-0.0119317	3.24447	0.0012894	0.00321559	-1.51037
KEGG_PRIMARY_IMMUNODEFICIENCY	0.179611	-0.00566052	3.2436	0.00129323	0.00321559	-1.51307
KEGG_MATURITY_ONSET_DIABETES_OF_THE_YOUNG	0.124561	0.0312773	3.19451	0.00152715	0.00374661	-1.66426
KEGG_RNA_POLYMERASE	0.123399	0.00336522	3.03185	0.00261073	0.00625167	-2.14962
KEGG_T_CELL_RECEPTOR_SIGNALING_PATHWAY	0.107602	-0.0141846	3.0312	0.00261619	0.00625167	-2.1515
KEGG_MELANOGENESIS	-0.065754	-0.0165385	-3.01341	0.00277036	0.0065352	-2.2031
KEGG_PORPHYRIN_AND_CHLOROPHYLL_METABOLISM	0.103213	-0.00183886	2.89127	0.00407509	0.00945647	-2.54969
KEGG_RETINOL_METABOLISM	0.114701	-0.00115119	2.8884	0.00411151	0.00945647	-2.55766
KEGG_GNRH_SIGNALING_PATHWAY	0.0584485	-0.0187246	2.85374	0.00457632	0.010301	-2.65343
KEGG_HUNTINGTONS_DISEASE	0.099862	-0.0288731	2.85272	0.00459065	0.010301	-2.65622
KEGG_GLYCOSAMINOGLYCAN_BIOSYNTHESIS_HEPARAN_SULFATE	-0.0934998	-0.00501233	-2.80476	0.00531479	0.0117822	-2.78689
KEGG_P53_SIGNALING_PATHWAY	0.0788424	-0.00889284	2.79816	0.00542214	0.0118771	-2.8047
KEGG_PENTOSE_AND_GLUCURONATE_INTERCONVERSIONS	0.120103	0.00260355	2.79228	0.00551948	0.011948	-2.82054
KEGG_CALCIUM_SIGNALING_PATHWAY	-0.0651956	-0.0261953	-2.77767	0.0057682	0.0123413	-2.85976
KEGG_PROGESTERONE_MEDIATED_OOCYTE_MATURATION	0.0669132	-0.00787801	2.74239	0.00641112	0.0135592	-2.95365
KEGG_GLUTATHIONE_METABOLISM	0.0984634	-0.0263589	2.72766	0.00669808	0.0140051	-2.99249
KEGG_PRION_DISEASES	-0.0903828	-0.0255941	-2.69561	0.0073632	0.0152228	-3.07635
KEGG_CYTOSOLIC_DNA_SENSING_PATHWAY	0.0807607	0.0336783	2.6463	0.00850284	0.0173836	-3.20348
KEGG_GLYCOSPHINGOLIPID_BIOSYNTHESIS_GLOBO_SERIES	-0.110262	-0.0223104	-2.61488	0.00930939	0.0188234	-3.28333
KEGG_ALZHEIMERS_DISEASE	0.0928793	-0.0302577	2.59321	0.009905	0.01981	-3.33787
KEGG_FOLATE_BIOSYNTHESIS	0.121879	0.0218812	2.5478	0.0112646	0.0222869	-3.45072
KEGG_DRUG_METABOLISM_OTHER_ENZYMES	0.0793353	0.0157167	2.47967	0.0136176	0.0266557	-3.61645
KEGG_LONG_TERM_POTENTIATION	0.0534505	-0.0245605	2.4493	0.0148002	0.0286656	-3.68894
KEGG_GLYCOSAMINOGLYCAN_DEGRADATION	-0.103036	0.00193968	-2.41972	0.0160384	0.0307402	-3.7587
KEGG_GLYCINE_SERINE_AND_THREONINE_METABOLISM	0.0660752	-0.0486114	2.36502	0.0185704	0.0352264	-3.88552
KEGG_METABOLISM_OF_XENOBIOTICS_BY_CYTOCHROME_P450	0.0983757	-0.0214839	2.31177	0.0213667	0.040117	-4.00631
KEGG_OTHER_GLYCAN_DEGRADATION	0.105309	0.00887215	2.27616	0.0234361	0.0435581	-4.0856
KEGG_B_CELL_RECEPTOR_SIGNALING_PATHWAY	0.0819404	-0.0160882	2.26304	0.0242417	0.0446048	-4.11452
KEGG_INSULIN_SIGNALING_PATHWAY	0.0478187	-0.0268266	2.2553	0.0247282	0.0450494	-4.1315
KEGG_STARCH_AND_SUCROSE_METABOLISM	0.0714141	0.00382227	2.24104	0.0256463	0.046264	-4.16263
KEGG_DRUG_METABOLISM_CYTOCHROME_P450	0.0896807	-0.01831	2.19387	0.0288974	0.0512642	-4.26424
KEGG_WNT_SIGNALING_PATHWAY	-0.0427759	-0.0197858	-2.1928	0.0289754	0.0512642	-4.26652
KEGG_AMINO_SUGAR_AND_NUCLEOTIDE_SUGAR_METABOLISM	0.0763	-0.0350971	2.16878	0.0307679	0.0539171	-4.31743
KEGG_COLORECTAL_CANCER	0.0600616	-0.0240712	2.1256	0.0342319	0.0594215	-4.40759
KEGG_ADIPOCYTOKINE_SIGNALING_PATHWAY	0.0513045	-0.0260938	2.09732	0.0366782	0.0630728	-4.46569
KEGG_RIG_I_LIKE_RECEPTOR_SIGNALING_PATHWAY	0.0570455	0.0207486	2.0829	0.0379818	0.0647097	-4.49502
KEGG_GLYCOSAMINOGLYCAN_BIOSYNTHESIS_KERATAN_SULFATE	-0.0890156	-0.0174339	-2.03871	0.0422252	0.0711034	-4.58365
KEGG_PATHWAYS_IN_CANCER	-0.0437044	-0.00919162	-2.03591	0.0425075	0.0711034	-4.58921
KEGG_PATHOGENIC_ESCHERICHIA_COLI_INFECTION	-0.0536703	-0.0160425	-2.00115	0.046143	0.0764893	-4.65753
KEGG_PPAR_SIGNALING_PATHWAY	0.0574172	-0.0341304	1.97274	0.0493072	0.0810046	-4.71253
KEGG_BASAL_TRANSCRIPTION_FACTORS	0.0664566	-0.00698329	1.91351	0.056494	0.0919902	-4.82472
KEGG_VEGF_SIGNALING_PATHWAY	0.0414347	-0.0119502	1.89341	0.059123	0.0954265	-4.86202
KEGG_PARKINSONS_DISEASE	0.0928554	-0.0398953	1.84536	0.0658248	0.10532	-4.94964
KEGG_TYROSINE_METABOLISM	0.0499652	-0.0242119	1.82209	0.0692894	0.109907	-4.99128
KEGG_CARDIAC_MUSCLE_CONTRACTION	-0.0635125	-0.0125153	-1.81614	0.0701995	0.110399	-5.00185
KEGG_CYTOKINE_CYTOKINE_RECEPTOR_INTERACTION	-0.0641841	0.00279259	-1.79674	0.0732339	0.114195	-5.03605
KEGG_VASCULAR_SMOOTH_MUSCLE_CONTRACTION	-0.0424314	-0.0320001	-1.78547	0.0750458	0.116037	-5.05576
KEGG_CHRONIC_MYELOID_LEUKEMIA	0.0555379	-0.0102232	1.7718	0.0772923	0.118515	-5.0795
KEGG_ANTIGEN_PROCESSING_AND_PRESENTATION	0.0823548	0.0133263	1.74693	0.0815208	0.123966	-5.12223
KEGG_ACUTE_MYELOID_LEUKEMIA	0.0567946	-0.0203588	1.74088	0.0825784	0.124544	-5.13254
KEGG_ERBB_SIGNALING_PATHWAY	0.0442154	-0.026878	1.73612	0.083417	0.124786	-5.14062
KEGG_DORSO_VENTRAL_AXIS_FORMATION	0.0532551	0.00499751	1.67786	0.0942624	0.139873	-5.2378
KEGG_OLFACTORY_TRANSDUCTION	-0.0593096	0.0857417	-1.64846	0.10015	0.147421	-5.28559
KEGG_PROTEASOME	0.0880598	0.023632	1.62734	0.104558	0.152688	-5.31941
KEGG_FC_GAMMA_R_MEDIATED_PHAGOCYTOSIS	0.0473368	-0.0229201	1.6087	0.108577	0.157308	-5.3489
KEGG_LEUKOCYTE_TRANSENDOTHELIAL_MIGRATION	-0.0470072	0.000945199	-1.59373	0.111894	0.160848	-5.37236
KEGG_ALDOSTERONE_REGULATED_SODIUM_REABSORPTION	0.0444217	-0.0119504	1.51846	0.129795	0.185134	-5.48695
KEGG_CELL_ADHESION_MOLECULES_CAMS	-0.0588273	-0.00862183	-1.49147	0.136733	0.19353	-5.52672
KEGG_VASOPRESSIN_REGULATED_WATER_REABSORPTION	-0.0357479	-0.0370618	-1.46312	0.144328	0.20272	-5.56774
KEGG_GALACTOSE_METABOLISM	0.0498281	-0.0216701	1.42668	0.15456	0.215447	-5.61931
KEGG_NICOTINATE_AND_NICOTINAMIDE_METABOLISM	0.0416631	-0.045055	1.40661	0.160425	0.220337	-5.64715
KEGG_VIBRIO_CHOLERAE_INFECTION	0.0369642	-0.0134865	1.40648	0.160463	0.220337	-5.64733
KEGG_INTESTINAL_IMMUNE_NETWORK_FOR_IGA_PRODUCTION	0.075844	-0.0131562	1.37955	0.168601	0.229797	-5.68409
KEGG_RENIN_ANGIOTENSIN_SYSTEM	-0.0471909	-0.0108511	-1.34127	0.180698	0.244474	-5.73513
KEGG_O_GLYCAN_BIOSYNTHESIS	0.0514495	-0.0169942	1.32613	0.185655	0.249347	-5.75492
KEGG_SNARE_INTERACTIONS_IN_VESICULAR_TRANSPORT	0.0360092	-0.0458374	1.29221	0.197131	0.262841	-5.79846
KEGG_ADHERENS_JUNCTION	-0.035803	-0.014967	-1.26827	0.20554	0.272082	-5.82852
KEGG_OXIDATIVE_PHOSPHORYLATION	0.0632148	-0.0275229	1.25531	0.210198	0.27626	-5.84456
KEGG_TIGHT_JUNCTION	-0.0250649	-0.00789497	-1.22832	0.220146	0.287282	-5.87743
KEGG_MTOR_SIGNALING_PATHWAY	0.0303803	-0.0293482	1.1644	0.245049	0.317529	-5.95248
KEGG_GRAFT_VERSUS_HOST_DISEASE	0.0720002	-0.00787231	1.13585	0.25679	0.329978	-5.9847
KEGG_STEROID_BIOSYNTHESIS	0.0558437	-0.0205817	1.13238	0.258244	0.329978	-5.98857
KEGG_ALLOGRAFT_REJECTION	0.0712275	-0.00950914	1.1121	0.266854	0.338628	-6.01092
KEGG_GLYCOSPHINGOLIPID_BIOSYNTHESIS_LACTO_AND_NEOLACTO_SERIES	0.0366237	-0.0242139	1.09281	0.275224	0.346858	-6.0318
KEGG_NOTCH_SIGNALING_PATHWAY	0.034326	0.00983772	1.07552	0.282877	0.354078	-6.0502
KEGG_PRIMARY_BILE_ACID_BIOSYNTHESIS	0.038283	-0.019295	1.05711	0.291184	0.361007	-6.06948
KEGG_NATURAL_KILLER_CELL_MEDIATED_CYTOTOXICITY	0.0374538	0.00491392	1.05459	0.292338	0.361007	-6.0721
KEGG_CHEMOKINE_SIGNALING_PATHWAY	0.035394	-0.0174532	1.04124	0.298479	0.366134	-6.08584
KEGG_NEUROTROPHIN_SIGNALING_PATHWAY	0.0242636	-0.0262246	0.992522	0.321625	0.391913	-6.13451
KEGG_TYPE_I_DIABETES_MELLITUS	0.05216	-0.00412816	0.930304	0.352851	0.427136	-6.19329
KEGG_CIRCADIAN_RHYTHM_MAMMAL	-0.0410452	-0.0483766	-0.874895	0.382227	0.459672	-6.24245
KEGG_BIOSYNTHESIS_OF_UNSATURATED_FATTY_ACIDS	0.0304921	-0.0499379	0.835107	0.404224	0.482968	-6.2759
KEGG_SYSTEMIC_LUPUS_ERYTHEMATOSUS	-0.0414725	0.00526979	-0.827627	0.408443	0.484861	-6.28202
KEGG_SMALL_CELL_LUNG_CANCER	0.0227103	-0.0038761	0.806662	0.420406	0.494851	-6.29886
KEGG_PROSTATE_CANCER	0.0209376	-0.0156446	0.803483	0.422237	0.494851	-6.30138
KEGG_ENDOCYTOSIS	0.0176887	-0.0296351	0.775999	0.43827	0.510391	-6.32273
KEGG_RENAL_CELL_CARCINOMA	-0.020529	-0.0219147	-0.769794	0.441938	0.511425	-6.32745
KEGG_AUTOIMMUNE_THYROID_DISEASE	0.0375615	0.0279884	0.721909	0.470829	0.541454	-6.36258
KEGG_GLIOMA	0.0184887	-0.0156832	0.700093	0.484331	0.553521	-6.37784
KEGG_BLADDER_CANCER	-0.0193723	-0.0131246	-0.660658	0.509263	0.578423	-6.40425
KEGG_ABC_TRANSPORTERS	0.0189211	-0.0117689	0.647615	0.517656	0.580792	-6.41264
KEGG_PHENYLALANINE_METABOLISM	-0.0230319	-0.0301961	-0.647605	0.517662	0.580792	-6.41265
KEGG_SULFUR_METABOLISM	-0.0248563	-0.0208249	-0.634666	0.526058	0.586634	-6.42081
KEGG_HEMATOPOIETIC_CELL_LINEAGE	-0.0277129	-0.00786481	-0.615395	0.538691	0.597104	-6.43267
KEGG_TYPE_II_DIABETES_MELLITUS	0.0161446	-0.00272389	0.60237	0.547316	0.601826	-6.44047
KEGG_PROTEIN_EXPORT	0.0285033	-0.0207032	0.599097	0.549493	0.601826	-6.44241
KEGG_REGULATION_OF_AUTOPHAGY	0.0156242	0.0275076	0.581613	0.5612	0.61101	-6.45257
KEGG_VIRAL_MYOCARDITIS	0.0214513	0.000395559	0.567259	0.570899	0.617915	-6.46069
KEGG_RIBOFLAVIN_METABOLISM	0.0152955	-0.00326694	0.505441	0.613565	0.660211	-6.49333
KEGG_TOLL_LIKE_RECEPTOR_SIGNALING_PATHWAY	0.0157571	0.00549649	0.47006	0.638603	0.682794	-6.51032
KEGG_LYSOSOME	-0.0177088	-0.011541	-0.465341	0.641975	0.682794	-6.51249
KEGG_RIBOSOME	0.0270664	-0.0324772	0.36794	0.713139	0.750962	-6.55246
KEGG_JAK_STAT_SIGNALING_PATHWAY	-0.0107386	0.00901931	-0.366476	0.71423	0.750962	-6.55299
KEGG_PANCREATIC_CANCER	-0.0074432	-0.0131512	-0.259726	0.795227	0.831373	-6.58591
KEGG_TASTE_TRANSDUCTION	0.0079661	0.0221349	0.236586	0.813116	0.843498	-6.59157
KEGG_EPITHELIAL_CELL_SIGNALING_IN_HELICOBACTER_PYLORI_INFECTION	0.00590102	-0.0207276	0.228055	0.819736	0.843498	-6.59352
KEGG_STEROID_HORMONE_BIOSYNTHESIS	-0.00820416	0.0119933	-0.224745	0.822308	0.843498	-6.59426
KEGG_ARACHIDONIC_ACID_METABOLISM	-0.00699754	-0.0213923	-0.221077	0.825161	0.843498	-6.59507
KEGG_ASTHMA	-0.00659697	0.00354009	-0.115745	0.907921	0.922969	-6.61254
KEGG_NOD_LIKE_RECEPTOR_SIGNALING_PATHWAY	0.0013483	-0.00990382	0.039403	0.968591	0.979235	-6.61838
KEGG_LONG_TERM_DEPRESSION	0.000503477	-0.0175917	0.0240513	0.980825	0.982801	-6.61886
KEGG_LEISHMANIA_INFECTION	-0.0010107	-0.0108356	-0.0215726	0.982801	0.982801	-6.61891
