# Supplementary material for: Development and verification of a manganese metabolism- and immune-related genes signature for prediction of prognosis and immune landscape in gastric cancer
Source: Front Immunol. 2024 May 13;15:1377472. doi: 10.3389/fimmu.2024.1377472 (PMC11131102; doi:10.3389/fimmu.2024.1377472)
Supplement: Supplementary file 8 [file DataSheet_8.csv]

## Sheet: Sheet1
id	HR	HR.95L	HR.95H	pvalue
DUSP1	1.2669	1.06365	1.50899	0.00801298
CD36	1.3596	1.10009	1.68035	0.00447409
VCAN	1.35221	1.12047	1.63187	0.00165587
SERPINE1	1.34741	1.16506	1.5583	5.84025e-05
ACKR3	1.37382	1.08981	1.73185	0.00719232
NOX4	1.96562	1.27347	3.03397	0.00227682
F2	1.38719	1.09644	1.75504	0.00638762
NUDT10	2.00313	1.18529	3.38527	0.00946141
AVPR1A	1.54042	1.11372	2.13061	0.0090338
AKAP12	1.23847	1.05684	1.45132	0.008213
VTN	1.19156	1.05941	1.3402	0.00347663
NPR3	1.54473	1.14198	2.08952	0.00478211
APOH	1.22732	1.06031	1.42063	0.00605638
GRP	1.38561	1.12951	1.69979	0.00176057
RETN	1.51607	1.10933	2.07195	0.00902866
SLC24A2	5.82352	1.62602	20.8567	0.00679319
LGR6	0.775832	0.641161	0.938788	0.0090724
RNASE3	1.64543	1.13347	2.38863	0.00882527
CER1	2.0348	1.26854	3.26392	0.00321292
EGF	2.0735	1.25764	3.41863	0.0042556
RAG2	4.09498	1.71459	9.78013	0.00150454
NPPB	1.67827	1.2013	2.34463	0.00240499
