# Supplementary material for: Development and verification of a manganese metabolism- and immune-related genes signature for prediction of prognosis and immune landscape in gastric cancer
Source: Front Immunol. 2024 May 13;15:1377472. doi: 10.3389/fimmu.2024.1377472 (PMC11131102; doi:10.3389/fimmu.2024.1377472)
Supplement: Supplementary file 9 [file DataSheet_9.csv]

## Sheet: Sheet1
Gene	Coef
CD36	0.0863239
VCAN	0.024446
SERPINE1	0.181709
VTN	0.0648217
NPR3	0.0111089
APOH	0.0991481
GRP	0.205484
SLC24A2	0.0271883
LGR6	-0.108241
RNASE3	0.304173
CER1	0.17089
EGF	0.371554
RAG2	1.07512
