# Supplementary material for: Development and verification of a manganese metabolism- and immune-related genes signature for prediction of prognosis and immune landscape in gastric cancer
Source: Front Immunol. 2024 May 13;15:1377472. doi: 10.3389/fimmu.2024.1377472 (PMC11131102; doi:10.3389/fimmu.2024.1377472)
Supplement: Supplementary file 10 [file DataSheet_10.csv]

	Camptothecin_1003	Vinblastine_1004	Cisplatin_1005	Cytarabine_1006	Docetaxel_1007	Gefitinib_1010	Navitoclax_1011	Vorinostat_1012	Nilotinib_1013	Olaparib_1017	Axitinib_1021	AZD7762_1022	SB216763_1025	KU-55933_1030	Afatinib_1032	Staurosporine_1034	PLX-4720_1036	NU7441_1038	Doramapimod_1042	Wee1 Inhibitor_1046	Nutlin-3a (-)_1047	Mirin_1048	PD173074_1049	ZM447439_1050	Alisertib_1051	RO-3306_1052	MK-2206_1053	Palbociclib_1054	Dactolisib_1057	Pictilisib_1058	AZD8055_1059	PD0325901_1060	Obatoclax Mesylate_1068	5-Fluorouracil_1073	Dasatinib_1079	Paclitaxel_1080	Crizotinib_1083	Rapamycin_1084	Sorafenib_1085	BI-2536_1086	Irinotecan_1088	Oxaliplatin_1089	BMS-536924_1091	GSK1904529A_1093	Tozasertib_1096	PF-4708671_1129	PRIMA-1MET_1131	Erlotinib_1168	Niraparib_1177
TCGA.D7.5577.01A	-2.83378361896774	-4.13967815208039	2.99676726491812	1.37723444349864	-4.76852329679151	3.27619289479388	2.17797978151104	1.40480525938544	3.51409012904108	4.16955672971835	3.42637552091375	9.19981512561563e-05	5.09985720066093	4.71851214971184	1.93692581755311	-3.16850696636548	4.27964133690365	2.70287496750843	4.43492696028901	1.85192219120015	4.53022030820161	4.62048047569308	3.97636364917117	3.29541153480282	1.70277095413338	3.00051264922494	3.1097334771079	3.53585934921841	-1.76316720470089	1.4138475129799	-0.484661927279131	0.388096783065203	1.31309019091119	4.54951516273226	1.3450055416665	-3.15003989601067	3.2871007370408	-2.27208691506282	2.47547396667903	0.546808623730761	2.18513832112021	3.63409331826389	2.00814426774927	4.30769588348598	4.09655419038419	3.90359939174699	4.38089415678503	2.65668509922864	4.22697955510567
TCGA.D7.6818.01A	-2.57812856020165	-4.11617038546067	2.78564990759521	1.24404456088842	-4.61766511896931	3.56985361596359	1.50185721025625	1.30678528366505	3.46567788645411	4.16778342984766	2.96561049204035	-0.209904579729455	4.83517428217954	4.73036011700571	2.23626486953689	-3.42723398633317	4.19418898208959	2.07692133613447	4.51685010054682	2.0760931224157	4.10342386026349	4.67663172919958	3.92046010945647	3.23414123788145	1.40803185004889	2.4500575795358	3.01229898927942	3.30570080078615	-1.7635811065305	1.45238198624797	-0.759448568778745	0.106702991558528	1.3192202257216	4.53809394301819	1.78894710581944	-2.99371580771428	3.22058587479068	-2.03522667097922	2.20946949975631	-2.32550089574894	2.39842890247049	3.49167663976199	1.72380956013283	4.41298140262115	4.82272255477365	3.69447061181098	4.52426717589247	2.96401674812627	3.9769561629324
TCGA.BR.4280.01A	-2.91767217632241	-4.36856587561398	2.89410138377355	1.15510451850084	-4.85665537818145	2.88688740981458	1.92858560904802	1.16516634326009	3.1635694221418	4.15425760147516	3.39064642855028	-0.175313819528106	5.32891408441342	4.62487503843375	1.39201883043553	-2.84519078695602	4.29255998356108	3.07396818283013	4.24946887000877	1.45087323090609	4.46977646605337	4.33733794657577	3.88190354186692	3.06015894765155	1.43417241900752	3.19988838631193	2.76806535547589	3.34269950214227	-1.70900640303029	1.30540632771331	-0.103234081048261	0.143495465042193	1.26737849636958	4.15041789028799	1.64941705792313	-3.42486689226289	2.79498561213948	-2.37960797794501	2.31371745313545	1.70748492478677	2.1220213979126	3.19571950533873	2.09218488530833	4.04672086090008	3.66904391635262	3.81293167172361	4.1012891130994	2.28376082741152	4.05214182537867
TCGA.D7.8572.01A	-2.36005688510755	-3.75516710196715	3.16798819700528	1.63594274719911	-4.46324154121656	3.51698424918991	1.98299605117848	1.48420284994424	3.75849192892055	4.29778253132695	3.18941847272081	0.203628693964293	5.04423932332287	4.79166336739717	2.11243973433839	-3.12229551357238	4.32092309939629	2.30286143155903	4.74426237642049	2.11781817039445	4.4018774583663	4.799584897526	4.06765900186383	3.26865090209141	1.91477059326314	2.73998030114708	3.09045544893066	3.67441215273029	-1.70688750103201	1.47064188566135	-0.420321996410154	0.719474033001614	1.37768527849824	4.83699255606443	1.7928107365444	-2.59808753955417	3.41854018644251	-2.08582683250943	2.71279977743995	-1.40837900521979	2.68867844639772	3.79462111655149	2.14485215979467	4.45982008537026	3.71460544643551	3.86656266927754	4.41429251855328	2.85071831873802	4.23704514912964
TCGA.VQ.A91Z.01A	-1.97998020388128	-3.47092950766704	3.61857795305531	1.9093417210103	-4.29200482662857	3.00106444512401	1.41706903665868	1.43323396632225	3.84081134866927	4.66276177179961	3.20256117796139	0.276933029684185	5.66505419775708	4.84675163774829	1.44778599508342	-2.37662542039833	4.8435004833641	3.59992394914156	4.46302693762178	2.0575625054973	5.35151310434475	4.61328646408914	4.45908248801337	2.53740145890245	1.97466624036239	3.39067235781123	2.97079300584614	3.71091440229831	-1.22146081052243	1.50254358410896	0.745880602100241	-0.278663346190166	1.39468636201911	4.41972805377512	2.18885650906492	-2.83007485737972	2.54934165867945	-1.81619863970935	2.91410540376709	1.05833040427507	3.09397233966755	3.34526622374754	2.42581669913587	4.18673253401316	3.50880805901419	3.74378839042372	4.90327803538944	2.46104688321632	4.40756382141495
TCGA.HU.A4HD.01A	-2.45391248743986	-3.80996112426352	3.30889554193257	1.6613673968942	-4.56582432261803	3.23175908834306	2.18836926837885	1.50053796367838	3.67471993121963	4.42839386691084	3.37847139558978	0.179155797463928	5.25701723202168	4.60440951266103	1.79183275448362	-2.93532176544797	4.41115510625168	2.75343815777956	4.5238284382369	1.95175834923812	4.71051411506754	4.6952788402613	4.14483133050637	3.07541195549085	1.894029123956	2.97107627226278	3.07447359902949	3.68680199180122	-1.61583410218533	1.4337460694753	-0.162728167362153	0.359239931105447	1.35653283387	4.64353275859482	1.53841998294526	-2.83665988740698	3.16060048734824	-2.1516235183226	2.77272296575268	0.422494016997601	2.65376532224393	3.68336325562679	2.20741585912028	4.34268302053074	3.4732307580465	3.89121409700588	4.44936077277871	2.59500005700271	4.36860049393205
TCGA.D7.8573.01A	-2.74615730377859	-4.33895215127332	2.86963547809785	0.975978703652295	-4.6814262709472	3.02509365563662	1.65771754256013	1.00511089777265	3.16509391290583	4.19078152071074	3.31441729805035	0.01350472648131	5.46482852449916	5.23274278766579	1.47904368461777	-2.45476365344425	4.19425009126113	2.95870991656375	4.75591202652392	1.49939389902414	4.3589592518029	4.20228191383083	3.85889955745203	3.30603233517133	1.30369333947366	2.99294011515743	2.64056688152166	3.21948464124303	-1.66886384001881	1.34360971055754	0.119338889892612	0.0552869758819527	1.2169287448716	4.00660992806255	2.40444800049134	-3.25870930083347	2.63755260433137	-2.25428866000866	2.14047992552543	0.534584693508652	2.26386215697138	2.90155651696722	2.14443507270659	3.95347869790352	4.05067879452606	3.68879818956839	4.08143456051681	2.43159930243838	3.92000935732627
TCGA.BR.7959.01A	-1.08269677543959	-2.37245232559078	4.43391578851133	3.4315782223433	-3.9460020724929	3.70629651308669	2.20689513965521	2.33117328946006	4.48885843343416	4.89171392038886	3.10644578679893	0.580479887495557	4.93902990478184	3.76995272006349	2.46132071086825	-3.93053307426715	4.9175582773625	2.00939105131983	4.30185926581216	3.21982237190447	5.05591835051473	5.72818638702056	4.4900572403434	2.62121666061503	3.41346464315013	2.62650430159039	3.56335836928828	4.61035858202323	-1.45052495355591	1.51630682619551	-1.12182517749142	1.64101545118568	1.67969078280075	5.88442856999604	0.399380310750688	-1.62156365179209	4.13162484498584	-1.91955188684371	3.49227670458877	-3.04080931551783	4.08842766279391	5.31466466180796	2.35098944472809	4.98783755014428	2.66834522352919	4.00762205387858	5.27523188835318	3.04142191300177	5.1253891997912
TCGA.CG.5726.01A	-3.25830496625729	-4.78661508192894	2.55388532276535	0.684119214769159	-5.0523905576598	2.60674904326624	1.64099091293372	0.849732070692945	2.7085220992672	3.90026650605396	3.43909408604094	-0.383375154315375	5.47888909407288	4.8884205453616	1.07329139853823	-2.62188979270314	4.19061646804151	3.40335065061487	4.18939858082325	1.08054490206103	4.30205632505836	4.02189095578331	3.64064143655544	3.14986620959814	1.0417877241374	3.45208519509636	2.49128483000603	3.04237037542302	-1.77226726521759	1.21202029664697	0.0633796172811856	0.0013172557146115	1.18054740018747	3.72699506797133	1.9590629468948	-3.85426714637558	2.45572466117813	-2.55540998638912	1.8710268704383	2.60556783278482	1.68113753000701	2.73296747945817	2.02042044499589	3.75505922340654	3.97636045199383	3.7357727338746	3.84185083152843	2.04468128258639	3.75881888235923
TCGA.BR.6453.01A	-2.65368898272587	-4.06114986574701	3.10108942170207	1.48840068614787	-4.80731095371292	3.10215108564029	2.25552148748169	1.44156763253218	3.2668082314877	4.33445060975088	3.48244061224273	-0.0998998261626003	5.24023610134082	4.23621475402994	1.71855629332263	-3.21105082940728	4.31674587607133	2.52645997342303	4.27727058816269	1.8242020583031	4.51004607577901	4.68169148158075	3.91945362479014	3.05552686716963	1.59980912039495	3.04550114802924	3.00471715588326	3.57175033222072	-1.71199678928053	1.34851640085914	-0.364003667051312	0.242155516271711	1.3424134930427	4.70081793163012	1.10107168045191	-3.12678715475472	3.12128849986455	-2.32787855429731	2.56567088574856	1.2193841673809	2.4267596846646	3.76326281373223	1.86557169253857	4.29861291576938	3.64260579898518	3.9144012302504	4.45809542181106	2.45180477891691	4.32576912638989
TCGA.BR.A4QL.01A	-2.93338963971577	-4.46726180066596	2.65318960780633	0.900472752607676	-4.8274253057064	2.77452500595312	1.35992300795239	0.930866989309525	3.02928914877403	3.94176367798518	3.21983070467349	-0.237818701303569	5.45067215750625	4.95909737669525	1.15821502150315	-2.5202113439722	4.36456414303999	3.36138720951916	4.32209372098974	1.25310157251569	4.39581643421969	4.1934131307682	3.81414239001087	2.96816157138762	1.22374601164053	3.54300722448648	2.5222171225671	3.19418269938933	-1.67162808656091	1.29483318556972	0.414877659096375	0.236391808418103	1.26311460077017	4.01686044374741	2.35205358651347	-3.49369255874404	2.52739464774341	-2.33140821899105	2.24268362807779	1.90919214527991	2.0094178998739	2.84634354688184	2.2025229439398	3.89047368860076	3.51545434397694	3.75582915146619	3.93630671090062	2.1639370861867	3.73304323912922
TCGA.VQ.AA6A.01A	-2.79839567641732	-4.19806887118608	3.05934555754381	1.28819995775964	-4.75248788959175	3.07437581488077	2.21592790928985	1.26904647400415	3.34942821735335	4.24209451827115	3.52433770696449	0.0902419875902432	5.35893274068037	4.85506405282975	1.63085844741893	-2.78075017449615	4.23972120503845	2.88471786658296	4.58514237839768	1.64345083803512	4.52694938126318	4.4248317716136	3.92627189062511	3.32285752642152	1.63171398693787	3.06887913639723	2.90743808291028	3.4849909294427	-1.72225890463877	1.35675352390343	-0.175748494454959	0.351331476424772	1.27049679560093	4.34469855199343	1.67107889628797	-3.1781543224024	3.02606945603336	-2.35098739263268	2.42172034205637	1.11050350405291	2.25908007532649	3.39392946125996	2.14592937831515	4.12880875112952	3.7396083827012	3.86450069614381	4.18668306448541	2.45188059819409	4.20375660544078
TCGA.HF.7132.01A	-2.22040430723338	-3.66405390757295	3.38049346441058	1.80729577717946	-4.47541002908115	3.15647376898727	1.87704273401728	1.51089567085336	3.68981762210075	4.51207572833261	3.18261482346813	0.0883127202848852	5.27033760155061	4.3598582560044	1.63948875834173	-2.94395812696383	4.55622760870568	2.80571900150788	4.33770415167007	1.96931539016215	4.75640337507343	4.74919900117684	4.22210818416005	2.74161152987754	1.90930223791539	3.01286768246907	2.98460610170425	3.7029039469566	-1.51169887794975	1.42683089744994	0.0163257513473987	0.257585920426745	1.40403361897703	4.66532508419359	1.64322284480164	-2.75830222683149	2.99276227071193	-2.05003270913128	2.88896614832452	0.374550586739809	2.90721564948287	3.66106915537321	2.24546353249923	4.36078491161743	3.13919025959671	3.83935382351988	4.51549895528678	2.5186015545935	4.34497355655722
TCGA.BR.A4IV.01A	-2.48976430519696	-3.83619030125795	3.06072480002303	1.71502582040415	-4.73414617859504	3.37166730922844	2.00783423932608	1.58226417864008	3.45080348252958	4.20427772367831	3.3387948634438	-0.111305820850438	5.03442242479168	4.18181475928382	2.0919461730403	-3.58792070143885	4.44370614362975	2.24198535136643	4.25308789403577	2.16546254910433	4.50687032779339	5.00592513368336	3.93398337472441	3.01688981968626	1.77924134814826	3.15639848051592	3.18325876496073	3.72370749187576	-1.73442115529276	1.41923928723789	-0.542201466564511	0.627811317939227	1.4375313677432	5.1855006220681	0.97332229638403	-2.91639533587532	3.48184622014998	-2.20943121042558	2.70773912229826	0.342241774018103	2.49858211437523	4.18399851202153	1.72720169391781	4.51307099564501	3.85709565704108	3.98163213086976	4.75495378579314	2.6956273816876	4.33421223658087
TCGA.CG.5718.01A	-2.34076290781808	-3.77801523747055	3.48201908843764	1.60823410189127	-4.39207643674226	3.41459159280276	2.13737365652635	1.39547378463571	3.77615165845606	4.54394077924514	3.56637400239969	0.548279184644751	5.50452100227526	5.58152544908145	2.0844653433635	-2.52293045620578	4.31818274796337	2.84915027781361	5.19614544346409	2.20314128815029	4.91746471009949	4.50658195781816	4.17349699723295	3.58734334533421	1.95480853044925	2.74279570666578	3.15104434150308	3.63384581941788	-1.54896044560653	1.51005796450386	-0.161858957015795	0.110736907569267	1.26338443039196	4.4157020677014	2.05871800905722	-2.79088633384668	3.11322324547211	-2.04000289203817	2.42265699095081	-0.769623934032397	2.71498183060297	3.48371207258236	2.20271869060852	4.20731075762151	4.67731410075596	3.76675387724486	4.73617475749807	2.86700063695139	4.46592003598325
TCGA.BR.8296.01A	-2.75944416081712	-4.10904677981753	3.0162405951753	1.47345696992028	-4.74785332409928	3.29610270907556	2.02121278339912	1.41573675401812	3.50850246899385	4.17488571119127	3.34467733623592	-0.0597610269994071	5.0533533031242	4.62501137848646	1.97825111542399	-3.30023586140623	4.32254829190716	2.641771545413	4.3456507128187	1.9211065879522	4.51451847567762	4.65790080182276	3.97085283940289	3.21117508678337	1.74512127405469	2.95886354386736	3.10683223493275	3.54250296454775	-1.74960998879845	1.40790756211579	-0.605197607890351	0.400063989584777	1.3316585746992	4.57965019617655	1.27996657521676	-3.15442537713837	3.30301959289878	-2.24698837358939	2.42475122914774	0.252829026707738	2.2550109964031	3.69841307804169	1.94853975029719	4.33013821168501	4.21692124439638	3.87052738742274	4.46879966252035	2.68921062591448	4.23288964325811
TCGA.R5.A7ZR.01A	-2.84779191438092	-4.49684940468472	2.83212117699657	0.717188322625522	-4.66672569931606	3.09243767132474	1.69203762895296	0.829845393859804	3.0474895951762	4.14894026097663	3.53689210727533	0.242221841608771	5.69172937353336	6.11366222938901	1.61243405904744	-2.07464188577267	4.01363623756888	3.01337308515669	5.30965241380566	1.4948434279507	4.35279504761221	3.98407359477813	3.73339283179088	3.84767304597331	1.19771461131802	2.90804853643971	2.5992263838042	3.09179938188458	-1.70337947799893	1.35406069015187	0.138960661266485	-0.0102259215482778	1.11507883799045	3.77127060677634	2.82484270892856	-3.34850903495027	2.57970972312577	-2.30082304320544	1.7456042780002	0.113862678334077	2.09702603178354	2.65438004022694	2.11184941099769	3.76799132367573	4.88987770120908	3.61700372296243	4.0922492906178	2.54526282215459	3.88735500936255
TCGA.BR.8680.01A	-2.80834164778452	-4.37461797834549	2.68307810126275	1.09569073037692	-4.7504134221109	2.91682153524824	1.0663879941094	0.967184708636299	3.14621235759554	3.89523175829909	3.07593668090132	-0.257978056428512	5.32689749401361	4.98309907688346	1.36617523881062	-2.75375745546492	4.44873539286504	3.26504683386142	4.27429075513277	1.42944258993946	4.39911753407362	4.28552368326502	3.83054558067535	2.92382913866209	1.39252240319183	3.49704127502133	2.58413340391192	3.24998541264362	-1.66176902347232	1.31992119124949	0.175683161962376	0.412629400018958	1.30281841899839	4.13457950814192	2.3284469376976	-3.43521404437622	2.68875348272105	-2.25424880234058	2.18472301503012	1.1488698718718	2.09803966471185	3.00921020935387	2.14924312674864	3.9637394148941	3.83412286652577	3.72021963634552	4.10910720646608	2.32489774861505	3.73931586469507
TCGA.VQ.A8P2.01A	-2.52762643004143	-4.1628422997492	2.95890983208219	1.23750598815633	-4.63460430270604	2.76190048971013	1.09191827125529	1.05596102943969	3.22849470119166	4.26844223448781	3.03229034803261	-0.238855579417109	5.49864850737415	4.67771670849087	1.10938625910549	-2.51332100096778	4.57992316430345	3.45110347182491	4.16118384600781	1.47236251918077	4.69484175082443	4.29858912673744	4.07041369366518	2.56163895944417	1.33922420475783	3.38603980914641	2.56760371914361	3.2664098828655	-1.45112030383672	1.34348882731702	0.570965773642292	-0.283345575235917	1.3121100145357	4.00443998881823	2.34503935337737	-3.34215481455187	2.27738093262979	-2.08145237382185	2.41875625132502	1.53622188176334	2.4970497490501	2.85925408003083	2.22079925155236	3.96875154217705	3.50131499908467	3.65467881195852	4.29167416604084	2.1991556930561	3.89960037936956
TCGA.CD.8533.01A	-2.69851690087283	-4.11625436166244	2.69271811440505	1.02067507864361	-4.59958833468051	3.34874962290832	1.35622739043141	1.06811742298835	3.43250029998731	3.85421009772507	3.30244192221831	0.187181173282829	5.39585637504212	5.78098984586192	1.91291452494071	-2.52279238871497	4.37127024468371	2.95242448795967	5.04970578944749	1.80031160183015	4.52002691505625	4.48082693482773	3.87518635535687	3.48012211388698	1.4520127548759	3.56351107170483	2.86593413246421	3.40776021041903	-1.69434858664085	1.48163204860405	0.428514853707846	0.675296501454042	1.31081358066915	4.63270315153952	2.69974694756063	-3.01556769387212	3.08065509322008	-2.10258970420595	2.40430294865779	0.157850620815948	2.10320601210046	3.26504848055068	2.11985597400682	4.11686164678379	4.30203723971698	3.85599750237817	4.37974538421573	2.70409457073416	3.82214528754544
TCGA.RD.A8N2.01A	-2.72504602289541	-4.32490710037165	2.8012452246913	1.2534392982308	-4.83024873561162	2.88978793862021	1.5991770242788	1.07365340828393	2.91314322752263	4.00783574604997	3.28929800425484	-0.23489674164331	5.35926618610792	4.51020927335979	1.3693235180717	-2.97898723167138	4.30840631761023	2.72006831222548	4.29737509667369	1.4529724258807	4.16199845620954	4.40027164906269	3.65145683173802	3.03848998604377	1.45104444685618	3.35311073527478	2.57531215614595	3.38664642477532	-1.76454265819715	1.23771352868967	-0.126186522213232	0.730006906847589	1.32253984546052	4.46621082231655	1.83354617306492	-3.3023796151618	2.8996792062269	-2.46674203866356	2.2547507458409	1.3418652243165	2.2582906833247	3.40943492901369	1.98827679701186	4.03230185690593	3.34590166385639	3.81698864080284	4.04184278801377	2.22543716624835	3.9361908731576
TCGA.VQ.A92D.01A	-2.66244822647061	-3.968204054421	2.91636890681758	1.33806893608694	-4.61025313851586	3.28466722081101	1.6580417906648	1.29398581113229	3.63666249681581	4.0211519885216	3.288469098501	0.133915314390662	5.26480326882706	5.17375371669734	1.846940319084	-2.7778746580196	4.48397373922866	3.04550807625903	4.65295724495839	1.85177653811449	4.69892081404485	4.63524504974682	4.05336263048498	3.17798345166649	1.70796487935564	3.49550126386256	3.01374410599205	3.57270172081133	-1.65307095218525	1.48071793379643	0.236566709968883	0.614094718456486	1.36146115884862	4.69015710823808	2.12457592931583	-2.97727042421116	3.17028354354792	-2.10129315348816	2.6853922912723	0.647442715262406	2.24844089475862	3.49284415855076	2.21702700229968	4.25643624170469	3.80088112118495	3.91984715992846	4.41828299940639	2.64039005633037	4.03832184668068
TCGA.HU.A4GT.01A	-2.64438817733786	-4.00556100061813	3.21254706422759	1.49483913083843	-4.66581538872959	3.06245962364915	2.07237737432756	1.36847857142088	3.54013779548287	4.33794510066654	3.45893053600982	0.119700651908547	5.38873491172635	4.77977933649145	1.61787538843244	-2.76489027785609	4.43465974007865	3.12932513988791	4.45861333691841	1.7753898879922	4.81972169694916	4.5234721359797	4.10474990055778	3.07385068097254	1.77183550709203	3.20821937815768	2.99874621565678	3.58240669556959	-1.59835522257971	1.40747804279552	0.0137822462811661	0.189951244252073	1.31558545721866	4.40677594607799	1.63725744753565	-3.11886261111085	2.96960506916623	-2.20873308471923	2.60884171135475	1.29813371310793	2.42156953277613	3.45553496728004	2.21617051784309	4.18429836758592	3.68538274508345	3.8682452240728	4.41709352972511	2.46469967391995	4.29500827393916
TCGA.ZA.A8F6.01A	-2.31242667732441	-3.90872636707157	3.17371140538174	1.5649040011454	-4.61106298389078	2.97525544132781	1.61736146265778	1.31238815338828	3.28335027683217	4.42594686548158	3.18941933363736	-0.1208748723265	5.39661701004726	4.29493668125587	1.43532224838811	-2.90170807815946	4.50668115977177	2.78730402288039	4.25339032332465	1.77799681008694	4.59897162654207	4.59392509053116	4.0286459719667	2.69424031271738	1.56549826313171	3.13877137118588	2.77131893271215	3.51168115837434	-1.52770730883811	1.34951564315923	0.127515136893235	0.0544127258775982	1.36956367748341	4.53535044852237	1.76296996693986	-3.02747918410267	2.72097939433361	-2.14098587556231	2.61477399025256	0.959245142583097	2.76898917788184	3.46526673837013	2.03414109851811	4.19882727504383	3.33364213193844	3.77296441081076	4.48134169569328	2.34604944169993	4.19176859794109
TCGA.D7.A74A.01A	-2.61986574156214	-4.10902194090258	3.02616804476447	1.28802679790153	-4.65822180734687	2.91146368292096	1.39575585355011	1.10429010903614	3.31202715308725	4.15741273595031	3.41039888624752	0.0768416511465038	5.67366779844305	5.24984063569067	1.42965939701313	-2.40543242989561	4.57064087789157	3.54049149939259	4.57025513577307	1.66668953756872	4.93952262204395	4.35406061625225	4.01557307245256	3.00426647467724	1.54049298975832	3.6986640502564	2.78919405618223	3.43506670500735	-1.50186643430619	1.40249098875588	0.589189837969888	0.0900044070120627	1.30204557632523	4.29060162124286	2.29416330341809	-3.31384518305621	2.62832643873101	-2.14692361732832	2.39474844418317	1.83683652278746	2.30177496135181	3.14532350023271	2.1769516654435	3.96058909533147	4.04846447676531	3.78949744442314	4.53893881515393	2.35087130904096	4.06724289471164
TCGA.IN.A7NR.01A	-2.45273926736635	-4.029974185581	3.19122258577385	1.70200635490422	-4.62288951305131	3.07717627171271	1.49948006962977	1.24319031557535	3.33524070536015	4.21023848039087	3.29849155690942	0.00976123512343108	5.37815683846302	4.78864671170976	1.69509152312588	-3.03107086914317	4.49196037063318	2.93054606294109	4.4002263756098	1.87132541035672	4.62709250164187	4.50381573596996	3.90193874161226	3.04845167810649	1.89959367517937	3.21854775319482	2.84227390117804	3.57422178992029	-1.62155474509899	1.33635340741284	-0.34002121878328	0.606902901052019	1.34619185084818	4.48470844640802	1.71895444094598	-3.17813877516077	3.0440553124426	-2.26543244244908	2.25377579272972	0.475768246514865	2.53809021557481	3.61033301896737	2.0510981656717	4.11489103527321	4.08505853655055	3.76036734071049	4.53507419643917	2.50658107089944	4.22536401711215
TCGA.HU.A4H2.01A	-2.91042139524525	-4.29892728343008	2.95934718033214	1.22834697210612	-4.83727143128029	2.95848020668446	2.11907527630776	1.24499911923973	3.27737844389799	4.18000948815801	3.44798252268583	-0.0877477661811508	5.29540673669635	4.63136222260231	1.48575632597433	-2.87683862738818	4.28109028302715	3.01709462233601	4.30987549669701	1.51656747220967	4.50613888672756	4.40294509602195	3.92106940747436	3.13303537507666	1.54406754556006	3.16625526480614	2.8591603970727	3.4252248832352	-1.72630937605897	1.32784873002495	-0.163754544811192	0.25550167434347	1.27756028549949	4.25249247370541	1.53939608550342	-3.33253595560803	2.93394132386035	-2.38057493438581	2.41883804960043	1.61153761539318	2.14506112000327	3.3181445127783	2.13326669636734	4.11063800139548	3.58799258578344	3.86247235076129	4.11155081947892	2.34067248508294	4.12917784317808
TCGA.BR.6456.01A	-2.05617358033493	-3.12549721621515	3.48024205808398	2.39709735838413	-4.34649083621877	3.72857608144994	2.02195466592225	1.91765849228301	4.22091142776295	4.18940841520651	3.28358726033746	0.426211752251153	4.95342578174591	4.58790055191747	2.50749736443846	-3.58626723218561	4.74647643429841	2.3996437791402	4.58196756362071	2.71562170742278	4.91869628066258	5.45189085419454	4.24436080390261	3.08888750378485	2.66081162855256	3.41942045959687	3.5299270016282	4.24225268122677	-1.65573811952279	1.58270443183378	-0.461295878039271	1.59181727903166	1.58247400097889	5.78995822109388	1.15249426800572	-2.20578727504332	4.08154703791865	-1.99759541876306	3.29037747791225	-0.965212719219254	2.88198113640668	4.78354052721588	2.19901316957153	4.79618250386093	3.3745088705391	4.15064262856912	4.99446676782921	3.02669838022447	4.57407067512971
TCGA.CD.8524.01A	-2.33803938256781	-3.61856908180046	2.84250170583152	1.77212283439905	-4.47087332323059	3.67581728178168	0.990870536994601	1.33495784683005	3.72962251962478	3.57374628664448	3.27939287477253	0.33492844222735	5.24025422848286	5.73027888431236	2.48151274322416	-3.18805058327126	4.73059337267612	2.71289727777699	5.00839303729975	2.44656602692128	4.74270150990176	5.05786591442164	3.83929192955074	3.45656834014412	2.16139387829102	4.15874878431568	3.19302854565838	3.90648445280067	-1.72138058320787	1.55811365305549	0.0922745266152258	1.83967549964869	1.51559254538279	5.67174403140737	2.30523239603196	-2.66189280933166	3.86609371904472	-2.0522106145498	2.67377075072154	-0.57625212330266	2.27295927297812	4.31876762483853	1.98129566177434	4.41186721494108	4.45100501834138	4.06210439764574	4.99143318782927	2.99727437799753	4.03037291071911
TCGA.VQ.A8PO.01A	-2.38244911780044	-3.61366517324931	3.49643809665172	1.89369609999026	-4.51331813900094	3.29722698501446	2.42302190053715	1.71389637221091	3.93213661396739	4.55723537536052	3.36790542562282	0.231509296919004	5.14191320043697	4.37657822896024	1.87767267514147	-3.08327324846973	4.49087402006907	2.77326016475634	4.38324212617312	2.09911882135161	4.87899418624913	4.86530848209142	4.31843917026103	2.94773272876463	2.11411225719052	2.88055354550087	3.25672044205456	3.83502322526522	-1.57808249808118	1.47923553343423	-0.272123897982474	0.324636639506475	1.39720072306464	4.75550009583009	1.18209305134436	-2.69564736099686	3.30066172705026	-2.08278731854245	3.02718529682366	0.371161068465617	2.79055719626828	3.88109807151959	2.29571253522304	4.49566993117614	3.24268108579496	3.94870981139891	4.54784793892473	2.65932885584568	4.53403859603036
TCGA.BR.7717.01A	-2.78503879861835	-3.88494849924742	2.81578963729623	1.44090553031184	-4.67908796065594	3.45252518866229	1.68075540283731	1.40061166433577	3.7674709671267	3.73760555152541	3.44509440756494	0.222507677326735	5.20335738496477	5.4039944247668	2.1724139259187	-3.00530605000812	4.60345841856357	3.10538509582924	4.70799053454556	2.06715092506608	4.87855062525911	4.87695782535613	4.01463652910525	3.3565456814144	1.90578787157212	4.00210206874048	3.26325519163878	3.76476203855701	-1.72485068046776	1.5500812071298	0.221647762258885	1.13186743709965	1.42764721646554	5.17950440417662	1.90839969231918	-2.96135620434018	3.60103919005603	-2.12105578236359	2.81878973713569	1.04704011966397	1.97618666019621	3.92694425593191	2.12777690259368	4.3741957510905	4.08138360391012	4.10550348250134	4.67712456607718	2.78587230328497	4.08184186231803
TCGA.CG.4475.01A	-2.01875324412273	-3.19110474305785	3.74178795361128	2.38338456071005	-4.37621493644662	3.60911316326087	2.65862333936706	2.01732634013435	4.12374583614824	4.63043640602071	3.38494481399985	0.396422403965778	4.96480793289869	4.12064280509435	2.32100986802801	-3.55683118587574	4.51209198944665	2.10692698204005	4.50534183591575	2.59021968496247	4.78581587720572	5.30475584256304	4.30050313807326	3.06296210080298	2.53555073633849	2.68643730983166	3.48414401533571	4.15567924412525	-1.64484150047411	1.51302678700246	-0.767983988885893	0.97643341729395	1.50136636689617	5.42540751210604	0.691862107401587	-2.19902755961009	3.85261102429164	-2.0746865598715	3.24687101560671	-1.08473629885951	3.15768955244106	4.61863686639373	2.17410916623317	4.79017025205771	3.11461422082691	4.05941663847743	4.8084487922471	2.9167032505776	4.78101921277819
TCGA.HU.A4GP.01A	-2.70217494704681	-3.9956813294572	3.23715218109132	1.56922801742491	-4.73193428464927	3.14744709233635	2.39743763751461	1.501550148972	3.55991912575972	4.36682774567379	3.52866076585903	0.0864457952134954	5.24078246478492	4.51083000063297	1.76764306234922	-3.05126913749094	4.35739777465501	2.84031918453421	4.37414681712454	1.85562231865849	4.72884620700831	4.64752669899339	4.07882159681724	3.14244836944121	1.83035081948272	3.04093326851636	3.1228783725847	3.64996239213742	-1.67858382450367	1.40168599341468	-0.328298421433	0.27793611878064	1.32848306059756	4.56725243772641	1.17130751357552	-3.07924455496722	3.19155215419605	-2.27650445771787	2.66232975122419	1.16967571932409	2.39981475614931	3.70244320000243	2.10978477439425	4.30508258671276	3.66048592775381	3.93255531506497	4.42863741881958	2.52647016869033	4.4019158142186
TCGA.VQ.A94R.01A	-2.72300211263799	-4.2695642412831	2.81131322120715	1.20666301616299	-4.75746347331703	3.00886997541558	1.68346713389687	1.16349561340691	3.17478580371456	4.12353073904408	3.10032282593064	-0.269909108365488	5.14297041350964	4.39829441742331	1.4311088726457	-3.02092348687275	4.27127876745642	2.65083174179736	4.22037264267072	1.47727842960236	4.12036196886878	4.44304354743506	3.83867047781592	2.93053783413431	1.41798294532737	2.99645851290458	2.65525299163253	3.33804359094831	-1.74398358446862	1.29320531330203	-0.196187216121634	0.424969688943756	1.31823800678069	4.31996970374178	1.83977504632716	-3.18393208730956	2.87245037903682	-2.32210915846072	2.41224387545808	0.632158659808723	2.33595189463616	3.26690975863373	2.09643814368417	4.15709460876897	3.23014532975407	3.77853465453211	3.95226034530034	2.34434562051286	3.90981668261758
TCGA.VQ.A91E.01A	-2.36995463513409	-3.78197599053302	3.39192476256842	1.71141161711476	-4.55125157183676	3.00007578015329	1.87050559808972	1.4324903693835	3.61942759088898	4.49317186171236	3.36260365333035	0.129018301748083	5.48223032420475	4.60189217426495	1.51061260176942	-2.70392225265165	4.6115961213048	3.25376471751482	4.35366824660514	1.88068680452432	5.01956566929304	4.60406020393664	4.23683398873382	2.7777564499841	1.85329292748471	3.29083149814473	2.98745018057555	3.65937575704327	-1.45417325112262	1.42705140126234	0.262361474098902	0.00938424451920916	1.36288329474827	4.47695585341239	1.6928612260929	-3.00879535468874	2.81294156839579	-2.07853129889424	2.77797571767596	1.40238061187531	2.72317736981444	3.49385673510681	2.25964842468072	4.21122906447078	3.45595971101324	3.83879835067511	4.61748962639333	2.4138973445276	4.37354289525519
TCGA.HU.A4GD.01A	-2.36114177323654	-4.00006309481773	3.22718242324914	1.5582336131267	-4.51083845674856	3.06494951903076	1.2687579575045	1.18866528653138	3.43978935041681	4.37965467754603	3.16418175450769	0.0162914284714022	5.44807691918119	4.98781991653877	1.61304647986983	-2.72945911021839	4.52897696303753	3.16397379269959	4.46368098682697	1.87743470808956	4.7918446621505	4.39288032509293	4.08521023173335	2.909769135025	1.70737171725367	3.0444132299534	2.81144480172986	3.42316937415269	-1.47602974609415	1.39552814183009	-0.0250357889563384	-0.0833463619947361	1.30520521949788	4.15372611183115	2.11269507513118	-3.19066289020557	2.67231623686485	-2.05188640966465	2.23459113545221	0.159858348573003	2.6569695553417	3.20706188198109	2.11481337901246	4.06351954639244	4.38478171220178	3.63085278406033	4.63681461101174	2.54813416047105	4.16877841497226
TCGA.FP.8211.01A	-2.1595234882012	-3.58905089961368	3.32976777831701	1.80183121870094	-4.39583170089186	3.02931363223791	1.08209707413497	1.32340281719744	3.73787930677609	4.28806947845402	3.21607301003914	0.216322575020905	5.65709600014418	5.11227171119505	1.53721006539799	-2.46729501397699	4.91927232850806	3.71974324621842	4.47102560997009	2.02150415777058	5.31658245616906	4.65456764760439	4.30197819862092	2.62748728143911	1.94991484461862	3.92236606942523	2.95594221644769	3.72095528812602	-1.30694573317671	1.50461970034803	0.875020128311295	0.24748900448307	1.4304942689875	4.6656584583429	2.33617534534689	-2.9594170928494	2.7437841104591	-1.88144380471261	2.84633563181498	1.48812482371642	2.74945815034653	3.46713506847813	2.34815508921315	4.15035386822987	3.68066783009764	3.83104182938033	4.92799478018167	2.46478662653757	4.22599845552857
TCGA.D7.A747.01A	-3.12983275050866	-4.88120917331199	2.30917562158126	0.664531508964587	-5.03763240004491	2.72718806314136	1.02824689099516	0.754257854452305	2.4599438544159	3.79506583694221	2.94808967245111	-0.793528362313225	5.1078162654544	4.42164079149995	1.15412803724414	-3.16337344729917	4.10152281542965	2.73481300526301	3.89373828765518	1.07670804201566	3.63600050618493	4.05846467657268	3.43994293322464	2.92743555658024	0.849464567973892	2.98606183770171	2.26707969212154	2.84574554571471	-1.86317845544583	1.13562472280381	-0.498277672003086	0.128277812792823	1.21369809415726	3.71728600252787	1.98435425284472	-3.84220343266633	2.46647883855486	-2.5384229952183	1.57510410642321	0.998730732040608	1.81588129925631	2.72985965681712	1.76592764260045	3.83402007914281	4.07364086528848	3.56803826033714	3.70523729567809	2.14115205431991	3.47535545389654
TCGA.KB.A93G.01A	-1.57343233310032	-2.55169036444261	4.39882661934194	3.135077103298	-4.17806198973879	3.82350800033473	3.26077509577811	2.58247634383438	4.5713583478596	5.03531404809776	3.48600026464727	0.648539936600452	4.80947574992301	3.66992712648313	2.67137980689339	-3.99009146606179	4.63072057718917	1.78481296538454	4.40508154658089	3.22376849545994	5.08677653627401	5.8084781458476	4.56371204658342	2.97300526160176	3.19806699127606	2.27153445831232	3.89423555623136	4.58184956929277	-1.579447084612	1.57774752950742	-1.33439652606879	1.13894660509322	1.59733840123637	5.86115100231865	-0.377739040615893	-1.68674366108178	4.28885371691147	-1.99358389306633	3.63357420951332	-2.19021034503464	3.74401890627393	5.35646747002694	2.22060109796591	5.14189367540865	2.89804771315244	4.15678824905426	5.22633878416496	3.14149546226988	5.30722645261497
TCGA.RD.A8MV.01A	-2.50446903431583	-3.86956032915455	3.32003279327069	1.65456021709706	-4.64010497204673	3.12529167302523	2.19061874884026	1.49526950140978	3.57393996137559	4.45742991928666	3.44511652619254	0.101110326137984	5.32245273398367	4.48948677677557	1.70821822490353	-2.95827283688943	4.44713472136317	2.87593417194892	4.38694302025086	1.9205906735014	4.81108392313204	4.66671194337318	4.13725779723983	2.99001478677408	1.82766296546999	3.06235963676048	3.07461253090205	3.65997199155685	-1.58697939713522	1.41416419241156	-0.139107809935781	0.145544152390149	1.34850251925294	4.58621336674783	1.36017438483671	-2.99621973716334	3.05490580239666	-2.17863127211047	2.7138240041693	1.03320509751078	2.6039477899962	3.6663253739643	2.12078847793154	4.29716931469617	3.60396121435732	3.88597150089246	4.54886054773902	2.512165271751	4.41007210939147
TCGA.BR.4256.01A	-5.34357203922103	-7.21993760590828	-0.422505054342884	-2.60683468188554	-6.42650075307499	2.12673931855564	-2.23430852384041	-0.383615215967648	-1.06661975323054	2.47040830899188	0.809854136509961	-5.43807786320773	2.78307761164873	2.44159235727812	0.822670516101609	-6.31739923197835	2.67645397749001	1.70094473480773	0.617790105483636	-0.321456637762961	NA	2.87900981102168	1.96185682829137	1.93284067119266	-2.93686426082661	NA	1.11731660161587	-0.958614476951109	-2.70927725583111	0.474862891825471	-4.53518868974032	-5.78631333449706	0.671117180324899	-0.565176114724434	-0.412780527846413	-6.34354322304326	0.60024478453697	-3.14107625284792	-4.25008731221066	-3.5832341224656	-0.968247370743541	-0.249822049082063	-0.736422180585567	3.29697255460733	10.118732516829	2.08429091652355	2.3692834318167	2.15173086637512	0.537848198855996
TCGA.FP.7735.01A	-2.04604013764568	-3.42064741934598	3.76673613961187	1.90168851495427	-4.27868529733846	3.56493228173841	2.49185166929125	1.63543727266035	3.93474799964954	4.76430373389092	3.70949124571543	0.751168106982948	5.54408272326619	5.39510871586554	2.29927196022055	-2.61092060743703	4.35197304362905	2.53559965081904	5.37727874144077	2.55540494923839	5.06543644330634	4.75908966240411	4.26951147310405	3.63424788081445	2.15179674713391	2.63399378633419	3.35154640952717	3.85700847113097	-1.50406303131987	1.56577655501689	-0.200763339362714	0.155791454817353	1.31276343404203	4.81941405512097	1.783630722159	-2.43797504579197	3.32149291505005	-1.96883848412242	2.69865971431971	-1.17551836743732	3.04904517307336	3.88597050495345	2.13883705925596	4.38364349319818	4.55951880538269	3.85277374620011	5.03430973300936	2.98833897322577	4.73310120711249
TCGA.VQ.A8PK.01A	-2.44219863337467	-3.54324737846612	3.32731747535882	1.99376412301758	-4.53265039151162	3.48586776323426	2.15965501097005	1.70455070752334	3.99327532682233	4.15651374743336	3.46273018995558	0.353702810659055	5.12926195754089	4.81160918324762	2.21571033265976	-3.24867690829904	4.61994895945773	2.80986844029262	4.57440160120238	2.31202392407924	4.95326669373906	5.06206013805816	4.18118828179036	3.20309159857953	2.34443290654587	3.48956423489811	3.39500587695442	4.01111275020066	-1.66870402915201	1.53015722855995	-0.256381573673614	1.152952369253	1.46893207724624	5.27717489574908	1.28306220634874	-2.64921473100039	3.75052220242997	-2.12103710931893	3.03539172561115	0.384448691328042	2.5182395013797	4.29653543236947	2.22561794341252	4.54639873792978	3.59680631123064	4.10028547003235	4.76262916839633	2.82181710707766	4.47303891348551
TCGA.BR.7707.01A	-2.73333708130717	-4.02620631586633	3.14445445140423	1.47350738129699	-4.71384312517624	3.16485629497437	2.39300774365489	1.45771629705238	3.57489486853675	4.30180798103808	3.44207202400371	0.0832289870891021	5.17807826080741	4.53386582278079	1.71396508788067	-2.99441141987151	4.30086548042543	2.76792112552131	4.42015398296018	1.74647487514899	4.5577067093185	4.62263572339262	4.05496978879613	3.16555007520617	1.79425804732583	2.99751614282694	3.04583986741246	3.62052693272699	-1.72255848092213	1.39266414101149	-0.273571239748034	0.454571224787888	1.32804754568946	4.54709673419075	1.37170930837777	-2.99719657415134	3.2076943091289	-2.29312879932519	2.72258411065223	0.935774430952579	2.37659652468627	3.61833618981064	2.21538538583414	4.31159315838605	3.31312080088421	3.9393139394629	4.19572607706325	2.50808108700069	4.2902622981976
TCGA.IN.A6RS.01A	-2.50442250632065	-3.73327739171683	3.51580443963267	1.85011909409772	-4.63829331828144	3.21801688007893	2.60274199509613	1.66707412281747	3.73050418596036	4.52491551159775	3.68878052277383	0.302065539096793	5.35433576670324	4.5487271224031	1.90505007521173	-3.02123712938808	4.4520587515408	2.85826809289171	4.51370676691043	2.1110758233935	5.00569120408412	4.79151405228546	4.18942792770736	3.18040925778609	2.07849503397542	3.09470152245067	3.29298013744076	3.84669585161044	-1.60488665425427	1.45125431963355	-0.287876170223699	0.315635898206368	1.36017603647468	4.79796215375103	0.992388903573048	-2.89907027346484	3.31908936713927	-2.21701727420187	2.83290863462292	1.20109120704825	2.61762738568281	3.9739160611228	2.12901414116296	4.38066935479567	3.70773020566588	3.99195627154869	4.71810065237248	2.60452143767404	4.64116136990872
TCGA.D7.6519.01A	-2.07074966514228	-3.39352065411406	3.31156822922367	1.99775958057803	-4.31578747853812	3.461322499588	1.59360557534189	1.62869637244773	4.02871266156787	4.31758363899904	2.94605009836794	0.163503464607901	5.01151847878703	4.48555792320668	1.97973096440333	-3.18154098366215	4.68381110378719	2.64256861075966	4.39895815264334	2.23187111215801	4.71591027356752	5.04229955558547	4.29956272614165	2.72873878945776	2.17768265681584	3.13404524275988	3.13427261541033	3.86938606486648	-1.54445231329351	1.52082117800577	-0.0383592972462141	0.853983847381381	1.50249223268869	5.08087263498025	1.8132216585138	-2.4093537001838	3.39474249411373	-1.90116417475666	3.14566439392508	-0.911589282365073	2.96272320709086	3.96529479935224	2.34612448925198	4.58272770540338	3.01101749146363	3.91653677437287	4.58876884577037	2.78016851440549	4.2614451564013
TCGA.CG.4440.01A	-2.40889736436423	-3.53191238036753	3.3879346489615	1.90477043982684	-4.56296078849391	3.56698748672835	2.66974899988395	1.85608220516729	3.95364357930155	4.44481235464277	3.467267523996	0.270822866733605	4.97314180142676	4.33217292387742	2.27886032216134	-3.41952845444732	4.39512743960334	2.24138403737213	4.54350114167837	2.35581948724951	4.71821757266008	5.14352617733513	4.21411628288044	3.21237179850306	2.12701457975457	2.84808898599604	3.45441119565409	3.93996375079955	-1.71183776596461	1.52310701093143	-0.558107620798212	0.67294281029964	1.43640256106174	5.24622559497099	0.871588130653709	-2.5044964890064	3.71785304598675	-2.11144013437005	3.10729291060614	-0.268805179917598	2.70085734455228	4.30971634893073	2.06017008508506	4.69384629258866	3.47336509074259	4.07662277927635	4.69436904909171	2.87459879964425	4.58333408165049
TCGA.BR.8487.01A	-3.06791127746341	-4.44758054574144	2.49095237858699	0.874066910512888	-4.87174322933423	3.14384908935341	1.48534164434836	1.03209313921212	3.17993270092685	3.70567600342232	3.30759945186484	-0.162851357955345	5.22188892021986	5.23762793827343	1.7186246744984	-2.87207760643068	4.29729122734043	3.01396616756652	4.52428320265441	1.5162300601033	4.32653423254374	4.39965965758861	3.73547864577214	3.34361948235931	1.30680130448653	3.58885205842479	2.80371832102415	3.28651544891398	-1.81458200589749	1.3787780523526	0.0556939685988196	0.633324015342065	1.2898792825237	4.43143557536379	2.15415215387865	-3.40903956251645	3.06367343625941	-2.32296334023306	2.23098022049076	1.18200288859538	1.74890002860736	3.22652889135101	2.00221968860225	4.07089924208826	4.18104035986481	3.87686566657211	4.13677303223285	2.50415614447477	3.74184673682884
TCGA.VQ.A94U.01A	-1.89337877355918	-3.40225749857851	3.60514620157836	2.11795415469491	-4.38713909160527	3.21494522396258	1.80004894867392	1.6791586248476	3.74894398894678	4.72945864767768	3.10953896981719	0.0430048318984682	5.23814143009934	4.0146839982597	1.75437698541252	-3.19455457049854	4.67425597947364	2.59584549020332	4.18246760800408	2.26547351461303	4.88786307521301	4.95052526846218	4.31779356103348	2.51423849874273	2.01320587897105	2.85168661582693	3.08702775993875	3.80271155417773	-1.41038859127396	1.4479831547069	-0.141946838850368	0.0112648857061659	1.45838432456885	4.85974806638428	1.31387896937687	-2.62860646686315	2.99843464459791	-1.93055656993881	2.9715090036371	-0.073012850912721	3.26451494829934	3.91925253464333	2.07942339111934	4.48888111810406	3.28931361852483	3.80481412697957	4.89463753319418	2.59681381899635	4.5300610234271
TCGA.CG.5717.01A	-1.96876001806671	-3.5346008318338	3.82736232470011	2.47135122318891	-4.45227112948786	2.99504945943543	1.93374178896308	1.5534045558576	3.56148329557571	4.53790082330157	3.45636381399977	0.28187284732872	5.52164310215154	4.30067939282161	1.61778923822611	-3.15469562910819	4.68262690750424	2.87994156979258	4.30753816774215	2.11612956257748	4.90110792284876	4.74737885028315	4.03862210006878	2.84878452361859	2.57699868420957	3.23485556053225	2.95035186942721	4.02428233175258	-1.52531041644653	1.29903350696989	-0.497257625728075	1.12445055971063	1.44781359748589	4.87862831678962	1.12817501226827	-2.80162077913394	3.29284738296834	-2.33739849775791	2.65791538004261	0.755882663164722	3.15702666502927	4.22655073604203	2.2649609439099	4.2397866939248	3.11363651214363	3.86664328019583	4.68557210749964	2.39659823321309	4.68411307183499
TCGA.HU.8249.01A	-2.77926287887482	-4.21581662910501	3.08698752199428	1.39829373927664	-4.76709028886793	2.97832719284614	1.87783514099254	1.2906414060813	3.38229346839208	4.29509734194459	3.33279371294545	-0.136150533935596	5.26532588011312	4.57669627852199	1.54681883347151	-2.97667484034442	4.39636671548474	3.12945019093088	4.16893603689594	1.66546281587723	4.68311887875841	4.42585748559921	4.03848964592524	2.95421471986368	1.62505166622746	3.05464308084596	2.91873629218215	3.42241671986401	-1.62802608124659	1.35509444669444	-0.271387219783671	-0.0570167524155121	1.28897456493884	4.1517299004428	1.45803385642721	-3.37432535400628	2.84336663031277	-2.25293736325224	2.34991517573896	1.26620218135244	2.29209778840396	3.30571221437701	2.0860569109744	4.1322544884842	3.99565762376568	3.7750266382411	4.36709292985963	2.4224254843286	4.20270632894003
TCGA.BR.8295.01A	-1.88315311574774	-3.51146151069814	3.68000323979005	1.49900369099838	-3.98101076604935	3.84338880381405	2.12028323194713	1.26258709046348	3.90197547457414	4.72429550073356	3.75314693859882	1.19849054302714	5.85264088626182	7.22685956587542	2.59118848004364	-1.84057288092058	4.07579314926435	2.38341229227339	6.61074398189501	2.67577099607529	4.88507484315019	4.39429478981795	4.13341633930156	4.50869508356582	1.9654836807947	2.27754403266589	3.17545643575571	3.61948614864294	-1.50427280375278	1.63579897640745	0.0174454811628282	0.146514539552232	1.17242300346842	4.48804265314744	3.11388339975698	-2.22218519320608	3.18178095251029	-1.83926378209057	2.15144316360548	-4.79289235442594	3.08326785446547	3.35233786700084	2.19477529765373	4.13446777617662	5.80014701500447	3.63641469232327	5.00835008650538	3.31947786848822	4.52545036726609
TCGA.BR.7722.01A	-2.91138101295739	-4.27750956621166	2.54813561541085	1.05432839686986	-4.84399405419975	3.1528161005893	1.4138696564976	1.1088135426027	3.18858179549923	3.70492750964983	3.32279811552491	-0.144265468538459	5.27456934903816	5.06332840661834	1.74344724243257	-2.95026342552656	4.42868443429321	2.95890165762702	4.48550978260944	1.63848383662918	4.43424136127	4.5646794784366	3.74599875976746	3.20792981447125	1.39101452405828	3.83712260277508	2.84674795508159	3.42190739805142	-1.77423389397817	1.39357971651932	0.21866444284664	0.804831707712043	1.35519473233068	4.76406481467584	2.07482923321778	-3.29211314353514	3.14457506032855	-2.28825255448335	2.42194206095379	1.45141946541884	1.88029426900718	3.48416191185574	1.94655773481498	4.14166869954152	3.94617534281103	3.94799517114704	4.32184786043937	2.48226950903924	3.80958826916605
TCGA.HU.A4HB.01A	-2.84701829674726	-4.43089045693519	2.72502665289788	1.02257996816701	-4.89621402702072	2.92990576516667	1.6629211789301	1.06379668936061	2.85629305656993	4.08122481138853	3.35047965003899	-0.303882074903976	5.35595099349007	4.58726659823425	1.46832567250742	-2.95639499608042	4.23314670899512	2.71685667188471	4.32244923374654	1.49514122815041	4.24334123219458	4.35161373619471	3.68926538763277	3.10467052288397	1.17269994862017	3.19785672560956	2.66142877451294	3.23439825668812	-1.74348880167518	1.27710920357247	-0.133463830747502	0.117373256181936	1.26881759823646	4.29892791252048	1.77183872053623	-3.45377753780671	2.74726345046909	-2.39092336205322	2.10992362606984	1.37516842099985	2.12582611709461	3.23170300156931	1.79712664879902	4.02174838557143	4.01805473823005	3.76848968505724	4.21857485188274	2.30942897779447	3.9402569080325
TCGA.BR.7958.01A	-2.11561361991414	-3.2237687036785	3.64150611870818	2.17378638986577	-4.32985535609233	3.57289782746175	2.44891341924094	1.91424627883959	4.24185059495703	4.56701204527133	3.33748812131906	0.455721449530716	5.05698672085995	4.49432277821241	2.21833233096566	-3.19269555896151	4.59311296164477	2.55954605569693	4.60595703265056	2.47834509889332	4.99018693947866	5.17810549677298	4.42725576709942	3.02026141034424	2.41338463483506	2.92406088802595	3.46760329850821	4.0692617467798	-1.55937176244576	1.57845963214813	-0.273399437535423	0.723457809356204	1.47722050975933	5.21989597001763	1.21728766489826	-2.26628622161624	3.6484633122549	-1.94206626886003	3.3174853807113	-0.619425908057818	3.01381187174883	4.27094121755769	2.34959948352332	4.70760645009806	3.18117871419954	4.04149723293701	4.78464846686996	2.90197952219252	4.64748402739361
TCGA.BR.7197.01A	-2.07918189069654	-3.57823084447375	3.38807404579515	1.781350071533	-4.35154853934805	3.14601059124164	1.39438071590935	1.39944071800983	3.75213068292279	4.48642085691976	3.11901618330848	0.178878575226085	5.4610860427042	4.79685000922509	1.61552984381686	-2.62690663699866	4.71584850163032	3.18293115934451	4.49933197694542	2.04398411938244	5.01481375728852	4.67566488207835	4.30585855923244	2.67858496503033	1.8784487258572	3.28281651891134	2.94508453913798	3.66314494528244	-1.37011222690953	1.48517262593905	0.470407900060947	0.0677703612332134	1.40395557994811	4.58251033685018	2.17759819351889	-2.77790569348825	2.77593917620071	-1.88249800570711	2.84179476628794	0.379203162987181	2.95521466317434	3.45317028287043	2.30450415915907	4.25902840927985	3.52659028501966	3.76984926596879	4.74571797887773	2.55514914090815	4.26796366712352
TCGA.VQ.A94P.01A	-2.37965869968314	-3.94063266861316	3.2214972967539	1.81534575027795	-4.67712614196346	3.09497092093282	1.91412987406078	1.40283761249963	3.26202561455069	4.3011100398377	3.28956124380775	-0.0885272394182346	5.21373494250901	4.14973361399541	1.67317325531073	-3.3447594809787	4.39570373320319	2.3933249435169	4.22985018609492	1.85964864187972	4.33425089635711	4.70089507313463	3.8386596711895	2.94896459763918	1.90731323138518	3.0043290880261	2.84751845170455	3.67691850507416	-1.71373110504494	1.28524819094409	-0.580267024850184	0.828971428351665	1.39576349095638	4.79348923797908	1.23056759805931	-2.97333659513505	3.22790247424127	-2.3735288466722	2.50628329569821	0.417774747003917	2.70903603068744	3.93117069068342	1.97371612617678	4.28623900763862	3.28463362324815	3.85505618439884	4.36168431532194	2.43320062904676	4.30873425247635
TCGA.D7.8575.01A	-2.53662466065376	-3.89951360756172	3.25215333012276	1.66018032419053	-4.67242831601623	3.1798073769638	2.26614038339645	1.49624308569138	3.51714888714972	4.36644038761295	3.45446976626225	0.090325703490242	5.2470689276569	4.43368058947059	1.77822846043553	-3.09686868247073	4.37867811452102	2.64619026658379	4.41772426434147	1.90971270390232	4.62387942731159	4.7123738671999	4.03002111183401	3.09729021298074	1.86321088172401	3.0409235034985	3.05890094895496	3.69141290827173	-1.67645512830344	1.38797644442508	-0.31530891883186	0.482441544676214	1.36104068845328	4.72977234540506	1.2771782596696	-2.94175662205685	3.22874130466935	-2.26626278799429	2.69942707771049	0.802996459452847	2.558900238601	3.81079221586687	2.08410812069963	4.33272244087367	3.46752302415832	3.92680491668007	4.43819824795838	2.53061815511217	4.38258847919653
TCGA.VQ.A8E0.01A	-3.03696924667415	-4.48097079343438	2.86510837864205	1.08878621781288	-4.94973395843043	2.82705621393991	2.06001760266079	1.11468223982661	2.99883385083492	4.09166568328676	3.58782233991965	-0.145365884670065	5.44077121523781	4.74768277212209	1.39477145079611	-2.81674553525799	4.23449227308464	3.11009139817442	4.32819806855344	1.409319384675	4.48288033020962	4.27201069948664	3.76126944238156	3.24521017264708	1.40448279023586	3.32272312047037	2.76462748554783	3.33336044924058	-1.75698304611029	1.27381644398617	-0.159895680345317	0.222158373080553	1.23775970964962	4.15002444438463	1.54359258067455	-3.55736049289559	2.8302329237029	-2.50426061923275	2.15635950361212	2.16816443269289	1.96465087524387	3.23482289688622	2.00323019045345	3.96295007463688	3.91045644736883	3.84264181070875	4.11985368561806	2.23455855097907	4.08878102801533
TCGA.VQ.A8PP.01A	-1.53639447548484	-2.75709547695601	3.9608238453333	2.66499103733867	-4.05070552482596	3.51726556392243	1.78584811092982	1.98500637365968	4.42274195314008	4.72261492453811	3.06650184432707	0.480687708026228	5.17103992372343	4.36152968087769	2.11800287674117	-3.17446417933796	4.96978807585203	2.8543989468879	4.41070950272862	2.75561469518643	5.32818501997898	5.33300453187622	4.62350331660062	2.52167220246931	2.72478501431249	3.14100065843544	3.42810946744329	4.23056123105315	-1.30774010937338	1.61090824911038	0.0133997536965387	0.716500443438498	1.58160197352863	5.34599606784514	1.44076885877491	-2.06131096166269	3.48926074275304	-1.70916379417385	3.48918929173307	-0.953392149087398	3.55216405235448	4.3897899156688	2.4677354687165	4.73469636512307	2.99053128159251	3.95230196571524	5.18237989529651	2.88686425008715	4.735275993539
TCGA.BR.8372.01A	-2.95231871792376	-4.41496797164983	2.87087352529558	1.10176671439695	-4.86741512706749	2.87135756135706	1.89650371796524	1.11453943070823	3.11718473903319	4.11972570669809	3.43669109066697	-0.146436572130796	5.38774619542685	4.7735822504064	1.38789274366211	-2.76829134333154	4.27604641083629	3.13559526936075	4.32497230895496	1.42847886468902	4.48133380108373	4.28320683716018	3.84573311329467	3.14026454314954	1.41119446218154	3.24937175066043	2.74486316756429	3.31617139233784	-1.71415626691101	1.30092197353347	-0.0695105626179799	0.155913430009953	1.24980777229512	4.10226499770579	1.74321615818772	-3.47245690749365	2.77035077372069	-2.40091110099343	2.22917095634024	1.77674292520442	2.06339923126601	3.14219386461626	2.08747642749351	3.99305436379822	3.81612868103571	3.80268549104105	4.10038869523436	2.27909401452388	4.03198596971754
TCGA.VQ.A91Y.01A	-1.98593768697697	-3.17219588359672	3.37453898239954	2.34304374275479	-4.30471862561587	3.60929375413326	1.35388385971658	1.675486973685	4.08935284886489	3.99648921092555	3.24486390016744	0.440481045808262	5.21026499323157	5.05932338894052	2.3712958220778	-3.30006696088733	4.92547165317138	2.84511086283624	4.68207446762315	2.65193227678877	5.0895555960365	5.28816736708807	4.17446996035141	3.02585167083252	2.61256732379208	3.95066779823089	3.36156045371602	4.18510933606838	-1.56070113933508	1.57891073114785	0.00707977155455097	1.69353655231326	1.58886161192734	5.73745993308898	1.75922093105094	-2.38333938805527	3.88058917076678	-1.95135824302455	3.11540619035716	-0.383738792530603	2.80125838408103	4.59522203383886	2.22066590808034	4.58795227253179	3.68268284224221	4.09235992533088	5.14427536945901	2.94062876878074	4.40991586967695
TCGA.IN.A6RL.01A	-2.7745496040105	-4.17034359118265	3.05773243697008	1.38649106099894	-4.75529077294476	3.10142086932164	2.10388881317244	1.33988768621724	3.41738320918817	4.26201515201608	3.36982107974199	-0.0559178027456815	5.1909098006656	4.57159144581531	1.66968577085003	-3.03406366713717	4.29775330154465	2.82934233487502	4.32424678028082	1.69833298244683	4.5113351423185	4.50774918027823	3.98556513725516	3.11982423409213	1.66185227124901	2.96272363934541	2.95356157661279	3.48441670671931	-1.7106951246475	1.36144930515022	-0.364643957048038	0.249522952125782	1.30033654826437	4.34958242867966	1.43938498301085	-3.20002886321616	3.05232854032387	-2.29721096734639	2.45471432688342	0.866701625672234	2.30408260010476	3.45816885100299	2.09624361794735	4.21573524603278	3.75496574317308	3.84131291934824	4.2488524398617	2.49005416431914	4.20623586874652
TCGA.CG.5732.01A	-2.62552122257513	-4.20461233601128	3.03991529020227	1.14297006778359	-4.64756868282891	3.02582423674458	1.76103228751513	1.07886831382193	3.2036038926566	4.29179983653875	3.46410661204856	0.139257092014873	5.61001928372825	5.27297302984839	1.53674919489893	-2.40390152172209	4.27065740758572	3.01681870202947	4.84571518992925	1.64499784618733	4.58813538322316	4.26519849904309	3.90506213709182	3.32578824361392	1.42081207486919	3.10788077947563	2.73424523873135	3.33480839168802	-1.60737260297169	1.36661834199317	0.205014580517776	0.0151308542931279	1.2321037559907	4.15429382310752	2.29627177328019	-3.20662560919161	2.66883162209267	-2.23005168315134	2.20677306581337	0.827162708012085	2.38230617417928	3.06765293993811	2.10482503154847	3.96372903162389	4.17658165497002	3.72437928397133	4.32337672282845	2.44546343841778	4.08986447591762
TCGA.RD.A8MW.01A	-2.06027992461431	-3.18132276520785	3.81496044614356	2.41729236744948	-4.35947574547585	3.61448743437825	2.75388864549777	2.03446943815528	4.20728581025137	4.64117054277575	3.46412606912662	0.497432283758897	5.00463510195164	4.27563087217654	2.34724502036098	-3.47490918078723	4.51955189683838	2.25469590997714	4.5804287103698	2.60864344865178	4.89897780374409	5.26630754406577	4.34233744127267	3.15210800826958	2.63852446508017	2.7127352391235	3.53886357897146	4.19305569371226	-1.63593914539454	1.52937556908587	-0.768145455375029	1.00287031283602	1.48707910358194	5.36794123602112	0.693184879447012	-2.21211366922111	3.88764129817067	-2.08043677989291	3.24484208040723	-0.969682018228827	3.12040423291214	4.60905618969672	2.25598776742547	4.76826086833669	3.20993102402117	4.07199258100749	4.8209052115525	2.94011938236584	4.83523342154104
TCGA.KB.A6F7.01A	-2.62367318083541	-4.06828628753481	3.11860780270471	1.34274816319249	-4.63506911215005	3.2766373309821	2.2012019417949	1.338925455612	3.47289302374261	4.36240663550654	3.40443908216815	0.13344346466696	5.23758414931051	4.85069645185429	1.8520374783483	-2.87962858090517	4.18237384129658	2.53865341856015	4.72303642844343	1.83960213612198	4.42777442142138	4.51388194201454	3.98415986115907	3.36999754711763	1.63323139634569	2.70199274506324	2.97409319214555	3.48194650974541	-1.71214526210432	1.40275267689656	-0.352402136161446	0.226112576364993	1.27616153825815	4.41287273491135	1.73304282063843	-2.96866040680203	3.09681061234475	-2.22539980336394	2.43727152304344	-0.151121912104734	2.46541235851354	3.44583419761162	2.08008734388249	4.24513478985615	3.96925427638373	3.81019244613662	4.29147160697389	2.65192729014998	4.23464351672153
TCGA.BR.8382.01A	-2.2774568650821	-3.68384841372413	3.05794665986707	1.586509323507	-4.41556824502222	3.34180662070678	1.22050119236735	1.39816991815162	3.81870981931909	4.23103855961285	2.92066117588769	0.00608869695163961	5.13530420697103	4.78217657428316	1.8395438507869	-2.92607610574911	4.66894131899791	2.95968955916426	4.39874090970916	2.05188843176713	4.77471412234315	4.79425641523457	4.26211828728772	2.70738850151628	1.74447188090849	3.27173480754904	3.01145624083384	3.58606276634428	-1.49034129955127	1.52622723282085	0.295899161957448	0.250137390607659	1.42981437402843	4.7149743058553	2.19092559350514	-2.7769675469121	2.99919106799379	-1.8395306531226	2.86382928447955	-0.301236134706884	2.68460336601579	3.48682332256281	2.21771757249013	4.39410782514477	3.66479199406761	3.80813364266052	4.64729994319808	2.715934751834	4.04812737700064
TCGA.BR.8060.01A	-1.75294210433958	-3.11334276395018	3.96475293079889	2.20405007507278	-4.08697764298818	3.88789918601057	2.64480876698653	1.87263462442726	4.21820582291349	4.92312642672331	3.55233067606915	0.849306387265534	5.24649927394153	5.20706016971361	2.69716542650419	-2.98797460902899	4.29160310091382	1.96175628858683	5.48044227537892	2.97915948802137	4.9217198093677	5.02189158012227	4.36183272013	3.71828984933877	2.41972187439127	2.06489688867227	3.54477712265628	3.99738046355204	-1.53935440934697	1.62456361490244	-0.742790507775122	0.333587484804497	1.35732132905046	5.07002296827546	1.53676624804614	-2.00277268729011	3.66992355007279	-1.8531270076902	2.81322664731463	-4.09088986505908	3.395892832001	4.2331543149312	2.0989671367112	4.64976126442099	4.68487592641572	3.83655696628024	5.16934555284421	3.30284041165088	4.88069052053577
TCGA.HU.A4GF.01A	-2.05670019617541	-3.49259012517112	3.65279339849177	1.87363043539997	-4.33749507455349	3.27241517046143	2.00841725680592	1.53565740811317	3.82009858934287	4.70252656100739	3.47434300336956	0.459667492106883	5.58394906566834	5.00433050051896	1.87303308551232	-2.56611679111052	4.57198157884963	2.98699180482036	4.86036748786538	2.27722658398709	5.15868252956617	4.69538598707173	4.32533374053403	3.06441198756289	2.00765679495341	3.00387756129084	3.15599243654123	3.7671059526101	-1.39032602929865	1.51815699575471	0.208138004790291	-0.077901265708296	1.35232919803189	4.64377870715747	1.88059207155482	-2.67941197966537	2.95106868269079	-1.92798332835363	2.78564358365045	0.142440560518919	3.03190533307472	3.64541342073577	2.21705134997689	4.2908022385937	4.02922633184498	3.80916963516258	4.95733952492931	2.7042162492522	4.56887334710072
TCGA.R5.A7ZI.01A	-3.61522678560256	-5.21584236995152	2.16272498490835	0.295024855517153	-5.25813152932493	2.5317800755075	1.25873905614383	0.64866609749925	2.34612932570225	3.66425327884649	3.2123802035479	-0.855134021037764	5.18882049610466	4.75653844254098	1.04411586121348	-2.99952676826498	4.01675317817367	3.33283078744424	3.80098530180777	0.860925684881165	3.87594166584746	3.82211964744368	3.42015185828633	3.13445031216921	0.666143825919453	3.16332378397397	2.33271990466	2.65846620221383	-1.90624804066468	1.12391979482381	-0.516575905570007	-0.319308847036011	1.10585110349661	3.22786052293203	1.79887944693777	-4.28837724092705	2.30320888654102	-2.67532065979236	1.24928031599854	2.30449053612642	1.25179036026828	2.37940931561434	1.75920859914412	3.64161215353878	4.76672794837447	3.5712525403313	3.64020279883002	2.04048557690994	3.44707568160711
TCGA.BR.8588.01A	-2.15057929083195	-3.35473922638691	3.50291637631926	2.04964931302372	-4.39525486676853	3.5164646053298	2.26555895652036	1.82339935470289	4.0681348666721	4.52660949303974	3.25509945997465	0.285706793512835	5.03639750210496	4.36323459650945	2.14253304089148	-3.26120960707071	4.56530299982647	2.47051482365081	4.48792634012258	2.38658753236775	4.85424509519704	5.12478338528655	4.34538165463045	2.93247105396433	2.21358261621755	2.90179728944709	3.36225950648672	3.95193049927066	-1.57228801000532	1.54264078811633	-0.286768592414099	0.5770785520716	1.46817246643875	5.15236640436829	1.24670579164442	-2.39819694192332	3.52358760216717	-1.95849818030604	3.19249314148796	-0.566909856696955	2.96416361662643	4.16860006056368	2.21837683454031	4.66535087935327	3.27220534780556	3.99113707220183	4.75887377674141	2.84531828375043	4.54371373361322
TCGA.CD.5801.01A	-3.03081159572508	-4.54380889849202	2.64911177623335	0.899023379405004	-4.89172190756684	2.82746241523954	1.66215624941469	0.962416493330877	2.97272096988213	3.92949328283605	3.31379034014885	-0.231557886623361	5.36099825724613	4.87221838771779	1.25924916175887	-2.68973992088619	4.2213893669517	3.10547606627307	4.35128426272121	1.24248359540607	4.21348197440939	4.19535190434842	3.71464240901149	3.16061086557197	1.27069077277821	3.34584714286915	2.55652176676035	3.21041060236983	-1.77815129775715	1.26075242931299	0.0482114623593333	0.421237734294198	1.24352336752848	4.04453019653036	2.08896675371343	-3.49875063890818	2.71810025270292	-2.46063018497096	2.15520198983701	1.69917290366674	1.93812983342364	2.97446586343468	2.14498895635879	3.92007781796127	3.54421062000124	3.78487121779994	3.822024701233	2.19982671008972	3.79071210668831
TCGA.CD.5800.01A	-2.52194082657953	-3.98277185390516	3.27079355317934	1.380888620324	-4.54366379618039	3.28242823215915	2.16455350619756	1.28563480272086	3.51444550186076	4.41649333823276	3.60588494212239	0.401055296707964	5.53108214651336	5.42538348813296	1.90502813672223	-2.51434640925705	4.23607559604876	2.80229159158516	5.10224897391779	1.95775049392262	4.72128071377514	4.43015991239272	4.01700749148636	3.58850215567208	1.72348202439385	2.88544917282686	3.00905552946517	3.53192234679871	-1.62578880120994	1.44480280359216	-0.0746516907200396	0.175007940590398	1.2466608670714	4.39048569149743	2.0553324907928	-2.94612095443104	3.02820981981882	-2.17561846896271	2.35547303807718	0.0117247150373059	2.51664080362669	3.39208904134973	2.13048719480114	4.1296806444951	4.41194547555672	3.79600453321661	4.5169550580189	2.69910049462056	4.33249061821231
TCGA.CD.8530.01A	-2.20985223341746	-3.47205594121641	3.61115262701133	2.13870839030506	-4.53694356376347	3.42539856882565	2.66798049080714	1.87212975523411	3.83115651461185	4.62699940997796	3.4797431167999	0.238043708948781	5.07684220529673	4.05387973927198	2.12114956863199	-3.47384245849562	4.42962538977378	2.19477182400625	4.4041941752556	2.36059502640904	4.73163469760788	5.10234051113938	4.19031080067055	3.05301188276406	2.23604942056181	2.7159275387356	3.35705490779277	3.9813701098833	-1.65577464079927	1.45061849810696	-0.705940523735251	0.614002999765152	1.44193586937879	5.18066318895091	0.640650659398499	-2.52679480098428	3.6007711987721	-2.17282333655131	3.02546507942503	-0.14849865609529	2.9749802653127	4.38189020991006	2.02769814204227	4.63795113363086	3.31489478541383	4.01103474564758	4.7484946888881	2.751662367229	4.71813388329681
TCGA.VQ.A8PX.01A	-3.06579584795847	-4.53363266287183	2.7654634380139	0.947397730587336	-4.94903483877819	2.75208772042493	1.9092051101656	1.0243531138666	2.94032271861029	4.03360889908008	3.52094284232747	-0.181524157457131	5.48764300866162	4.82444226753408	1.24454233008391	-2.65191185155004	4.24218190797483	3.23143950903351	4.33656868060941	1.28411666314772	4.43655836697024	4.20082894711329	3.74931993446655	3.18465156682512	1.28179359424708	3.42639857201752	2.65236424665851	3.25813739727368	-1.74268056998112	1.26472254496783	0.0830356718904781	0.193285114295942	1.22933011671284	4.05430056189921	1.82186422578504	-3.5837340838969	2.68152909655824	-2.49190986436437	2.16638491789479	2.35247699051757	1.91883996542467	3.04718417708195	2.07510781058275	3.89968979161169	3.71320103134709	3.82342945930196	3.99081581037486	2.15017659754254	3.95810892221081
TCGA.D7.8578.01A	-1.2637945979003	-2.61945628040388	4.27407839438482	3.08971891996264	-4.04651634995958	3.62707829745358	2.26336337757884	2.18670938150072	4.30333109148057	4.92193758443035	3.18587254940448	0.516728996884789	5.04758317463657	3.87341840413918	2.34655734217389	-3.70679014178257	4.79433833034858	2.04095986154323	4.40399390605287	3.02783483487709	5.00773625947366	5.52106783684645	4.44318287377093	2.70027959220632	3.04508651461777	2.56482761856759	3.47619623233315	4.41393690538254	-1.44672141786758	1.50815359442518	-0.91229015217229	1.176455405021	1.60537037463444	5.6437946524408	0.619410815930745	-1.8232578106757	3.8717340751186	-1.92345423984734	3.35100429964509	-2.41249680928057	3.92542928543986	4.98252188061544	2.24564931537039	4.87123555004772	2.93119177621635	3.95777867588845	5.21465983534523	2.97148769276045	5.03364001255124
TCGA.BR.6458.01A	-2.20912919137836	-3.47536690399311	3.46296791015229	2.14667475627448	-4.5018483915508	3.48879437331061	2.35497156773741	1.8056357438087	3.87124753067643	4.42045213298042	3.31003196422663	0.196577725139592	4.97068202243761	4.1478853729296	2.16474029560814	-3.55592094238616	4.48042933890328	2.18410656383373	4.38495923882424	2.33472058660942	4.5936511923339	5.14161076496798	4.13511879089764	3.03272156558624	2.3074584898422	2.86871592387363	3.29695178371075	3.99321835013989	-1.70104090528743	1.45122467717365	-0.708614375754134	1.03100831662791	1.47990942377967	5.28509373400669	0.88941448420416	-2.46983262502501	3.72384936502137	-2.16648944909027	3.03280416177296	-0.609998593343912	2.90528924545094	4.41895684076189	2.09699601732764	4.65728794739331	3.17302069431626	4.02033323666671	4.63411069012502	2.79228228777139	4.56190118595553
TCGA.VQ.A8PB.01A	-2.40056910861032	-3.73472504191807	3.27264893137606	1.70516684047552	-4.5429673156376	3.2450642845153	2.09474662553383	1.54203014990883	3.7329448388077	4.40204013515914	3.25565760587959	0.113926267136873	5.1707029519175	4.43137128736756	1.76453482983613	-3.01867915830758	4.4731663412037	2.71684054774916	4.4000670682482	1.95193143251348	4.67605709010674	4.78921380487978	4.18452941923548	2.91521699718615	1.90493075991699	3.02568474435516	3.06954368286547	3.71756113681151	-1.60642065809455	1.44323717709456	-0.0916132928457456	0.439772484502122	1.39713791709958	4.75081459121033	1.53784007773974	-2.75209582124661	3.18469429833827	-2.10646589970682	2.92505730747523	0.377305614706959	2.70855759060507	3.73605094227915	2.2432356071154	4.41406299695974	3.14929559349958	3.91498708905073	4.41609505740272	2.58138356475401	4.32161115331842
TCGA.D7.6822.01A	-1.36091318093265	-2.9349739223935	3.90237161990853	2.13919226739969	-3.85252336823424	3.54647503843158	1.58044492121138	1.63434238770514	4.225437371477	4.97121020663296	3.02771766059749	0.645689686789283	5.47817627425653	5.0970418723184	2.02033756537386	-2.40280075490092	4.68667682095555	2.70444232269836	5.13094413573061	2.62915980312779	5.14281924593477	4.86520551871972	4.59460277993627	2.82946069989637	2.176779248191	2.54802837196197	3.13766136869559	3.84145450840461	-1.20612459582902	1.62960972506919	0.434663249621946	-0.173067479650034	1.41706213444114	4.73885261240079	2.53858870434242	-1.99407272455753	2.87587670641904	-1.54919126652205	3.09220692209873	-2.71912717010778	3.74781564243923	3.58064162817615	2.44586014669114	4.47487007480915	3.71199765605616	3.67254696935243	5.07033266160717	2.96362179269067	4.54798767248607
TCGA.BR.8284.01A	-2.4682793860001	-3.80018707117391	3.2213225350698	1.70979662728379	-4.59030645315794	3.31468507072528	2.18789778381748	1.52826944546256	3.66239319720111	4.29982709002785	3.33772314380298	0.142423169896013	5.13306927478417	4.50452355220423	1.89863295619975	-3.14947727966194	4.38964817198442	2.52342598232379	4.49681446482983	1.980478086782	4.53560356479829	4.80333867004302	4.05481384334973	3.1253846390199	1.9631212007239	3.01054794817307	3.08643119825718	3.7458566567529	-1.70248810127211	1.42029389716781	-0.339179174815908	0.757421760939424	1.39268184873629	4.86702825958126	1.42993088186425	-2.7564611496292	3.383723838924	-2.21196470248397	2.81076714448896	0.125670901148374	2.60882215484295	3.8918432798029	2.16624447994598	4.41911374268901	3.30628337426487	3.94843169104914	4.37846198138911	2.63719091160685	4.32748599300445
TCGA.BR.8381.01A	-2.27613018802625	-3.55642695921407	3.36377023062845	1.87436153485571	-4.46426062455386	3.42925026846925	2.20497309142867	1.65649088311774	3.87475425826851	4.40706111631632	3.29469522475078	0.256623254523646	5.11212544526424	4.50590374063279	2.0205929970658	-3.14281193567491	4.47476119863939	2.4868693855476	4.5701759198542	2.18159416592617	4.68369221149584	4.95436505329254	4.1957447954805	3.05930262859311	2.09614817349315	2.97251452580015	3.20421671791502	3.85655799765985	-1.63474764379675	1.48540462111124	-0.250165859813279	0.729119644752756	1.43106749482287	5.030323413435	1.45610915830785	-2.52654036244708	3.45455920358705	-2.07683242809566	3.01708781820952	-0.321460355275774	2.81335637196948	4.01869368226688	2.22237082903095	4.53314615148545	3.23816109179309	3.97011854186778	4.54688408207724	2.74738005420244	4.42096828540185
TCGA.BR.4191.01A	-2.74655302254285	-4.24140821302486	2.97533422329696	1.3410670009651	-4.8045851813926	3.22290775896496	2.07322823592238	1.35197403240884	3.24768447136886	4.3029085344828	3.29857266189066	-0.226446023754148	5.03502506246224	4.33880180893397	1.86858932088249	-3.37222817091599	4.16716802969411	2.32947032487984	4.26671236393031	1.81852500038986	4.24682121020925	4.56206189991117	3.8679340153942	3.1709828428877	1.48858435559651	2.59196764006465	2.9658842994195	3.38284898314788	-1.77537191057111	1.33969750476682	-0.79507240533115	0.0553670635067096	1.2891520136072	4.39907660240189	1.17734590385477	-3.2328417634292	3.10907262469897	-2.30448100997597	2.23006908717987	-0.0230745482722536	2.33884685798272	3.55603161090482	1.77627725981415	4.28669973554361	4.26402517152999	3.77361215015432	4.36846102936645	2.61712416820984	4.202919510727
TCGA.MX.A666.01A	-2.35649939258763	-3.9165479220117	3.19775275479488	1.3442012338639	-4.453995100306	3.29072021421191	1.87507967568017	1.24896722314657	3.51101201248809	4.44719531055106	3.32865212133404	0.281285205695378	5.43833832367379	5.20577405605216	1.80051116615179	-2.51569433086877	4.26033985841148	2.64491144303286	5.0111246416493	1.91010739871323	4.54024557413597	4.45649406468024	4.04909857173478	3.33856188636543	1.59705616776224	2.7536876096648	2.87312726561911	3.45982161379712	-1.58786465539524	1.44131917747564	0.0641614385994078	0.0959190476961345	1.27437554391763	4.37613912508722	2.31873624750509	-2.80565720155451	2.87962816667341	-2.07154731282993	2.45251909123561	-0.630402643239691	2.70545229015743	3.26229648506435	2.16689972261234	4.1716603237341	4.03017053877493	3.72980807714873	4.40321274520537	2.67824446808061	4.18591232633106
TCGA.CD.A486.01A	-1.89111123299302	-3.24154738641095	3.73029597851415	2.27833437302668	-4.16804810341949	3.76311254372811	2.13255278589153	1.70255352252089	4.11715152107338	4.48208592066821	3.45004754197219	0.745216408491033	5.24730490627243	5.33387922749325	2.54950879652908	-3.08470431740793	4.4723550475975	2.29176558021486	5.26409438428856	2.7470513630431	4.84674512475188	5.00156963406531	4.18281660366859	3.61485135387208	2.61310098610391	2.76065431132669	3.37970325812391	4.0706096337314	-1.61437179619049	1.55731349135851	-0.633232812847839	1.22197196964488	1.4255293175406	5.23803008482889	1.72471285059154	-2.18088081194433	3.82783192621359	-2.00598827716072	2.7709774884092	-2.78574055543287	3.11527140171781	4.35653938462871	2.23191230247081	4.54346191667571	4.26433550780735	3.91270391778303	4.96134966678502	3.1466019941186	4.66414225071602
TCGA.BR.8077.01A	-2.83209733914317	-4.16770723358471	3.07264747956504	1.398561693508	-4.79911843465493	3.12981140755399	2.32660319804161	1.39840648840843	3.42425497673856	4.25901630361906	3.48202932333762	-0.0174650459948715	5.18034036569327	4.53507432918124	1.73696708947621	-3.09334144677023	4.26135001497381	2.75786766444083	4.35183514668679	1.72731278192748	4.52301788053947	4.5570380715522	3.96771594692838	3.21459708638997	1.69452816516392	2.97822809179703	3.02963991849519	3.53650883816036	-1.74959247841619	1.36498863734648	-0.439727288028156	0.324876248990109	1.301267613638	4.45280256970994	1.242416967158	-3.18774840972102	3.16940891525326	-2.34733691931426	2.50067831300987	1.05319772193992	2.24872475734693	3.58350370866758	2.06196097392404	4.25338796303829	3.74199382048372	3.90119359262234	4.26310411227843	2.50425966219794	4.27421174403622
TCGA.MX.A663.01A	-1.01876621486996	-2.49323611965875	4.33620788931549	3.02318664723179	-3.92872206879781	3.91990854841127	2.49878847680215	2.14578054828226	4.18667432620175	4.9857827592939	3.46613626229431	0.864732093194291	5.22823031913792	4.39531371305183	2.77370637608773	-3.56648779622344	4.55235537925819	1.40928060719535	5.22935979902829	3.42331963726796	4.83865488812185	5.55545544450875	4.25013512269839	3.35735950487986	2.99081160271484	2.28780558079424	3.53757183766821	4.44351657456442	-1.52630912387716	1.54660614126814	-1.04955417948094	1.36601663178329	1.55657652727286	5.96240879157514	0.960113129748715	-1.46012869889876	4.09012556041223	-1.9376614113998	3.13050286865204	-5.00229874941185	4.07633431025723	5.19410476504218	1.98739936249229	4.87496212161227	3.72804284146901	3.95499752841199	5.45775242525724	3.250190332018	5.13472530289875
TCGA.R5.A7O7.01A	-2.70831940113937	-3.98403973436631	3.32262962933034	1.71452037855384	-4.72590146279049	3.18835489734357	2.44050389985187	1.53579863491008	3.61605097377599	4.3449029168374	3.58825844845597	0.149614097091425	5.22290447772619	4.59060644418653	1.87759941251782	-3.15628819393809	4.36787506365276	2.8597363569831	4.38893510926397	1.9387035693792	4.77626925076281	4.65886808126929	4.06146805063811	3.24594993550255	2.02422236651029	3.02841006926408	3.18883719623454	3.72327062789026	-1.7030195531671	1.39708960377967	-0.562811306298974	0.482414636789892	1.33108060301353	4.5938860392225	1.00504847816308	-3.09876404268821	3.34426644503233	-2.32348519412118	2.58050900941767	0.999312480847574	2.38496256487941	3.84277430752698	2.11589534771832	4.30901064517171	3.87327397838234	3.94049894470279	4.49075394063623	2.58891094965066	4.48523422056841
TCGA.VQ.A8DZ.01A	-2.90598784517186	-4.4068837765957	2.84534866641728	1.02555737705382	-4.8375328197421	2.95526416638919	1.9350563411254	1.08147311263311	3.06424930171187	4.12557463124725	3.475325747227	-0.0703510173219213	5.42612523489628	4.93009736555295	1.47769507789759	-2.69535004258609	4.1894313418176	2.93117839140797	4.55036747311834	1.46832522049997	4.37425885919206	4.27444663343995	3.78274844869745	3.31021776142427	1.34265915878872	3.15530458018035	2.72351589851179	3.29394002303077	-1.74097004549555	1.30772811201957	-0.0619776492463542	0.204407958540654	1.23384928978323	4.16338809039436	1.91047445400632	-3.38430182951248	2.80131079977671	-2.40032832885151	2.17662419632339	1.37286945960495	2.09777075199957	3.14122817367525	2.03566214580184	3.98879731846295	3.93771547150332	3.79403907387085	4.09542675806541	2.34486405670973	4.01287263597354
TCGA.BR.A44T.01A	-2.91519601595164	-4.10695892920038	2.57661910497331	1.19097364790167	-4.7981110567068	3.24701958144972	1.16426226633516	1.15057792300771	3.43760407335841	3.50213065610636	3.49229428076599	0.0861779393810158	5.44859140544996	5.71967224400154	1.96739258056483	-2.79508430391123	4.70116581980194	3.50600655220837	4.67176284790596	1.88344593283368	4.96919534024961	4.69283288122914	3.8564574662266	3.30161245500693	1.6310013393699	4.54362658995088	3.08062884072157	3.60869721057573	-1.68685288975993	1.51188354738775	0.651604005616569	1.04127700194076	1.40640130321776	5.07171069804483	2.25373288085184	-3.30608801948246	3.32931513184155	-2.16450030957285	2.55754610301094	2.1011936896676	1.70348512698206	3.68837355362631	1.99698561670151	4.14306787912758	4.46433857958309	4.07005176531685	4.77225584332026	2.61011337762529	3.87570985759249
TCGA.HU.A4H6.01A	-2.82769077026976	-4.18775920108983	3.05005377849791	1.35119050252004	-4.80428148425488	3.01300681765585	2.14148700277095	1.31429869250801	3.34999242299366	4.21858492582965	3.50988799183846	-0.0118547031115304	5.33612734900274	4.66605929536037	1.59209109606455	-2.90298322500017	4.34583907960567	3.0233079710674	4.36080169492749	1.656600975884	4.65171451797342	4.48672988919047	3.96391724643181	3.1432663784622	1.63872759202729	3.24306024107496	2.95469429952944	3.51159921266134	-1.6920251055204	1.35956673829788	-0.140653241007082	0.267899882299472	1.29897783570843	4.40035073824209	1.45981637196976	-3.27364861713113	3.01026870525465	-2.33619486808023	2.48190744566004	1.61879729709463	2.21322594126427	3.46689240637533	2.09530147118626	4.15366480526683	3.72988762360174	3.89254643813962	4.30373420702804	2.40132108852272	4.2263674485794
TCGA.BR.A4CS.01A	-2.52607928399552	-3.86539682499186	3.21685091734524	1.46676340792024	-4.50330579454031	3.47691624232871	2.18648540110527	1.39157737194312	3.72497145353583	4.29219606783554	3.53925084011374	0.452071580691266	5.3395473803513	5.47029108064574	2.14396223363813	-2.71125910953881	4.26839295317132	2.66235355745442	5.13671460628496	2.10524731251991	4.68832374280665	4.61006322823351	4.05312132640744	3.65644506999636	1.88093450704998	2.94152941456681	3.15453211150344	3.64727614936275	-1.68373013638055	1.50174722018013	-0.18424821384401	0.548288857037906	1.29732079343244	4.66981686115752	1.99815646964384	-2.76704808691247	3.34245572214428	-2.1287899838778	2.53511577788442	-0.569323417831955	2.46906473497308	3.62946058529776	2.16775630615843	4.28607121175731	4.33567132026602	3.88316711731264	4.53711676271679	2.85962621075835	4.31824845826509
TCGA.CG.4438.01A	-2.46564812338562	-3.91056847599968	3.04431590227344	1.5457859957338	-4.6025379152126	3.2475561002915	1.80044897902955	1.39069615423116	3.5143381843108	4.23115340734874	3.14031269769338	-0.0454241096376151	5.10692227531292	4.44708971025454	1.76207473895434	-3.13117224807346	4.40117001938762	2.52878814302306	4.37591507850176	1.85391910359034	4.38456131808617	4.71920235321507	4.00378135586254	2.9565666279916	1.73269971429081	3.01792450023824	2.91934527525896	3.58715201950671	-1.6837153613394	1.39447316660659	-0.214909613813784	0.593131829388726	1.3878508751855	4.72578403726416	1.70048006873588	-2.85892479321721	3.16962183048015	-2.16927831103278	2.69860242523172	0.00400650600926511	2.584134670524	3.66140824302044	2.11128304801334	4.35603488851168	3.3165068278094	3.86224285629644	4.30150641029017	2.57285701674535	4.13000075040477
TCGA.RD.A7BW.01A	-2.56901568462945	-3.82512444656236	2.85437466770445	1.8143177718285	-4.66518229967267	3.55330061205443	1.34288160176888	1.45381948238164	3.64727636398401	3.68345222962999	3.23684560033221	0.0179058764295155	4.9774258902735	4.92003897013053	2.37517789668373	-3.63853511797652	4.63911103969957	2.58660842554029	4.42817486486778	2.29310447550742	4.59433993889713	5.0576782856314	3.84239511778581	3.23196532080897	2.12715108167077	3.78646190565206	3.23446250741377	3.84244515167125	-1.79585967563501	1.47734709167464	-0.50522189839436	1.5578191612305	1.49911155243132	5.44078838083893	1.47543569822259	-2.92956481068049	3.86446699692106	-2.19030228406398	2.60007740350311	-0.145366164142514	2.17915099750123	4.36110479354138	1.86783418877026	4.48196254214969	4.31017421840706	4.0443851058784	4.83551278719838	2.89142692167854	4.12534021531812
TCGA.D7.8570.01A	-2.37434819764732	-3.7153457929976	3.33463781208836	1.61957748604532	-4.45983131083681	3.49857003242096	2.42425554448338	1.55327771695461	3.80236072593382	4.47918179369912	3.41283560864995	0.376406819477201	5.17425024403316	4.87166963629515	2.10030023483483	-2.91922568273596	4.2386210385944	2.33112770451158	4.93572089005757	2.1338758104641	4.54144438180631	4.75820154914477	4.13347159006103	3.4289649684554	1.92469935526791	2.61310634155686	3.17004525471927	3.71260787909428	-1.68481475774624	1.48658504926048	-0.351700688319844	0.491878846678369	1.33585798437252	4.77160962469881	1.69400014203464	-2.54460879881881	3.3793777865594	-2.10662876520744	2.77931513170818	-1.01741321237729	2.74293874031103	3.76923818380717	2.19227358761844	4.44484423865523	3.70146908578982	3.89655252252226	4.43097645316765	2.83715479587423	4.40214615120289
TCGA.CG.5720.01A	-2.60223863298739	-3.86038659263494	3.34987398516566	1.74154216068123	-4.72322956122611	3.24651611679554	2.64735985171168	1.65224179378425	3.60384865466612	4.4517069668671	3.59756780233084	0.129794986301089	5.17623915642793	4.29110392698001	1.92265588818164	-3.26032328128871	4.33501702335569	2.53531017472944	4.38196144100709	2.02299053872074	4.70307778101518	4.81728665041467	4.07675100964745	3.18089061363288	1.94512756605184	2.91945803291041	3.23832309235805	3.77266013364575	-1.70862270996237	1.40877423842898	-0.542867364632027	0.404503026777095	1.36068853953658	4.82793618932453	0.813984750780776	-2.92673839632776	3.39161616379478	-2.29541679627705	2.77524650697242	0.913525367086201	2.53367997997366	4.00739450965294	2.016174823004	4.43219495691443	3.57732156731276	3.99279913675687	4.54006252604113	2.59843853308792	4.54784377835271
TCGA.D7.8579.01A	-2.19936231541923	-3.74017965245718	3.33713135567762	1.8008421502725	-4.5172923342347	3.10305657116259	1.75249503688753	1.45726879811596	3.52523224280416	4.50490100892532	3.13914689223303	-0.0305621609991622	5.26502169779912	4.21743517469327	1.58957780548441	-3.05439220192333	4.53395832498449	2.68463978636076	4.23935300582647	1.93360792142895	4.63569286914491	4.71692086798552	4.13141512307198	2.68833916113156	1.83004358794293	2.95690156423672	2.89702945420347	3.64465201987755	-1.52767959608134	1.38030392268874	-0.111494425099409	0.230013046096555	1.40127089687302	4.63598197458754	1.57608429170466	-2.84523117577816	2.93092966482623	-2.09675482748393	2.74979776330934	0.320698827673247	2.92716446937783	3.65927037923182	2.12815996024857	4.32477126132293	3.21973374174506	3.79361418671931	4.51584439794335	2.47050177851192	4.31214706458273
TCGA.VQ.AA69.01A	-2.67880734554286	-4.07943598011847	3.21162940138274	1.58366433562253	-4.74213058744059	3.03991789399266	1.93419494045971	1.43392484144496	3.49821608823626	4.40391148678213	3.31914956028451	-0.153451905043599	5.19734967669519	4.36512812462415	1.6627365950411	-3.16432794207077	4.47439675566945	3.06569421917021	4.04290517182639	1.84285974452079	4.81933143421073	4.56659301850234	4.13629518872274	2.83186830842571	1.72355937192003	2.98939493801614	3.05735231139174	3.5080973951918	-1.58244031686658	1.38765757805841	-0.391874548846704	-0.208003607149662	1.32316249661773	4.28169390455274	1.144119599645	-3.32167193963006	2.91753532184324	-2.17855468807772	2.45734923730454	1.16200402258755	2.41878257129312	3.49330130628313	2.01036526777364	4.24310786281344	4.10232759463813	3.79110183238917	4.59627569135765	2.49610637262722	4.33753553411199
TCGA.IP.7968.01A	-1.58289431612559	-2.82537788091205	4.09578463107469	2.67942340123815	-4.11231445655993	3.52462029053789	2.33795763206002	2.0792249513161	4.35435578110212	4.91188576904878	3.21550212906122	0.508910457631226	5.12492895285928	4.120966049667	2.14530281887291	-3.28522266251674	4.7623961585754	2.49402673435242	4.44930764298307	2.73556414176495	5.16138182259999	5.30378770669642	4.57600142154451	2.68281112616441	2.724483587636	2.68120661639459	3.4593532852576	4.23184508917047	-1.39023865459197	1.56183205639031	-0.392548333731804	0.607494025666108	1.53525026583604	5.27141873643739	1.01101398620956	-2.01967809160933	3.55608199174035	-1.83575681743174	3.43004698941371	-1.24866315248066	3.63654582105902	4.46994946413453	2.40003723913728	4.77104217195305	2.9128508410585	3.95151890689844	5.04513759354075	2.88334881155272	4.89110967524352
TCGA.BR.8371.01A	-2.86942780288698	-4.42886560947582	2.69104681032161	1.04914427283541	-4.84475787517549	2.78441135548925	1.17720111745168	0.950414200063367	2.9719492599836	3.91223827524004	3.25627543237546	-0.273134792468624	5.49053323709881	4.93617573600528	1.26609143356536	-2.68472171298384	4.46413615898777	3.38182786343884	4.24948524372577	1.38920767065147	4.52417391325879	4.25601881618951	3.77781600815262	2.92828945531307	1.2954584179827	3.69761383407886	2.58063200026363	3.24575396984251	-1.64399464339552	1.29670339208297	0.31554515949481	0.26418038824968	1.28941223957961	4.15692787037682	2.19126842851361	-3.56801417244492	2.58958092539651	-2.32272167184512	2.14351985629464	2.01053031968823	2.02020234771251	3.02891871414442	2.04373605442341	3.89244703113354	3.91830234757391	3.75509877387004	4.21370454612825	2.20349209247866	3.80584267454614
TCGA.KB.A93J.01A	-3.04971943898512	-4.55201866825358	2.66089640099125	0.900306369804617	-4.95203271975399	2.86325482890254	1.88296861128036	1.05633303820583	2.92709705101522	4.03680036757309	3.32784566784433	-0.340649439517237	5.24745700051184	4.52983106999059	1.33211266884492	-2.9194444021804	4.15225092083514	2.84140154849988	4.21320538627696	1.29549009371193	4.13919205031023	4.27141626667947	3.71949446924743	3.11318773035178	1.17518095551585	3.1127745723591	2.63402575286855	3.19195024878549	-1.80411547202888	1.25530840851315	-0.188827437276482	0.168615098380319	1.24281693793409	4.09068651637683	1.71288550533502	-3.5105153672632	2.74941133653589	-2.46846058093265	2.17127617908204	1.62076587107485	1.96932430803909	3.07661206866114	1.98108545279579	4.01139442292675	3.61829573711771	3.79152473398241	3.88796993018038	2.22932779427432	3.87439066922788
TCGA.D7.A4YU.01A	-2.96904122464492	-4.59668367252801	2.53896203161223	0.777748647980697	-4.94906572736871	2.77082135388829	1.54732957882393	0.929183200827208	2.69825072903341	3.9958983314335	3.20613144446682	-0.463074494529236	5.32136982936904	4.47487948281936	1.16531372244669	-2.83567449683396	4.16582531363073	2.78103668834967	4.19164773336243	1.20299567379253	3.98811695840391	4.21490497221335	3.6251121560982	2.98121878445126	0.957158525970024	3.19043792369483	2.43967221894073	3.07908418908929	-1.77854834703873	1.21810624450219	0.02658002811964	0.103276985197746	1.24632254430323	4.06421117398284	2.01006244646672	-3.53790174900568	2.52866932484533	-2.45389842506813	2.09051806949897	1.64246521593575	2.02535137234723	2.92687775265042	1.91003103915835	3.93463869431338	3.49946669143527	3.72952463719409	3.84100372140714	2.12335258471173	3.71336408091472
TCGA.BR.6705.01A	-1.92570124631155	-3.32410473922157	3.51957254483291	2.24384305691016	-4.53116085334688	3.50176126847665	2.35850897469296	1.88975245262086	3.60795794528181	4.58570952248128	3.36708344377668	0.083271356011883	5.04811107971307	3.74754826269977	2.23370953112678	-3.77215813003263	4.48649771256839	1.69846451228252	4.34576694412702	2.56460227549648	4.53540694079711	5.35259360689997	4.03717273956323	2.9066268530107	2.11492520530888	2.80584585743382	3.29916220769458	4.01596324106497	-1.66465311766123	1.42946552172589	-0.73948579702017	0.787577894601936	1.51975695062382	5.64459291212911	0.568113606981745	-2.37734782269142	3.67608182781489	-2.14457964453423	3.03904105600433	-0.616794298295352	3.18057286511613	4.70737224675551	1.6971066605995	4.73844838237611	3.30987786912195	4.02202272591167	5.00070163392102	2.77906020947276	4.68151765068356
TCGA.BR.6803.01A	-2.66298559546074	-4.11956852554874	2.75111644793389	1.3114044005918	-4.72124377499652	3.14620046122075	1.40299170658755	1.16126090732694	3.25397580721418	3.86702075257536	3.22660270004182	-0.0884766098679464	5.27662429739563	4.86325297356307	1.68608266491656	-2.97826993430214	4.45599972298352	2.81412151682316	4.47166202257229	1.69692622075405	4.38074066444243	4.59863804265918	3.7894832988736	3.08985688133238	1.58488180157863	3.6248594110684	2.78546521105466	3.50964161873666	-1.73187369083559	1.36686284551646	0.103732830164624	0.929967008404317	1.38141873610351	4.7854274304225	2.06703970558184	-3.10711164776615	3.14238258684245	-2.27169693357745	2.4926190627667	0.903159166401375	2.21063691447107	3.57374405306196	2.04381115649171	4.17459886284361	3.57692087585324	3.90152893765232	4.28424657058501	2.46783235628272	3.90324515628967
TCGA.D7.A6EX.01A	-2.93267949169238	-4.23037359927652	2.55326490033624	1.03736454167677	-4.82537873303248	3.18829474245945	1.48711680338396	1.13792122802329	3.29365206747368	3.6873029193641	3.36373306191568	-0.0630450757281027	5.29124739740847	5.19359293156933	1.77703415583319	-2.86063680657841	4.45216441881655	3.05230082622563	4.56524262519981	1.65927530308318	4.52737308453063	4.5950190789549	3.80284873621103	3.24966874719035	1.42421869242675	3.93292623238784	2.90757217665292	3.46326094251053	-1.76440681888821	1.42924859196349	0.362288259916048	0.836031127836269	1.36049614690903	4.81743015199441	2.14141165889907	-3.23862165423805	3.18735210408427	-2.25447122634678	2.53437290987583	1.57515432309098	1.84518154477429	3.49172005891681	2.01699427289585	4.16503675145687	3.88323435199389	3.99220743812956	4.33249200267518	2.50902818244658	3.81969285432695
TCGA.HU.A4G9.01A	-3.42119521209816	-5.01186999465841	2.29230454227693	0.317509727220116	-5.14134117122802	2.42706671387481	1.41959806373954	0.620512904165647	2.37213958664981	3.70235074821067	3.43585481974933	-0.480349550488525	5.60878733026042	5.11266933047034	0.807550471715787	-2.36428111323438	4.10426356504732	3.53614988813229	4.25846529350643	0.813757169540138	4.08589779891132	3.83304413312175	3.44768720257814	3.22513540502408	0.741838180216042	3.65820437977534	2.23476008324125	2.84698224797766	-1.82313883110417	1.14803545257016	0.341385090399888	0.0687131664239455	1.133600543019	3.52485560317966	2.37311477537637	-4.01936133290715	2.21693171343085	-2.66959944895605	1.66115752105352	3.06726078661991	1.44648041318667	2.40475847363503	2.03290683738329	3.56451881622141	3.86914711736791	3.70045166000406	3.56445575800743	1.85543269903717	3.48705576122618
TCGA.BR.6564.01A	-2.86528191810356	-4.23683400089883	2.68451466300331	1.22799720702257	-4.80320925976984	3.14084817189871	1.4857388171392	1.13590957038975	3.26157796913807	3.74316012731629	3.35395544085024	-0.0583650659452903	5.28997013607551	5.09442100731273	1.74362000580408	-2.96363751805991	4.44157323268185	3.01199616553268	4.49740340152436	1.66050576337531	4.47073924778707	4.54554255303824	3.75848162380128	3.24901533021356	1.60951355705454	3.78295712968739	2.85540618963579	3.50300021588643	-1.77543559409367	1.37535565775913	0.0591511040814803	0.996789626924602	1.35717049007561	4.7315523845522	1.99510740529039	-3.26048329925495	3.2255500619913	-2.33515941120602	2.40020997763663	1.31996330563669	1.9576855561962	3.56278456884571	2.04627920902566	4.1282870038646	3.87223468854179	3.94269774652803	4.288047081773	2.48367291335401	3.90040322974483
TCGA.D7.A4YX.01A	-2.84092224257321	-4.3797666969069	2.82882137729999	0.968265504253553	-4.74921250942469	3.00609440536128	1.86450888941658	1.03021902807661	3.12544052185947	4.12509981577977	3.38199415177221	0.00380545837625323	5.42043706112933	5.10296008824163	1.45799830499169	-2.53928362404815	4.14359809003069	2.87408099426765	4.71609175345938	1.42983386115005	4.25591211706883	4.23027994887217	3.79362114179717	3.36666152832959	1.33951451301667	3.04458899368389	2.64474513641363	3.26584598443842	-1.74277810718169	1.31599043525586	0.0334688896711697	0.308343029269026	1.22500757598875	4.10351010832022	2.23924755791359	-3.25317938174401	2.77154517493828	-2.36144886858396	2.2038619916708	0.828752706096938	2.17621447893963	3.01477771262116	2.16189194926498	3.97725603537281	3.74878152573041	3.76004007673315	3.94054796736269	2.37693459778881	3.92587989969527
TCGA.CG.4441.01A	-2.81661733882023	-4.05937746792359	2.59188170581154	1.23551081278626	-4.71367946992205	3.38293096308117	1.37884102866217	1.22671125529272	3.53725491481896	3.61587062272764	3.24473671939474	0.0273227042528017	5.14083383359356	5.28754900780898	2.00660196850633	-3.02016938172207	4.51852710782052	2.93050674624748	4.62877354996731	1.8440760543147	4.51664454533779	4.75674449210509	3.8596472799215	3.27918082756067	1.67491398344451	3.92272133778074	3.01453929521882	3.59590152013541	-1.7821129852199	1.48029564946302	0.220046108912912	1.21326481588881	1.41506795061513	5.04907057171616	2.18036978840074	-3.02347477803466	3.45975467061968	-2.17746978134327	2.66583333103298	0.746236040020828	1.93379596969841	3.71570795037163	2.09546034485089	4.29812765317815	3.84656071711831	4.02777322664275	4.38963456931239	2.68752343977526	3.82985045117478
TCGA.VQ.A8DV.01A	-1.87006466705409	-3.50348084522875	3.67515200449689	1.53516827295209	-4.16164494501941	3.77252303759112	2.40485610102416	1.37456539606992	3.64002775476661	4.80925300729726	3.91488888177144	1.03254947512425	5.87239784781244	6.42604718130019	2.57194746587265	-2.14913289787924	4.04930276585485	2.03900645736397	6.37145750464845	2.73161015509543	4.83398246781541	4.55260961543551	4.02594204152772	4.37523100039551	1.79251236760535	2.32661310707496	3.22084120614888	3.65962166712095	-1.5369937226624	1.58863521415328	-0.0841521005119468	-0.0196700793491811	1.20246267062842	4.79603952127353	2.57244634142451	-2.28406744994833	3.20733312209174	-1.9372833243065	2.22477024309928	-3.19423140670931	3.12079013269911	3.65910048044127	1.86407237580832	4.21317709831889	5.66320248778985	3.72095684005234	5.19311380976876	3.20920555930453	4.65514898425512
TCGA.CG.5719.01A	-2.21439525517825	-3.53136621949767	3.02855832150707	1.92392042972675	-4.48361485137523	3.50945479650865	1.17618517798906	1.49977204650527	3.75392312228251	3.91772083938795	3.11527563336137	0.0948550203506739	5.1205378139795	4.81293769547576	2.21556020626873	-3.37352362492978	4.77987758907997	2.66554067130231	4.47876309958136	2.37255655487645	4.77346533446774	5.12790292678012	4.02811001347715	2.93082832656577	2.09654571834085	3.80218897556722	3.17701843012965	3.88506589090583	-1.62153610049736	1.5204076027232	-0.00467158541078927	1.26550720125613	1.53642292045811	5.48802271901958	1.81172974634895	-2.67537341553027	3.60993023872239	-1.99228437070718	2.88139586342901	-0.188304678053306	2.57624227919483	4.26081550367572	1.98401985515648	4.51022553940011	3.85431028222575	4.00458714712685	4.96395801204578	2.83423247061822	4.16227440193127
TCGA.HU.A4GX.01A	-3.14207421882479	-4.58374202273155	2.67900318653473	0.964329788624779	-4.98463776428352	2.87991850758306	1.76880063883867	1.07291239958406	3.01617325564218	3.97160865769666	3.3846065298971	-0.34023504190722	5.24680794213142	4.70864033242971	1.45487486325819	-2.99625087347922	4.24852712817113	3.12635616238974	4.13549599523349	1.38568971225858	4.38867491782008	4.26781734325001	3.76911008100809	3.13492285920705	1.27831673819611	3.27006424586872	2.76298258380457	3.2100036885155	-1.77722226988977	1.28832548466543	-0.281275544373847	0.0791153870670946	1.23931638673556	4.03633109077247	1.56692892229297	-3.67318781882788	2.80524452312232	-2.43864634721376	2.05424895155446	1.85163476252163	1.81540536224152	3.11229288351724	1.9355690544526	3.99176767844156	4.19846855966706	3.79011551599718	4.11130932727397	2.30718463580137	3.93068003117479
TCGA.BR.8483.01A	-2.09126460451346	-3.40546578207048	2.83193861713477	1.71286367272733	-4.23096557907368	3.48861448239252	0.25113830592447	1.23791549581331	3.98426038923712	3.64451290329858	2.83217322358483	0.267675914444079	5.33043159850876	5.76948348165454	2.00990991148092	-2.65563058056693	5.04317683102722	3.42762517111696	4.79040332152778	2.22237693681696	5.01072119183734	4.97387819683647	4.18472970961436	2.78375046800036	2.05056287380149	4.45778127766355	2.98101914347439	3.81981123777579	-1.45051287539619	1.62466801924459	1.13212866146136	1.43846857131945	1.56405174719634	5.36675923068663	3.11146829735791	-2.53658435870185	3.31761185175628	-1.72199342649696	3.07094716701376	-0.140102903647188	2.52886385015005	3.74847542430921	2.42269193664611	4.35233361405537	3.56444756424605	3.96028739744709	4.85626844385175	2.81131504620276	3.75958263522053
TCGA.VQ.A8PC.01A	-2.7253892528624	-4.20033185495627	2.93609021396903	1.32069372514061	-4.80620673886418	3.09333789727397	2.06092337959162	1.32813964562133	3.21582850850208	4.25420706577598	3.27025866064558	-0.234618985860419	5.10526195218904	4.21747306335539	1.62574468017101	-3.22322164984697	4.23318523334321	2.45271221553757	4.20475875587599	1.65477764687565	4.22879089623669	4.5741800060114	3.87149257146077	3.01077502759102	1.4704100647168	2.85726307483943	2.85441696334635	3.4265110292359	-1.75962477681862	1.31662816051084	-0.44392859853475	0.25919155376238	1.32167686354928	4.48506271055975	1.3404601599726	-3.16211737628941	3.0311847471361	-2.33540794681694	2.46117141591292	0.698157943528721	2.36814939225466	3.525897111768	1.92960734272687	4.26632483068015	3.49720261860758	3.83694010059028	4.17522133438088	2.43438401643732	4.12701326947798
TCGA.CD.8526.01A	-2.30813615175675	-3.73000242337297	3.37756238770875	1.64923947107987	-4.43605434275032	3.39048553798856	2.11318983738037	1.43755931750515	3.71096656178813	4.45543381021726	3.46423104432854	0.41695965696865	5.39568953226686	5.15090808765886	2.00750585600587	-2.72074934222683	4.35327995514463	2.64705223119712	4.99583454380884	2.1366503746967	4.74308513216756	4.64633356177485	4.11343158005504	3.39860433063249	1.93353266869547	2.8794949867668	3.09551283106256	3.69078002094189	-1.59824935187074	1.47860584741354	-0.125435479401113	0.41890483358045	1.32519098086068	4.6780383896223	1.93293383920513	-2.69159622143092	3.20849139823807	-2.08703769199885	2.62153902503648	-0.514832735512566	2.74565829495121	3.66421399971062	2.18218006544146	4.29642824803612	4.03568841050543	3.84297679995182	4.60649429339265	2.77480002258731	4.39590512675588
TCGA.BR.8380.01A	-2.58895313397085	-3.67714039874891	2.76116156737287	1.55037381438846	-4.55972620859802	3.66341379988266	1.29681473842309	1.43371840828629	3.89250281704309	3.62181483597252	3.31012363856474	0.27326042574802	5.13990753097016	5.61532500734939	2.44207962608316	-3.11860801949905	4.72419753342045	2.95091458934478	4.84946599225901	2.35374392336099	4.91404606681964	5.08622206965846	4.03033366638015	3.35295854794212	1.97892057631961	4.16355882825182	3.34851503796345	3.84477778217952	-1.69876638880813	1.62632316848026	0.309623980610199	1.364171100359	1.49409631412419	5.53258803528476	2.1436742406684	-2.75589987507932	3.77517238842083	-1.96614272743671	2.90087177640904	0.21983600809166	2.06580857739225	4.1361867823634	2.04266964382123	4.48828012865816	4.36182539895364	4.12456415474755	4.95587198935797	2.98634498457374	4.02504304640612
TCGA.VQ.A8PQ.01A	-2.16549025076227	-3.72310401361423	3.31821311343073	2.05566929241829	-4.55992194667308	3.19666730600715	1.70337255988939	1.45667369218379	3.40292975325102	4.25530909968044	3.24771196208572	0.0300658968447918	5.23745550595112	4.26150715067182	1.8110319315689	-3.38776379819816	4.53699051830325	2.39785069242712	4.31913685670654	2.05922545455009	4.45280992858802	4.84282808666541	3.87002815999618	2.92657262600075	2.14485652260244	3.19682942629845	2.90579232830689	3.83076137431358	-1.6741476516087	1.32173635522548	-0.522708472752401	1.17497200458439	1.45697482085739	5.06890228294889	1.34437812796758	-2.79196304452142	3.39470888981275	-2.3028980380569	2.61519865289587	0.0347557940885883	2.86149328963953	4.16861216364779	2.01529269184651	4.3463953627621	3.27068026066101	3.88856676278021	4.54596771925813	2.5267390703297	4.3550411286882
TCGA.BR.8291.01A	-1.5838875584532	-2.84611116770242	3.94673304164189	2.59953781402175	-4.2170495800976	3.64520313144874	2.43571948762288	2.19928653862634	4.23780812900992	4.96019812004828	3.1197341402496	0.257861325484181	4.88916562011053	3.66584353058269	2.31769994812717	-3.70564019576087	4.66458958418526	1.93177776643963	4.24777827301316	2.870502678119	4.92136178411179	5.52963746665544	4.520916127583	2.59028380390024	2.46576204389883	2.38262444417976	3.53562709543882	4.16112433312271	-1.45904976937696	1.56305734462941	-0.696997595869691	0.322157381373278	1.558451896121	5.48168194797141	0.549000734646102	-1.9917283276553	3.63016443282129	-1.80732834122428	3.44636623727122	-1.86397242778773	3.65735091289861	4.6478947931979	2.05299429438117	4.95397303218813	3.07142370191958	3.95953240978823	5.17055511248206	2.97319007900828	4.88378152703249
TCGA.HU.A4GQ.01A	-2.59300375664175	-3.91252819855644	2.962999596381	1.44363491088074	-4.61445399074291	3.2513862565449	1.65265965934584	1.35695390569244	3.6328447938675	4.08582418734647	3.22140708544998	0.0430882391848266	5.20763407924364	4.85250394930207	1.79984593444177	-2.92252913003652	4.52834919615486	2.97338513864029	4.46450137393912	1.871603914252	4.69026035694663	4.70796774108343	4.08312692436189	2.99894866675018	1.72726185811116	3.44754059106939	3.01567372826176	3.60108165756423	-1.63264975363684	1.4660754167431	0.168369944658009	0.554738094081489	1.38947669079013	4.74241314999185	1.9302953533118	-2.9588795509845	3.15438385831161	-2.09003594255724	2.76188240727095	0.707779503357875	2.35433110221376	3.57658709703588	2.18260145122899	4.31068669176503	3.59955661833672	3.91920316652692	4.45107980602416	2.60024283796715	4.07873075774227
TCGA.BR.8081.01A	-2.49941733376377	-3.84779965129685	3.2103057384611	1.69024729528443	-4.67616664523531	3.32745807908671	2.39857929787678	1.62634288638774	3.57392985143813	4.42380834563353	3.30827971837722	-0.0400684257735824	4.98125321777563	4.06603851555496	1.93519067985687	-3.43587026612947	4.29714277112151	2.19941279263324	4.27468339196926	2.00666370050092	4.39140952184328	4.8820052386975	4.04475768703433	3.0251587213973	1.81677286067427	2.68977898848967	3.13389889920113	3.69045304761651	-1.73804112812479	1.39716608788505	-0.642601198571131	0.437405082688322	1.38863607473904	4.86789920703604	0.959939869608235	-2.80167520318347	3.37636332707371	-2.23104512095909	2.79709194743569	-0.0193250316732581	2.6501766047203	3.96699169178076	1.96671300586475	4.51722327221454	3.34806606359371	3.93388968939449	4.40883184780411	2.64417694120012	4.38950296253175
TCGA.HU.A4H4.01A	-3.07260010653027	-4.54767133988812	2.70233465186456	0.899486436849482	-4.94597961449672	2.80778158579618	1.90491443974353	1.03152751610908	2.95131134315319	4.02268352054817	3.4244065823137	-0.243698126161129	5.37085010245631	4.72008577528242	1.27613199085673	-2.74410743165847	4.19217684673068	3.06545758673386	4.29966848293067	1.27032539267785	4.28779269150496	4.22427109842694	3.74074040367463	3.16491458230167	1.227511887861	3.28374508497289	2.63731230242444	3.22211077004017	-1.77587500876253	1.26351254148913	-0.0134680086795935	0.201636042356316	1.23296913040109	4.0567718905637	1.82027153052113	-3.53910587729032	2.71253462476853	-2.4793576167019	2.18476528989285	2.00648443711982	1.92722828388112	3.03277906469653	2.06249909374078	3.94921084559244	3.62010504321325	3.81199314060207	3.90357677389126	2.1863159979489	3.89970081184449
TCGA.VQ.A91K.01A	-2.18330624015015	-3.71947219809841	3.30138191129267	1.7740743165945	-4.43500277537393	3.0499071325597	1.38434802538899	1.3648461445193	3.64252992741988	4.41672327014204	3.01790403472845	0.00507271468191117	5.33148289268115	4.49347777866316	1.47227373028968	-2.81714128409226	4.66935714939719	3.09935585029696	4.24723219212877	1.86419301303561	4.79029926378512	4.63508749490326	4.22071325920459	2.57800036467684	1.87206067301315	3.20409613966988	2.8326780873185	3.62028421139394	-1.44578810221953	1.4112883858121	0.234544338188649	0.249130307598142	1.40866509875871	4.49476622653601	2.00086181878109	-2.87515474701318	2.7882391607745	-1.99957729023527	2.78566700859469	0.472209448479549	2.89279082142511	3.44246102695479	2.32228684916268	4.24764153125856	3.16577931980348	3.75831993415847	4.48797243906245	2.44143314179332	4.18933631334205
TCGA.BR.8297.01A	-2.41512637363026	-3.7722874793991	3.15736718214936	1.63533491723279	-4.55569444083814	3.21878009573746	1.72933389582059	1.41425309506677	3.63691605527214	4.22481611982303	3.30087530057239	0.13854265757248	5.32896277304703	4.78216127398843	1.7786421310152	-2.88146834577593	4.57781110038295	2.95602078897195	4.51403562538199	1.97114742364018	4.80727004118543	4.74606390908812	4.11101248498243	2.96562061803794	1.85273164606792	3.44244940421589	3.02922572185153	3.6969872735207	-1.57477917405576	1.45871108154227	0.191721243914357	0.555164546486713	1.40385107788872	4.82705334754732	1.84832274314373	-2.87063406047399	3.13984721429032	-2.08679830397436	2.80864697820531	0.784414966504394	2.56406094644554	3.70285461836794	2.18202601303612	4.30889122054953	3.52313021189663	3.91956474736168	4.58610475728578	2.57345407500314	4.22606238422553
TCGA.BR.8687.01A	-2.70027293952075	-3.99652176549493	2.95918600831689	1.48936145528769	-4.68323233398951	3.22771352577184	1.84138879759704	1.34483564822499	3.56142795640338	3.98698298300694	3.34626220209425	0.0854574297573985	5.20881117880791	4.87370644991482	1.81093655480601	-3.00377570896013	4.46144435588279	2.91786816357425	4.49360134076615	1.8060172082356	4.58669930843489	4.68155646256943	3.95997375010107	3.17399377409663	1.85921061832161	3.50346779548452	3.003418450662	3.66228732848237	-1.72829025574705	1.41719054370548	-0.0511490229555056	0.951114958442277	1.38377401989104	4.80131044634003	1.75986237438616	-3.00039859874075	3.33524911733876	-2.25624911763727	2.68763543627182	0.902432195251538	2.24090162981713	3.72062280237469	2.20319882615324	4.27976514402332	3.4846881154552	3.97410146033248	4.30940768441892	2.55957785809182	4.11170832289759
TCGA.BR.8683.01A	-1.91598131681338	-3.25810096874094	3.62703005185589	2.30349980950074	-4.35771119452429	3.43712447139272	2.05587756906242	1.78850528014838	3.91778550987553	4.52672939495124	3.27080710579472	0.294683761851898	5.16682522905916	4.25959955380612	2.08142858236512	-3.34224048798058	4.65273816742803	2.39504532920239	4.46291612538417	2.45375743306316	4.83824054209561	5.15179060174536	4.22940359546485	2.86464306474044	2.3791706511345	3.04951733135041	3.25384332126014	4.04911534905754	-1.54993427988759	1.47865750411484	-0.358269038616996	0.917885832502961	1.50799519335874	5.32304740807496	1.20659633780839	-2.36839859902993	3.55193365681388	-2.03583653879737	3.10285831786096	-0.519941379766423	3.16752349171798	4.38614554335691	2.15491046880682	4.60751664885458	3.16903172630458	3.97416863405767	4.86833903837927	2.76304012437999	4.60809307048483
TCGA.F1.A72C.01A	-2.70193748001699	-3.98910575082213	2.85144182597434	1.35555880860884	-4.6854750136926	3.32041457724741	1.82978363481631	1.35846309432289	3.55945933783707	3.98520663819515	3.28426287167968	0.0322034571173617	5.12978419685225	4.83199824214667	1.89946529170879	-3.0442032005312	4.41588217209357	2.72581191843997	4.53253573168071	1.84826641041084	4.49848030454146	4.7445763904457	3.96783976076251	3.17499910900956	1.6851700501676	3.41363944092266	3.03159067132714	3.60269200674319	-1.74067368204385	1.44974093554269	-0.00123010094863751	0.790470089844099	1.38563698360011	4.87277287201154	1.82220918441729	-2.9381808605361	3.32822049580322	-2.18488849446375	2.73688751553352	0.584126833123107	2.22688835569067	3.6920220246296	2.10817490656681	4.34830619855186	3.56725443993571	3.97573470976913	4.34037974010261	2.63274365561389	4.04624016676395
TCGA.VQ.A8PM.01A	-2.23650687484784	-3.6233344376474	3.41151613547125	1.84456589219178	-4.56349167115954	3.49418933466433	2.48899676044861	1.69955885239819	3.60220449078169	4.56595824759614	3.50221007190966	0.21120678487073	5.15429046713118	4.32268262403308	2.21694204105587	-3.36232615872599	4.29500836389677	1.973720108021	4.67887378157741	2.3658509722421	4.55831421175045	4.98984692643519	4.04073566007133	3.27458640814424	1.90793433211118	2.63594719273381	3.26580749312683	3.80225693139487	-1.68743265006919	1.45261339421758	-0.640368098539736	0.40945974634483	1.39041357608721	5.13554606419234	1.0203371166083	-2.59449687739869	3.48688339830015	-2.15528649076166	2.75876786207343	-0.664098177097123	2.87483581602015	4.20460252540044	1.804323526017	4.55228823591301	3.92122765836257	3.93941234813192	4.81372017520705	2.82690485248675	4.58349001521302
TCGA.VQ.A925.01A	-2.6634229167299	-4.13714395490668	3.07913050681223	1.3551627514697	-4.72186725080804	2.94436577748521	1.88469498690395	1.22870265623122	3.2824970286777	4.26907902369019	3.41812948603297	-0.00125399577890484	5.45839098829165	4.7219225601722	1.44994354314696	-2.71767603458855	4.3930757854587	3.07054717275942	4.42490856833803	1.62211096250315	4.64289921427297	4.42495481447182	3.96425640835537	3.03450103513406	1.58350446448469	3.26940592584826	2.81203958173562	3.47157889267194	-1.62056535053607	1.34564044257338	0.0958763911884635	0.204688235026429	1.30122882506901	4.33745748751329	1.7995648337817	-3.2204883195599	2.81145013842871	-2.28109542009467	2.46287308117443	1.499952096391	2.38163827071387	3.32781738111613	2.14086397880352	4.08203916383657	3.59319129866427	3.82449063281288	4.29652737306363	2.33540648516955	4.16486355805233
TCGA.IN.7808.01A	-2.84163821581696	-4.40940285673109	2.89786795790956	1.20214210364037	-4.91998958980314	2.76865892827858	1.87057174881184	1.08409156735616	2.81826265406151	4.12294543924229	3.53718710675845	-0.195686229818031	5.52567088074157	4.5553462468917	1.31175911744099	-2.8650698489251	4.2791941258544	2.9231350425934	4.30470144105332	1.43512281884718	4.38829015582559	4.3107752871907	3.66854960204059	3.12203560013066	1.38630380549377	3.37699449353726	2.64255834585922	3.35943127069702	-1.73166808675084	1.22979486862793	-0.109799477256552	0.348982115325698	1.27107495508628	4.30737724156406	1.59390522116209	-3.49167850683903	2.77035868919994	-2.52278416881963	2.14150323832282	2.11298653797939	2.16287662275214	3.34530412841407	1.90774881014789	3.9459876153354	3.70904889654722	3.81948413868236	4.17944149701953	2.15456437899011	4.08600524630938
TCGA.HU.A4G8.01A	-2.91078679301152	-4.38519266029017	2.81133288825006	1.0571343683402	-4.84322222151933	2.87075664432524	1.84947011598083	1.09882987286963	3.10936938484259	4.09237589447488	3.35340826561711	-0.166817567672636	5.36241446216599	4.7000425604489	1.31804165024153	-2.72816563509346	4.27212928137519	3.05102497351623	4.33248053723856	1.37246367401821	4.36854515344963	4.30776125545594	3.83679960174149	3.07607922799122	1.35862268096668	3.27233487607556	2.67639848730948	3.31192926764912	-1.72259033444448	1.29650867795431	0.0677149940260291	0.265823031154766	1.26791417827782	4.16807844538273	1.89288416601728	-3.37751809536535	2.75163151481527	-2.38806168638388	2.3431576685733	1.7022994294212	2.11137450996973	3.11722939551621	2.14176978576878	4.01596493333225	3.44076541569326	3.81722323141853	3.97673007740263	2.23919145016534	3.94964150199085
TCGA.CD.A48A.01A	-2.97539946844535	-4.46847811683775	2.50230701987435	0.831006332647706	-4.80582676034758	2.95546543410531	1.01363474457042	0.849297258889979	3.06868879060705	3.67097588373189	3.27769555862741	-0.115202333622308	5.50959486303288	5.62720798296842	1.45791689976205	-2.46951818228438	4.43157564625003	3.4717176587738	4.61539255261944	1.4055805800458	4.50566991237398	4.22124084177673	3.73182278815302	3.23600680537742	1.26159487144438	3.90867783021969	2.60673392730028	3.21592963098413	-1.69520948039236	1.36115933055342	0.536559931027495	0.557513480475015	1.27347565040607	4.22361344684828	2.67622042866812	-3.51457379913152	2.73019810078129	-2.27797979409948	2.101961242569	1.65556818476373	1.79045789375514	2.93447109751043	2.11883895324664	3.86135552528543	4.2356982232659	3.79039701657928	4.16942290509487	2.35791936584013	3.63099650519062
TCGA.B7.A5TJ.01A	-2.17800920364257	-3.50359160702948	3.36569132310352	1.84361775907683	-4.41163613627737	3.19993909477369	1.53354213765816	1.5111199173055	3.86112204909034	4.38355691559969	3.23223470482436	0.219654106420639	5.42875119570706	4.79458046245261	1.74024667624423	-2.7361801887821	4.80178988268166	3.28904361233552	4.4525088515883	2.14040568521679	5.18221619867261	4.83469989012693	4.3427433089553	2.69768341912191	1.98022001731688	3.58843216264414	3.11825653750333	3.78974122074039	-1.39041475732295	1.53062858444001	0.541397890575136	0.253969021889838	1.44517539768508	4.84850699330666	1.95069427942678	-2.77164638028269	2.99150159732361	-1.88488789160312	3.02229816067609	0.967913813221323	2.80529340979739	3.69189176170974	2.28781007443658	4.34730919896363	3.5037868259995	3.90093802948069	4.88621909155948	2.59046864483122	4.33215333303482
TCGA.IN.8462.01A	-2.51088274314557	-3.760896091788	3.38361623783663	1.87153562149788	-4.62362417916687	3.26918306975369	2.36174340374624	1.60414598541404	3.72503320030224	4.33267611704068	3.54640709613371	0.253122062228978	5.24367510485779	4.59194756331011	1.94078913933771	-3.14377330036129	4.46681576415769	2.77467100349044	4.48770007126085	2.07005496930883	4.81987283285896	4.81744603512935	4.09799747631686	3.19016337753792	2.15766960846113	3.19073625367701	3.21816430971447	3.86085758393165	-1.6725944469685	1.4309393011277	-0.381786605757826	0.778703168301702	1.39215793673725	4.9004872177733	1.1466302999578	-2.85474000327673	3.46411825609009	-2.25617636535927	2.80544643967817	0.793145498393914	2.55769102914002	4.04283353101358	2.17519075501088	4.39377032589548	3.53795051215053	4.00106861956144	4.57031293287598	2.62804225639058	4.50603598600552
TCGA.BR.A4J4.01A	-2.68870722028501	-3.94902857377537	3.16630463823397	1.64423145310339	-4.6993897825535	3.32182239221642	2.31717949561534	1.58107861038542	3.70052523322461	4.29350800250738	3.33584757807735	0.00447395908156789	4.97081164104929	4.37219061158564	1.96615596360862	-3.36095457271366	4.34578138272753	2.5816702488687	4.266240928679	1.95975141500994	4.55621870124631	4.78665277898384	4.09414850919525	3.10987298889617	1.91846391316718	2.85582914730949	3.19647242965153	3.67674242670986	-1.74108363712971	1.42462221834718	-0.636932279935177	0.488485479893942	1.36638572654846	4.69164656152024	1.03994583204034	-2.96631223413034	3.41305198181008	-2.23040973727981	2.71382160956054	0.248811665883458	2.41000163255315	3.84983884714621	2.08986755184302	4.45530876165885	3.65769425429389	3.9372254830795	4.39352540767565	2.68224081939629	4.35071907127129
TCGA.IN.7806.01A	-2.58767770048925	-4.09006115477428	3.02057360331193	1.33840788269662	-4.65979333388902	2.87220705831937	1.39423470408646	1.14668814156846	3.32604893135553	4.19541749632939	3.26819424462229	-0.0471359577684805	5.54383295217174	4.88175952774166	1.32735067649557	-2.54785998160955	4.5798349665948	3.43932007011268	4.35051018488434	1.60386708248166	4.82496041889413	4.39924336004541	4.04542903883265	2.80777156264251	1.53727207535203	3.58270554525435	2.74394181095353	3.43296560226755	-1.50753648517881	1.37768676915401	0.509273987097207	0.0867915106762203	1.32717995399909	4.28187595743386	2.16591442914151	-3.27350177400958	2.60379385551797	-2.1463650141183	2.50327524292437	1.76499102056331	2.3898317548894	3.15557918535874	2.2138632694433	4.02122295135305	3.62355407732799	3.78267378781603	4.40919475370923	2.28928246719279	4.03877975789141
TCGA.VQ.AA6F.01A	-3.09623056109972	-4.63909683816174	2.6219163576439	0.759231869085048	-4.94228367122841	2.76293963396669	1.69152285557433	0.890112620884274	2.81986805783903	3.9451904935894	3.43674214258039	-0.219924574116093	5.49493219658905	5.03079999159389	1.2193396812657	-2.55110882594293	4.16810969050928	3.17502415893889	4.45056639303807	1.20222699037989	4.25635573147379	4.09875778366888	3.65660157423876	3.27088643397935	1.12591660892608	3.37245579942961	2.52270284066162	3.12736721967546	-1.77070565225581	1.24841541614685	0.123471844495649	0.204001676654898	1.19987499857614	3.92682094431279	2.15070054123852	-3.61991215349123	2.58475904899838	-2.4947827330321	1.99292466069177	2.00160680346172	1.85207693931282	2.8507168199048	2.05902321974298	3.82318271048482	3.8686335899187	3.7572918278256	3.87274932373089	2.16142605090503	3.7924261187547
TCGA.BR.A4J8.01A	-2.48667842007235	-3.76849659020722	2.72402731839032	1.40796760183894	-4.5241806713573	3.33981833164863	0.773938716475373	1.24614489911057	3.72551966076198	3.74251333307877	3.03705489085242	0.0372771448937277	5.28529681804294	5.3580540433687	1.90712224730703	-2.79889707772602	4.84257359100207	3.3629069701402	4.53381591129728	2.01848587263239	4.94148529884007	4.83892180540327	4.11513770611018	2.83629089652575	1.69244440026876	4.20967473235766	3.0222382231782	3.62908685973871	-1.52994176339267	1.56724293699735	0.834812958345086	0.80620500366039	1.47550721622877	5.06596491511858	2.55656077252444	-2.93886337963768	3.15476880465704	-1.87166004771711	2.87046664872341	0.884452098846643	2.22501363728816	3.58852582943119	2.17301943121336	4.30299439385386	3.90000058745983	3.9566893225663	4.78820256918266	2.68846885335727	3.82491175190339
TCGA.BR.6707.01A	-2.8390257809467	-4.34193918500537	2.87090574770966	1.15840308120749	-4.82636281585973	2.95891398874657	1.92177493502284	1.1402536498318	3.09401757816091	4.12703306486326	3.3897645577186	-0.129986575540689	5.33386411094011	4.66850564023856	1.46361930177098	-2.86380615921862	4.22914821993057	2.81740656618063	4.40379861514686	1.48483515120342	4.30345023568237	4.36088024083304	3.78710991616759	3.17742516504515	1.43308798826876	3.13897418837483	2.71989918196844	3.35875721188339	-1.7527041744084	1.29169753845938	-0.161991725797632	0.377462537072967	1.27358047644376	4.28405247542243	1.75951119791712	-3.31240583276388	2.88570718395098	-2.41143835863558	2.28282899300249	1.2713708575059	2.18966640443907	3.28262867167585	2.04848637361666	4.0588824119836	3.61725046304245	3.8162474852839	4.0596197574861	2.32407212186504	4.02697750566278
TCGA.HU.A4GC.01A	-2.80425841959809	-4.14409869060542	2.63406162598855	1.00955182030256	-4.69673465211958	3.39326545325734	1.49823252542377	1.10028427392819	3.3637395844876	3.73869250107441	3.48913622392647	0.217399021433746	5.42632892320227	5.86028245023034	2.05865108150833	-2.63604171686387	4.36557045963787	2.90012677068204	5.11149798821898	1.87837695716403	4.57602444265739	4.55943239774256	3.78326499808014	3.65569870155222	1.46188106635146	3.78804116094727	2.97468117568158	3.47297856289172	-1.7534189499514	1.49069522680352	0.372467001184006	0.852287581040046	1.32079764685443	4.86673559264378	2.49992236330237	-3.07658574821616	3.26927937000072	-2.17753076610287	2.38434467593139	0.61816075076125	1.92872769136683	3.48850968219901	1.97511688396852	4.13805902946112	4.5538426412051	3.95153507369463	4.52188344362357	2.73742236991885	3.87908604630883
TCGA.BR.8682.01A	-2.47300716956541	-4.05965920954415	2.97825172448286	1.4514655072092	-4.68929378698265	2.9996453425347	1.55472054355903	1.22477050495126	3.16893431455647	4.20208337338528	3.17856481703122	-0.178531373156487	5.31581501336265	4.37768406924297	1.47207026584118	-3.00563793668825	4.43252085495475	2.68400578899958	4.27108086211278	1.67227640373238	4.36666308470023	4.56289789511174	3.86553573364515	2.83623716335142	1.5425179075163	3.23825887349574	2.70464246191977	3.47850415617186	-1.64750729743603	1.3130211658459	-0.0142558625979285	0.467445334245608	1.36784693366633	4.59206104449635	1.81113700069483	-3.09109671237697	2.8788922122622	-2.26076213531419	2.50058572651671	0.888343879751816	2.55136552975372	3.50217485292984	2.01215543441024	4.17181904869998	3.30358510369566	3.8056747883409	4.28967021880015	2.34117135538086	4.05347520849022
TCGA.HU.A4H0.01A	-2.56844603766632	-4.06443347468982	3.14620472987731	1.40458466176654	-4.66625292373868	2.89425631494833	1.70366628923281	1.23385897510171	3.3475845226829	4.34839217072941	3.34600761132279	-0.0161407678195387	5.51461857763525	4.71427245857105	1.37343815547558	-2.62410226562219	4.50159271272207	3.27198994923093	4.35035180162803	1.65399500017605	4.81237456022439	4.41942182833565	4.07331734597446	2.85594683953709	1.57383671070554	3.32171333296304	2.80971617470137	3.45987627256041	-1.51947148914074	1.37020692247098	0.28935685179861	-0.065309265353739	1.3103489687916	4.25613578126645	1.89975199549199	-3.23436421610586	2.64127656642698	-2.17362706608673	2.51198728677683	1.6208866009954	2.48345292151664	3.22732572353534	2.17675683799041	4.06741224715331	3.63609327017246	3.78127079812932	4.42339323466632	2.3149675611732	4.1760095549265
TCGA.BR.8677.01A	-2.00191552848411	-3.35970598174878	3.41902830857277	2.15397808478035	-4.55508963184227	3.50952491422269	2.22635943235159	1.81721368119673	3.58132336358995	4.4441320387643	3.44505708664166	0.138865345939476	5.14271777069723	4.00477666105768	2.27259611965876	-3.65606134177247	4.53346703213441	1.86350302853045	4.47294092255696	2.56872692442301	4.63640721447496	5.33199793108698	3.99652543747787	3.00770116395172	2.07879838270143	3.11335372639081	3.31193153045723	4.01513053478796	-1.66438793939509	1.45442633329235	-0.527956144348077	0.895943404774109	1.51953640511216	5.72095588703494	0.789893481365381	-2.44395749500349	3.69566401201243	-2.14013669168008	3.00841664415345	-0.210952220281087	3.01505883767895	4.69303354846942	1.68227851479668	4.68280315633395	3.5287758170431	4.06026571062896	5.08382905380874	2.78940938439787	4.62152558525852
TCGA.FP.7998.01A	-2.78234276408083	-4.29717307476981	2.83966705696388	1.20070782369068	-4.79081371570321	3.04960383303583	1.83972967524082	1.21700841567209	3.20420486845354	4.18127313764523	3.14752145212342	-0.285668588466275	5.08673810536685	4.34796905560442	1.52205786072249	-3.11635493475657	4.22497304465051	2.59511442096261	4.18725913348422	1.52782014968869	4.1487730502428	4.45522021415163	3.86526027266946	2.97865121768922	1.40559387078001	2.84673073627845	2.74328863595738	3.3240635050426	-1.75744325303232	1.30450304100269	-0.37375515079842	0.242954970685969	1.30070906876026	4.27295380026483	1.6241302155943	-3.23142344316866	2.90897605530788	-2.32125094555115	2.36755302241149	0.545663888524738	2.29843520363317	3.29164516417666	2.02639645620444	4.19195538403964	3.48375903307985	3.77434886524449	4.01850711875715	2.40420960338901	3.98098396273059
TCGA.D7.8574.01A	-2.1034401901752	-3.59882996633389	3.37582584667259	1.87325165655764	-4.41881965803009	3.21487425108105	1.79923075476887	1.54534326743766	3.72378589668486	4.54537051088595	3.00751578406869	0.0118095654568746	5.1281680625339	4.14687136335117	1.65513306115634	-3.0964208264872	4.54001811080072	2.56351473025383	4.24890627375161	1.99110312856291	4.57716580537485	4.81935528057342	4.22979327028936	2.63239963000946	1.92522388970157	2.80474363941622	2.9430403535304	3.70242362359355	-1.52675397437522	1.41645090224941	-0.128168083639697	0.333510138244837	1.43071858844625	4.7118070680706	1.63033069091653	-2.62202808082258	3.029669707595	-2.01672286715483	2.94779341876757	-0.336550863039227	3.05953295803638	3.70459260403013	2.25191892700223	4.44284828079618	2.8828505073275	3.8090598696966	4.42867641781958	2.55288130874931	4.30468411556976
TCGA.VQ.A8P5.01A	-2.53921990536936	-3.89115049404667	3.1059210229637	1.65705164597226	-4.58066721844735	3.3972477364027	1.88572135976409	1.45320818489596	3.69961939630706	4.16512565693551	3.22048085536589	0.0873344840843169	5.034937039563	4.73222962200968	2.0278518607355	-3.23544518620221	4.40055713682286	2.58586421210409	4.48977891245638	2.01713515932618	4.49734533069414	4.75539999338659	4.0315717985646	3.18240086170939	1.96711764924694	2.99395136641749	3.09263317689339	3.67178679142487	-1.72349577761245	1.43816521379114	-0.490732678657647	0.79826646049338	1.38274051740478	4.7635647778905	1.57359967727802	-2.86035951476289	3.42739345054	-2.17042172753709	2.62200216270662	-0.476120631738915	2.47346988432665	3.8103213655616	2.13539172819835	4.39873152569544	3.80368193950519	3.88900028228301	4.41841025790825	2.75645868084654	4.21888090612629
TCGA.CD.8532.01A	-2.26135174432848	-3.60800070943343	3.28244015632017	1.78691329278641	-4.47788848633008	3.30198931061265	1.7139324145813	1.53273753315165	3.7789713210773	4.35944792747902	3.22743213039757	0.142348524232106	5.26040589189016	4.64022350085908	1.88770543221501	-2.9938021127856	4.64221134362657	2.881485119437	4.4497926695136	2.15614468514713	4.9147458369255	4.86622215491982	4.23174247370532	2.84356869589569	1.92363668075105	3.2951208212756	3.13546110021478	3.7486677637147	-1.51036623403785	1.50171747679777	0.119013090286296	0.352210674244152	1.42996940432078	4.89262548256801	1.71529252916601	-2.76333072578192	3.15650318493001	-1.96837139228753	2.90558656000066	0.356188410202835	2.74622064000708	3.79747738400842	2.14620168148985	4.41230283069426	3.63877119425575	3.89932014090655	4.78663833858167	2.67271229376711	4.32398779930788
TCGA.VQ.A91A.01A	-2.25087497779146	-3.43399875975821	3.57918728692397	2.12558676050198	-4.50265864075872	3.54052623391817	2.80200479966972	1.9655008403328	4.00905994283754	4.63611169536527	3.348912423444	0.218154326919525	4.86410889041292	3.94820869672004	2.20629527352484	-3.59121335570097	4.37434111867431	2.04747519225152	4.34964106948061	2.36710473035378	4.60738092299879	5.1871535847275	4.27118436689589	3.03525942211534	2.27373624042867	2.47819701455422	3.42485309130727	3.98959009816208	-1.70030214623828	1.48042547464469	-0.85218413134146	0.652612936142416	1.45292083528874	5.17919753785825	0.565734305925158	-2.38242055664599	3.71794790241999	-2.12646942992837	3.16969515203328	-0.825427023437101	2.98330209986225	4.38795469505438	2.12214471262782	4.76698476565959	3.06922701203339	4.02809955241296	4.58951657607841	2.84396373100288	4.68750472585074
TCGA.CG.4466.01A	-2.67809667893867	-4.04831089717679	3.19740676824548	1.4576439223749	-4.68942658095404	3.13817183638411	2.2956034328153	1.36532462994045	3.46990445924575	4.32046962304351	3.56137456011008	0.188417760739624	5.37334858978468	4.83876911396884	1.72580651431869	-2.81095678575507	4.29438770908684	2.85072989930394	4.63609314139693	1.78689519128926	4.64599567068689	4.51985908068903	3.99436428175864	3.31807986989545	1.77922028225361	3.0632105785	3.0012461706565	3.59495383225678	-1.6882469773035	1.38641209297315	-0.190834674336424	0.40371632851006	1.29590669929518	4.48641235120662	1.5781144185752	-3.05502406305327	3.1208528263814	-2.30454813754441	2.5332820011434	0.959025403385154	2.39411166688021	3.55557243214221	2.16167929992895	4.19449860063642	3.72727377171082	3.89301276441902	4.32586459644888	2.51476192229518	4.32051500672295
TCGA.BR.8369.01A	-2.50101337612949	-3.96551912148903	3.18237992241784	1.66292212869451	-4.78930125829183	3.08934880413684	2.07685893885461	1.4290199547375	3.16155658511955	4.30492343284664	3.58930002885751	-0.0334781789623424	5.4088703531031	4.32419085208731	1.78298537816344	-3.23176686722298	4.42444815362118	2.54086247967223	4.35987704450856	1.97575704297576	4.64722260959951	4.73953938496166	3.83997662777748	3.0811891580655	1.70619359703988	3.31303370095473	3.01063146116657	3.66783080641022	-1.67373048422347	1.34097945133384	-0.309225206694147	0.439835812287474	1.37343547695361	4.92940993838413	1.096252912862	-3.12914784795627	3.17632207086221	-2.34467824992734	2.49136265294817	1.42253323596161	2.50884542142457	3.9813959249589	1.74003872154821	4.25794487592974	3.90236470575064	3.9316264853468	4.73775435504771	2.45083646926442	4.40758895930627
TCGA.D7.A4Z0.01A	-2.25757587439626	-3.53264041516742	3.5765381062686	2.03283856995948	-4.54249092265379	3.34471049240972	2.48528027634989	1.81398323187081	3.83839217649184	4.65576776289583	3.42030765325268	0.167646880378045	5.1237651615095	4.11383873812741	2.01165854951263	-3.34126763325066	4.49383914023246	2.47610550478347	4.30839781208009	2.29544625280979	4.87750087552465	5.00582597850533	4.27542434361931	2.91171346300569	2.10467250925779	2.77480867549124	3.3333798180557	3.88097197354966	-1.57535020956572	1.47041924336595	-0.503018780802944	0.210827084080797	1.42046887031926	4.95894578842721	0.792958249529674	-2.67994601393856	3.37263625511284	-2.08562735745628	2.98551211380889	0.213415324655192	2.92157394058569	4.13642260290471	2.04509017005114	4.57326514274808	3.5124463598274	3.95195170812827	4.81519705687878	2.71049062029478	4.66446215419209
TCGA.CG.4444.01A	-2.83581970828999	-4.32235407683831	2.8718004210895	1.21291316654421	-4.83196885206001	3.06390896807909	1.95708320972646	1.26197005082311	3.20865437848156	4.22334801111789	3.21511798375044	-0.301673417589556	5.06660734348569	4.30750367358351	1.59312371260403	-3.20100489374072	4.2074697921983	2.58986520713657	4.14318045879083	1.57929516534694	4.21724767910406	4.46700547351487	3.88098724060781	3.01171246870975	1.40297535696564	2.7806736163723	2.82495681791739	3.32183410304633	-1.7612453036505	1.31183280227803	-0.508926741765489	0.0823489977986842	1.28810826380971	4.24805390898726	1.40351889526629	-3.30243484602203	2.93538572470083	-2.32853998449178	2.31581408639212	0.636506469999101	2.25275135973124	3.33470366387521	1.94616305536367	4.20927836250317	3.74957623063905	3.7766695663971	4.11919415414495	2.44064570292608	4.0571915759359
TCGA.BR.7715.01A	-2.2862200292963	-3.73333089859963	3.33357702307256	1.68210212041817	-4.46816730992064	3.41315949583918	2.18325122752565	1.52021671822201	3.69032545750825	4.51203662450179	3.2864637011645	0.217358295397298	5.15988280220594	4.61735617581732	1.99211145798155	-3.03712616430745	4.29621852633943	2.31098189065518	4.71395597969465	2.10765940231723	4.49452222494077	4.74663882582209	4.11057143610476	3.20305309610211	1.87223133684504	2.58216315965661	3.07586574482507	3.66342906809595	-1.64709471818846	1.44676503982277	-0.407967839895737	0.367042080575091	1.35125130757697	4.71295906812151	1.63013844510018	-2.63154749843034	3.24721940946245	-2.0969688741082	2.69976399742339	-1.006831603741	2.84242109272583	3.74134935509709	2.11174548911898	4.42102668017271	3.6851438338479	3.8301919465765	4.47637262724461	2.76567216620576	4.37245368035718
TCGA.BR.8590.01A	-2.25515411182399	-3.56135762463607	3.18390828630157	1.8290115642137	-4.46579199739554	3.43286911661658	1.73808756328818	1.56146100497554	3.81560961911599	4.20473524208547	3.1710858746542	0.163120650007015	5.11857133041881	4.6150867249784	2.02525647039518	-3.16848398597477	4.60082169878818	2.59375884368173	4.51719939929833	2.18902144667957	4.6911474262878	4.99679401618554	4.14102760426786	2.94995996286801	2.0273137463731	3.32320827981042	3.14372949390953	3.83118639463349	-1.61758934196792	1.49837794640851	-0.0308599974685615	0.895675470277592	1.47191574806394	5.16848607924904	1.7201836048443	-2.58100603402181	3.44093484563372	-2.02316269964836	2.99758748872872	-0.196924420627231	2.71821942565604	4.02117260436007	2.16498060058592	4.51012730073975	3.33783735412402	3.97380008374529	4.642211030586	2.74457413236661	4.25792600620815
TCGA.VQ.A927.01A	-2.51926085103836	-3.93040429927612	3.19950781413568	1.62145241870004	-4.69432402035009	3.15332594947679	2.22923901297713	1.48120581610625	3.42823748923677	4.37909452620753	3.38224355028374	-0.0116480115378907	5.20060093703075	4.25136832194888	1.71987436092065	-3.17071812363375	4.34883556908323	2.50713092039329	4.32722279889563	1.85974091002446	4.49321330146202	4.71836545079263	3.99243752477594	3.01285742012863	1.76529636257498	2.95778696269226	2.99459162964743	3.64470558756091	-1.69047847002527	1.36221294397379	-0.353204948272734	0.429892520782712	1.36545227973019	4.72648543360823	1.24166532436566	-2.94415330850082	3.17561434912328	-2.27901532525107	2.69161803540427	0.728147040127897	2.59584554371705	3.78965373535358	2.02858017789174	4.34460304083603	3.32409788985474	3.90690599021373	4.37484935584541	2.48844697905838	4.33688873037886
TCGA.D7.A6EV.01A	-2.9283690121472	-4.32037434759812	2.96278439851785	1.23387064194184	-4.84382987475318	2.93242280770448	2.09244122227857	1.21844231212383	3.25783754253512	4.15131683182687	3.47939698092263	-0.0667677015830792	5.33659028375216	4.70888179293801	1.46763510654696	-2.83997590548017	4.29109314696721	3.09221690816062	4.33072730386568	1.4991088551148	4.53269301113845	4.37201020759832	3.90072542850536	3.16494980779474	1.57296182552814	3.23229344106411	2.84437897019247	3.42976391823245	-1.72718209752535	1.32012145202971	-0.15000152513141	0.316878916523748	1.27256520161002	4.2307645097669	1.57141603029768	-3.36790593629598	2.93288166586161	-2.4050560119822	2.37609042256141	1.72594215103688	2.11262823927663	3.30911019525836	2.14990588704149	4.07402583878394	3.63237732434514	3.86238388903967	4.10871935055759	2.32258709281881	4.12805551163883
TCGA.D7.A748.01A	-2.19185001126147	-3.93084486588855	3.03843100166043	1.90643043002534	-4.66871074695117	3.32660609340145	1.46888021599764	1.44787028820934	3.13569788947909	4.25816433390753	2.87872494649243	-0.469137827489813	4.80027067918299	3.65285997163715	1.9653682392683	-4.03389017578189	4.34404414757702	1.62722629434818	3.92045490017977	2.07808164610948	3.82145078338001	4.92516139229848	3.70674011074967	2.74710612634433	1.77516851996311	2.52372911758446	2.8206149458426	3.57881729746941	-1.79605777057249	1.25962638287934	-1.22385869922238	0.849215786998539	1.45687051359694	5.00916106211796	0.92633097719621	-2.89648712096041	3.39203223813794	-2.2979043372212	2.3245633055652	-1.67441438168132	2.88054074344925	4.17169550962359	1.57962551634481	4.49457049011762	3.64879551095862	3.74549906642654	4.49040696014166	2.64877224949989	4.18236402680321
TCGA.VQ.A91U.01A	-2.23280115606295	-3.644630153372	3.41836788262176	1.79170041027324	-4.4761942160985	3.1116494764824	1.88815621206931	1.52236334744385	3.7251256831953	4.55560552040552	3.226118001182	0.111202221181624	5.34044252274573	4.40515552461711	1.59232076993955	-2.83709948834515	4.60624128860892	2.99045157036932	4.32583419201985	1.97123072654013	4.91303828599104	4.732608485727	4.28987577180957	2.69271322551008	1.88472681243063	3.1012045019713	3.01805379451577	3.70065219400511	-1.45703194424098	1.44832009189091	0.181352101445112	0.0539765968117267	1.3976399463144	4.61111195114504	1.65993035542897	-2.80526881971177	2.89765941263413	-2.00727336015948	2.93160467757196	0.764501305937087	2.89533884075221	3.59448812904851	2.2681735454493	4.33914056002009	3.19942615107728	3.84252709907519	4.59860961867441	2.49186943561389	4.37666333058422
TCGA.IN.8663.01A	-1.85831028659703	-2.58652435061625	3.81621991160128	2.58813552306316	-4.12252663959771	3.79601132222289	1.92726471980749	2.13655298386495	4.7445036893482	4.36377955929466	3.47925221457193	0.828298317295389	5.27462222086348	5.26598851947023	2.64575331193278	-3.05206164078328	5.15956577215738	3.35620466424901	4.82485741066124	3.18407139514316	5.9113202368157	5.64692556303964	4.7230806626332	2.94053519660614	2.87926015368484	4.05473705555114	3.93006570266837	4.45713151332771	-1.31980927226049	1.82441290706322	0.494582026212504	1.01978035420175	1.62435674463046	5.92010648686441	1.47766506690227	-2.07294662862058	3.95412788503098	-1.59348035900701	3.73547914797499	0.224512553637222	2.97954835764944	4.76004127474609	2.41934045624114	4.84749720923985	3.89691651856232	4.24288448015278	5.77514501358006	3.1760465631967	4.81703522853402
TCGA.CG.4477.01A	-2.59863902581131	-3.98214881707493	3.19343408428771	1.67026491129135	-4.711266152169	3.29344446976143	2.24022578980219	1.56038783490585	3.54632861577343	4.39227025836275	3.28618171277133	-0.108867868059294	4.96400495747747	4.17213137601966	1.9493532484219	-3.48487214821355	4.30243866602789	2.37071258943782	4.18238363344388	1.98833591679479	4.44313996676928	4.76406195248895	4.03451670308229	3.03974918231102	1.82184924743579	2.63632990712355	3.12977139362387	3.60812771105948	-1.73187200701899	1.38445451960655	-0.823185056470764	0.281114552470911	1.35578058805462	4.63216408329009	0.911220664278572	-3.01660092677765	3.31379129711537	-2.2410586056222	2.55706553072608	-0.0791480491991372	2.53328170304888	3.84467224534117	1.92701412577546	4.44035774270272	3.85053723866283	3.85832447666998	4.46532979524006	2.67021380225295	4.37331709327826
TCGA.CG.4460.01A	-2.38014256552112	-3.95793840195975	3.24489766720921	1.5295654014974	-4.5550553350689	3.14569443108775	1.86396561123066	1.27845706936775	3.37716600057285	4.41478892753341	3.36275739614084	0.146368325304802	5.43500097803416	4.83099040341446	1.68725722339155	-2.76468300325569	4.33665985857546	2.69339719248335	4.69197937024353	1.86419064351635	4.55336625564309	4.48850940871932	3.97359148913686	3.17360428742364	1.71501953925327	2.90599225591921	2.84528698660303	3.52745064464255	-1.60580345417825	1.37121309203853	-0.137616325981488	0.278302200201145	1.30596573567991	4.44360735797579	1.91598739144192	-2.96010574902402	2.92731636718766	-2.19870819744349	2.40750165335197	0.110746491650708	2.69176740068959	3.45824926518435	2.09540773253042	4.15394936052718	3.85692159922735	3.75763134995877	4.43049580317111	2.53850230026049	4.25878027700155
TCGA.RD.A8N5.01A	-2.27756993917713	-3.40891079295914	3.6246264821538	2.17522623604815	-4.51643556591259	3.58445216478906	2.9169727243361	2.04713205590145	4.07603695041147	4.67414715595284	3.37910229351454	0.219909939687611	4.80830159220281	3.89488943565618	2.29369487701297	-3.69012213795061	4.37386425728005	2.02363433310622	4.30318031292536	2.44915286460371	4.66671104807759	5.24672225430506	4.31392780844959	3.04585394433926	2.32024549568391	2.40673176331018	3.52274066225586	4.01912742964625	-1.70402915924965	1.49926319589085	-0.976681639356396	0.574745529735937	1.45503848870659	5.2021617279	0.339394810164043	-2.3894551803558	3.78616591028687	-2.11247800651926	3.19134820222378	-0.883837841094158	2.97165875708432	4.46667160109294	2.08722891042302	4.82261996632237	3.20968067918595	4.04421941003664	4.67223978944952	2.89970859873033	4.75703675190947
TCGA.D7.A6EZ.01A	-2.55113098395158	-3.96007908995661	3.16594274623007	1.41899341778474	-4.61568256571161	3.32282277620104	2.33410697927424	1.42355482119017	3.52160920736567	4.40344850913154	3.42686599534028	0.170377478547053	5.21620809714944	4.71685630346501	1.89893938702414	-2.93553801105104	4.1924859911706	2.4020198376276	4.73986720485647	1.91037864080973	4.42873511390879	4.62340834780617	4.00729419463828	3.34999716334073	1.67776338452982	2.7032663252687	3.02833385852769	3.56205082067977	-1.71536254087485	1.41692137866846	-0.333093001509813	0.310467771225944	1.3041479147079	4.59624063387322	1.62867108677672	-2.83471193767837	3.18761517657781	-2.21317386429949	2.59227465296413	-0.178375667586549	2.55438764535408	3.59793418795094	2.07153309585666	4.32570428212878	3.7422625847834	3.86340975604563	4.32482790427127	2.66795598256324	4.29345166342209
TCGA.IN.A7NT.01A	-2.05538128174437	-3.03197398496913	4.07879069884676	2.59704991934266	-4.35639260005481	3.57321137285441	3.11783298790836	2.23016695675481	4.38053427513854	4.8284641013213	3.64225135694233	0.615884256532516	5.06747873632182	4.17675207687237	2.34496856436544	-3.44055604756839	4.59544827741169	2.48685635984426	4.50535789307571	2.7207503060087	5.22942663771048	5.34167975480647	4.51388339986899	3.09390235579394	2.81482477642775	2.72643248770759	3.72637995640553	4.32274929752779	-1.56113853718554	1.5664208313293	-0.746776400034987	0.767932096853939	1.49009278025889	5.36223314724601	0.272692128149723	-2.20797966508911	3.90350741911308	-2.05345063569896	3.42244577131752	-0.220934507017922	3.1958587312397	4.72231160537481	2.33327028711822	4.82053555884974	3.16449247422233	4.13163543772501	4.99728871898582	2.92532529645907	5.06893154312745
TCGA.VQ.A8PD.01A	-2.11751647513026	-3.3451441631889	3.6079393959104	2.10684269555882	-4.45607174713779	3.40958744910036	2.37824418886869	1.8680961376866	3.95972333980135	4.65332164174707	3.3784672496816	0.244593278116594	5.14919798529135	4.17312455380339	2.06470316733693	-3.27826129338281	4.59825551936017	2.51463289013301	4.38073251410122	2.41617544547673	4.99358405284963	5.13101885462611	4.35296729223254	2.84059145337054	2.16028938104347	2.9378624995971	3.38525214535577	3.96139870599921	-1.51943518564878	1.5225247005321	-0.261903905934967	0.283987850214206	1.46290900995604	5.15106054621592	0.965664474634272	-2.51163517680959	3.40829780329044	-1.98036785888157	3.17248009810911	0.14304414257206	3.02497186798204	4.21957799859211	2.09369383092775	4.63736721158182	3.37390841526281	3.99134707186214	4.93941972465641	2.75738653796513	4.6678357373951
TCGA.VQ.A924.01A	-2.35767750797557	-3.68314586768047	3.37410377125278	1.77708553679622	-4.51523478124755	3.21697279819923	2.09969143605388	1.57972732834893	3.79795327427452	4.4886863377683	3.26735200227656	0.137411596397184	5.20804073473766	4.42245597276649	1.74313207767698	-2.97917086881059	4.52700379916233	2.85307155472857	4.35665358446303	1.99622244076947	4.82314315670393	4.78412162143095	4.26574092620763	2.84448936025066	1.95396530164548	3.01134058734057	3.11075356721088	3.73558324716491	-1.54722534189273	1.45859733245211	-0.0567990345671587	0.256561793171891	1.39515120286239	4.68140969516032	1.48379783954238	-2.77372121162908	3.1173044186225	-2.05957760681963	2.9460586363766	0.504615444453644	2.77307198970944	3.71013744698023	2.27004458895574	4.40991019869508	3.23413110981035	3.89558002041425	4.51650235241768	2.58027502212831	4.39172441447178
TCGA.IN.A6RN.01A	-2.68926185133422	-3.99569104915229	3.24745639073094	1.60493341439381	-4.72522524735513	3.09608827390713	2.3364453641335	1.45216329759331	3.52191851199902	4.3053322822257	3.57413335881612	0.14268093725248	5.33237041053005	4.62466262316668	1.70715520285319	-2.96274163643375	4.39012039322162	2.94483353795656	4.43340985983302	1.81395611982197	4.75138392608259	4.6122964666239	4.0324109429233	3.17939998535297	1.90256550368179	3.21211430791899	3.06940759879804	3.68770323762132	-1.67971426603125	1.3831712623661	-0.234877867379605	0.502422793486909	1.33410764406031	4.5999835671436	1.2889672093311	-3.08419954708551	3.20424206219986	-2.32522230707809	2.64712946784593	1.3999962850885	2.38639670901974	3.72250846587451	2.16908668571751	4.24592125694502	3.54635588635972	3.94967604184779	4.39042314922273	2.46992201932135	4.38938248352271
TCGA.HU.A4GH.01A	-3.06293513944407	-4.5200251999123	2.76077842872564	0.955558888101681	-4.93099603786394	2.79245308553783	1.92203340916584	1.03301893884911	2.98790592602363	4.01834811780536	3.49722876591501	-0.160489836823145	5.44917148404288	4.85185690679664	1.27945792253715	-2.66430082148758	4.22966952816789	3.1933821652392	4.36482126947464	1.29219182077337	4.4008737351348	4.21330260107983	3.75493288625571	3.21281534942301	1.31643224787345	3.39217577645227	2.66141368115604	3.27139219082977	-1.75739884756476	1.27117517541444	0.0501569588179516	0.276667601614887	1.23291792072704	4.07230709497459	1.85008702878812	-3.54112256452779	2.73457065928281	-2.48724682054709	2.19029024178164	2.17759291399702	1.92339477064997	3.06211238275484	2.10814470722315	3.92088754613171	3.6645490904667	3.82918307453266	3.95177838448408	2.18173530281344	3.94653820047809
TCGA.HU.A4H8.01A	-3.06533130352825	-4.60670419217862	2.71755344505106	0.886685988263328	-4.94887074159491	2.61738404511724	1.63255775653483	0.902285497449842	2.82006091868108	3.98102035454403	3.46524003893097	-0.231798699874349	5.59464721021031	4.9314110388659	1.06316080376325	-2.5039998279625	4.28867881793003	3.44474759010746	4.30177112203103	1.17296438580281	4.44352238066531	4.08717585931303	3.70838049291915	3.10278544447491	1.21858090258283	3.56167493312895	2.50738420840423	3.18047052253344	-1.70580591398654	1.23232405840578	0.251963294777761	0.166375454729995	1.21624678999131	3.89227190325678	2.06530722557458	-3.69008163140992	2.48622893774472	-2.50358526704984	2.0434265434414	2.58842405730304	1.89452925001515	2.86133945402903	2.11844361684348	3.77803261689493	3.71059547529963	3.76404351649749	3.93505906812824	2.04038097016337	3.85590678276579
TCGA.FP.A9TM.01A	-3.00728096674383	-4.49155017625893	2.78469837009447	0.969244582602018	-4.91316810671986	2.755754112056	1.82077912660684	1.0231999071538	2.97050054010731	4.05695316315802	3.47860080778585	-0.174067807618199	5.5050227285874	4.84019605162285	1.23300513969845	-2.61240378051566	4.27947163884943	3.26283094815809	4.3432414373919	1.30703925615175	4.47491091117736	4.20914471305794	3.7837243214701	3.12864167980609	1.28138778851719	3.43901551027804	2.64361899495258	3.25936974214151	-1.70902144551729	1.27656760295531	0.164985955119119	0.141589236005866	1.23699691840382	4.05577634700647	1.90753890515536	-3.55359198556533	2.63459303338989	-2.44341599910913	2.19573769583907	2.28159055434207	1.97823532410439	3.02200667724881	2.0913473671124	3.902374531725	3.70360812964873	3.80754625402023	4.03096293399893	2.15741714719564	3.95049664380758
TCGA.BR.6852.01A	-2.15931225779056	-3.48308936462906	3.52515007666901	2.06817224550861	-4.46240951311567	3.3750965938566	2.2236039694138	1.77961133550511	3.89699347132298	4.60492124474327	3.20342654379494	0.112401211976869	5.02590541591819	4.07290942188745	1.97716978242555	-3.37788755023235	4.53438188299112	2.43019632372028	4.24708975547237	2.26617893852933	4.75190368534897	5.02579113108791	4.29087856698239	2.78482525717201	2.13992799489398	2.73303165788855	3.24840740847685	3.86835473317838	-1.5694907297727	1.46799824016357	-0.486435798656593	0.379174933864997	1.44943361495622	4.95648621523668	1.0224699728411	-2.57472142610057	3.36723536885423	-2.03140185540301	3.03360987727081	-0.378747871585669	3.01539021689924	4.08791384204785	2.13748303744288	4.602428422085	3.24734314456217	3.91347761691101	4.69502145418484	2.72479853446262	4.55112986804032
TCGA.VQ.A8DU.01A	-2.47069074563529	-3.91547224520534	3.10458099682103	1.48322860182492	-4.56476511571959	3.21640080735457	1.98974040689931	1.3868712652008	3.56622630376442	4.33542631940608	3.14936003833879	0.0245237815530297	5.13166151213824	4.47283890708979	1.65965274533326	-2.95332947647309	4.32705615388873	2.55089029064375	4.45855892711044	1.76064986876823	4.35090688765038	4.63894566757438	4.06016088533999	2.98740974929332	1.7127079018683	2.83921245488583	2.87916223623423	3.55922903105858	-1.67423189424945	1.3911787777913	-0.143707545327396	0.474723382690168	1.35694556397409	4.56178618670216	1.80961881197432	-2.79110283144704	3.07536374424093	-2.16894549603718	2.75621262310039	-0.0722945857697592	2.64856295736597	3.50331137031385	2.24805914414113	4.3343629700279	3.0514943107028	3.84230317062148	4.12744549645997	2.53481219709317	4.13929559099953
TCGA.CG.4443.01A	-1.45937691902381	-3.15158987392878	3.7756284361457	2.00472711004733	-3.94247740772446	3.4158209503024	1.3235906596553	1.43053440555733	3.96392676096027	4.82807738274675	3.11583211737761	0.610197962274991	5.67626065848139	5.37107598521438	1.90077776906283	-2.25496010929546	4.67888521665315	2.86456714326359	5.21113917793596	2.4801494494378	5.11316773040385	4.68671935110768	4.42450128753021	2.93051789869713	2.0564912923784	2.80948818136164	2.9776297936998	3.74560352829273	-1.22272570683198	1.57249671358839	0.555061974320076	-0.0750372517749067	1.38363983010939	4.63739321850374	2.75037848977492	-2.25088391071649	2.73988102953081	-1.65179846885201	2.81169398191185	-1.96811576438769	3.57328034637148	3.45120879441018	2.36173613466098	4.28173780650302	4.01091268490169	3.63391847391464	5.06025295071143	2.85302608504621	4.4456090805076
TCGA.BR.4257.01A	-2.16905237452676	-3.51367883319974	3.41887942557178	1.92964567033198	-4.443826437822	3.37338472926117	2.02333522852615	1.73148647347538	3.9132858593692	4.60121615967695	3.05852438292895	0.0175389907317163	4.97979196719363	4.07254471835427	1.92285790317441	-3.31612461602877	4.55456492249046	2.49296285787237	4.18508461349421	2.21388111915726	4.73642291800269	4.99565959721277	4.34826702871255	2.65845081408641	1.9698534840574	2.70176285593312	3.20574713072049	3.76265233640403	-1.52872928310057	1.49199090593101	-0.320332893138548	0.100177924639096	1.44414809142777	4.8380534233446	1.23835334419765	-2.60214067583141	3.20779789211081	-1.93084170909113	3.05204573576852	-0.515293850818693	2.99893975766272	3.88429537502792	2.14301308819896	4.60251153668103	3.27570240304416	3.8641505884399	4.67674487841325	2.72921367013232	4.43429493994789
TCGA.D7.6815.01A	-2.43099139401069	-3.88694631074249	3.09458456534041	1.52375818424805	-4.53439191837568	3.15686176497764	1.68865138227428	1.36475617445358	3.6200118038088	4.31371422386983	3.02276027309699	-0.0519612296885121	5.1327549950344	4.45593321128907	1.5719415832519	-2.93236568504349	4.46366117693397	2.80047107711449	4.29618639570185	1.75068513134989	4.48488897186583	4.63403872104733	4.13939740852614	2.77419188715391	1.71912488582679	2.98712756533379	2.85500127198812	3.5397497936568	-1.59808173702364	1.40594218781434	0.0169812691637192	0.350929510802305	1.37848228254144	4.48768229311136	1.91321371994322	-2.86037883893018	2.94911496341384	-2.08295081532661	2.78486282961515	0.133484697975844	2.66576907826982	3.40953058677695	2.29595055405468	4.31517877584712	3.05793243316164	3.80665582275545	4.20385767315807	2.50061703728359	4.08399246920819
TCGA.BR.A4J9.01A	-2.60202910957582	-4.00931216095001	3.04668025636176	1.48700614574254	-4.68411068825068	3.08605590971562	1.74794370048776	1.31349579669715	3.42856322768665	4.16779330104246	3.329125636553	-0.00598481764403402	5.32662339844087	4.68901190943168	1.63804004713309	-2.9235671812198	4.49045280311099	2.99020843368082	4.37541872790051	1.77761637519862	4.67196773864517	4.60084820912708	3.99650515705109	2.98289834585234	1.71334636972966	3.4012437627499	2.92205278973509	3.57494137404875	-1.6320039424161	1.39063600698009	0.0448904752015062	0.471351183947642	1.36189488015119	4.61252415914871	1.73470778353963	-3.10753766055224	3.03480060323323	-2.21371832974257	2.59941505319504	1.18340062166025	2.38902921522669	3.56043470761546	2.11744339426962	4.2068816014577	3.59751064626215	3.88265441203831	4.4263648220708	2.4557451867242	4.15747531358693
TCGA.BR.7723.01A	-1.26926336712519	-2.89522098990902	4.10177328724407	2.33144142360411	-3.85692087478216	3.9609905485416	2.47080960639028	1.74346293903679	4.06752097476726	4.98706042515248	3.56917672601655	1.09930921024433	5.4931910254214	5.53520960749977	2.73008141208109	-2.74005105709184	4.21823412526736	1.54997852258544	6.05838986949719	3.11413448255544	4.69064341952208	4.98900821319054	4.18884509811291	3.97543591867557	2.50430460431221	1.96321228411628	3.33176118162244	4.06416934701065	-1.53292518617934	1.58495916802266	-0.638425174538331	0.822141256401226	1.36526377203194	5.29937265992245	2.11283562626872	-1.57379380910892	3.69077865766304	-1.87681692264233	2.71515991161452	NA	3.81946378509128	4.33878402733224	2.10174126242729	4.57162039700275	4.51866916121376	3.77690136404013	5.14706723752393	3.33542054533545	4.87926871842466
TCGA.RD.A8NB.01A	-2.60841417799892	-4.00329264932626	2.99417153584853	1.51011625744925	-4.68044332910356	3.18424245679177	1.7829076063911	1.35845665424551	3.47704385951422	4.13046606145886	3.22678737194515	-0.0631193973740336	5.14977413060928	4.54345092436	1.73743122603436	-3.1244729493499	4.43832760443467	2.74849204081686	4.31701723087824	1.8023162516268	4.48996769032276	4.67631693391022	3.97525410526796	2.98925924735523	1.74600637481812	3.23506660934052	2.94300348920434	3.58534404457293	-1.69606497757148	1.38806092042597	-0.18761670855988	0.635926746273584	1.37987901190946	4.69111884765045	1.62570468713959	-3.02400750226628	3.18296147296882	-2.22314142172813	2.6329476714557	0.62610226617003	2.3980296484946	3.65637215975465	2.10306664888084	4.29917456953491	3.47823177949731	3.8924593420453	4.33067626164982	2.52824542426991	4.12313974078402
TCGA.D7.6520.01A	-2.77141876257811	-4.15674322100862	2.58345106848961	1.22446086052874	-4.67253418859643	3.31639103111733	1.06373425057831	1.05557918439786	3.39848444403642	3.54888099711577	3.21168124172748	0.0567560181113596	5.26393226913701	5.61405515192792	1.92531342888821	-2.87618365123336	4.50345322456753	3.02849538013088	4.75583499901339	1.76605707318757	4.43373629910614	4.57199892555186	3.74213287082965	3.37537157455735	1.70411968555266	3.93617034636634	2.83899923428066	3.52368552268941	-1.7784487812717	1.43030154255662	0.192722587111084	1.36664401089136	1.38354028282247	4.86075276170951	2.50081749899189	-3.11176971660224	3.35708816267932	-2.23155620144921	2.38051270053139	0.446159576711848	1.94554726403829	3.5589080193064	2.13163951335298	4.13532520113138	4.07837174036107	3.92811586716753	4.31730151381223	2.65229648842533	3.7404510989083
TCGA.BR.6452.01A	-2.28949859027565	-3.66434668658658	3.36609922411134	1.8757770224066	-4.47894298600267	3.2578202773547	1.93364118461901	1.55999129733004	3.79699187806374	4.42508777216673	3.17479065377174	0.116002011387759	5.14491642084579	4.41245049530446	1.79290996487915	-3.1019984272125	4.54265883953069	2.75289379605553	4.33388562564871	2.03003110722841	4.71753047128336	4.80710567465603	4.21378256734513	2.8398711375219	2.05844488134772	2.98614948993171	3.07044076211827	3.76180130845288	-1.57450944888671	1.43971239561827	-0.219011242731825	0.526297278461235	1.41659103776194	4.73932381181092	1.51338333430064	-2.73063700518704	3.21399203918024	-2.07787238164706	2.88677221691647	0.0169170017489932	2.82237380441382	3.79658435687533	2.27290350654558	4.42241029639624	3.22359914806302	3.87482880635908	4.48829471927624	2.61727289029895	4.35754194784066
TCGA.IN.A6RR.01A	-2.77082233398645	-4.12537446197825	3.1990629440401	1.47031434931788	-4.75711520311212	3.08764728489937	2.27316388296999	1.36908345435487	3.43697141187864	4.30955542808382	3.60522731217638	0.116750632899053	5.36937210471793	4.80298202242493	1.73176389430439	-2.90377687975712	4.32624498083236	2.99356335462178	4.49326860394361	1.79243601837527	4.74943514223708	4.49274189504774	3.99749825811661	3.28412245981102	1.77869386076667	3.10905063373866	3.04803744030127	3.57053355147784	-1.67969727312581	1.37939862552488	-0.304582390031451	0.248074753697751	1.28461431029542	4.39712535524212	1.36611522955402	-3.23045717206827	3.09579632149581	-2.32536898764332	2.42225697104905	1.29490260257616	2.2880043455968	3.55306588063316	2.08685391079914	4.1657706077192	4.04514484578565	3.87997449371128	4.43432214180091	2.50347896248571	4.35936671938206
TCGA.VQ.A928.01A	-2.27676463459445	-3.538713934701	3.30041771563055	1.84681047500393	-4.4314484081772	3.50687812113564	1.99314180159638	1.61057204821697	3.92044217648827	4.29580492358634	3.29367878707515	0.31642558246904	5.14302284277938	4.81495825409092	2.14472540621108	-3.08954972619682	4.52879478933589	2.58776508734376	4.70454679232057	2.27402939558383	4.76904807574376	4.96409048817709	4.18930766770909	3.15072516968556	2.11340379222221	3.14717375026039	3.24354383803821	3.85956063644423	-1.62315921488939	1.52659474603948	-0.149455141641785	0.820119716166646	1.4367754353365	5.09728366532406	1.67501738527973	-2.53397089186411	3.50765298260396	-2.01969103257183	2.96411921888997	-0.508655731516577	2.72746841435912	4.02196786157681	2.20389989528277	4.51665050019039	3.59733857862882	3.97264606625276	4.68019311823861	2.84088557902373	4.36927131875069
TCGA.BR.A4J7.01A	-2.55057907967933	-4.16685194217786	2.83613697478129	1.26069628442498	-4.69234926305507	2.88996839756213	1.19403591579288	1.06883309071497	3.1091952562034	4.08447281221599	3.10044205337551	-0.226767658031561	5.41732318023334	4.63445639600777	1.29904197849365	-2.75454128361311	4.49934098473889	3.03776873176027	4.27267777767877	1.52406393792426	4.43464547043737	4.42159710026785	3.86910651268667	2.76184450767118	1.39176383515529	3.48313218980184	2.57913410760308	3.35602429911202	-1.59627692526662	1.31672504849155	0.347511126934472	0.343456390454245	1.34787152022456	4.3893255100735	2.22492793289592	-3.23468383237557	2.63900486727622	-2.21339862489077	2.41941831432296	1.27982711701811	2.41254770025113	3.19579732000624	2.09293773620186	4.0408559004074	3.37838692144973	3.75566550729891	4.22992655353901	2.25554634264504	3.86965951785442
TCGA.BR.8059.01A	-2.48644688930552	-3.78573498920748	3.14850529770895	1.77338897883703	-4.59734545198597	3.3989807560759	2.01930982539887	1.55256625923836	3.71667727947924	4.17634961107128	3.25806955732928	0.0852815448109574	5.0153572784832	4.5008879230077	2.03533539743244	-3.34976717227	4.44581189787036	2.48709547569844	4.4108406266596	2.06821486940513	4.51736853421717	4.89744817982954	4.03724452094346	3.10529282604616	2.03802785278882	3.09862726692397	3.14586549711082	3.77923656668811	-1.7321661163333	1.43723174473827	-0.475832061319331	0.949843494665354	1.42616500910972	4.99798705329472	1.35201282163327	-2.76571374010619	3.53605034638635	-2.19282557821543	2.79996449080914	-0.154829612788977	2.53611631073814	4.02824516419435	2.1145443028446	4.48097987614388	3.47098674956126	3.96849033366517	4.457343315167	2.72286150380899	4.28897239659148
TCGA.VQ.A8DT.01A	-2.5635858784364	-4.07399437209362	3.14961819334327	1.43262010174667	-4.66234257291514	2.88575216970812	1.67577740385159	1.20999102466938	3.32587061923437	4.31190023788862	3.35884981586833	0.00750266471742833	5.53603740403243	4.76837612319579	1.36814971801448	-2.61774095473707	4.50042236954549	3.2773036910489	4.38170440576107	1.64109279607901	4.78669353005687	4.40227155899232	4.03507738230999	2.89618213433329	1.6260592767042	3.36072785712083	2.78236183601471	3.47748811484174	-1.53511557459565	1.35604494549125	0.260464906252208	0.0902149598737561	1.31169138886198	4.27013416592713	1.93371299736848	-3.23359741379784	2.67887044460737	-2.2089454354646	2.47583823485207	1.59948222462541	2.47727774775731	3.25356919939901	2.19739176232672	4.0436922662548	3.61176305671335	3.7834559082108	4.39049597522433	2.30440350462416	4.16931064819709
TCGA.VQ.A8P8.01A	-2.2797189658346	-3.69734905830208	3.3583654296328	1.75960454294741	-4.51166239923531	3.13944000128454	1.87642009565285	1.49897769494824	3.66713320030635	4.49086832862316	3.25109284831805	0.0938378791986407	5.32238857232332	4.4419994572492	1.65274143283233	-2.90330804290667	4.57398437318559	2.91078256660226	4.35270606479712	1.9786223719226	4.84930555019721	4.73392201623803	4.22284366236953	2.77033611660704	1.86501193824461	3.11995093592338	3.01828679325551	3.68914442759012	-1.4993049818704	1.43911090845396	0.0896653713602067	0.156868192818058	1.39447102142354	4.65719568118003	1.63093755652459	-2.83989550703662	2.96551838344804	-2.04623779025088	2.85727643644788	0.696062733718548	2.82116728662175	3.64191915355641	2.20225423065104	4.33395693857681	3.33883926606062	3.85124945086413	4.60231632343166	2.51599591570035	4.35488317314979
TCGA.VQ.A91D.01A	-2.39699315800986	-3.45646098713077	3.52306834378578	2.093920080526	-4.5220716748379	3.52451837269877	2.67077719773359	1.88685644052475	4.08292618464224	4.41098194521729	3.52782537103868	0.393744413893817	5.03639613270005	4.46768781475718	2.24947088871676	-3.3583730617916	4.50229100101872	2.53351080023822	4.53634871671434	2.37046859612866	4.90420543437147	5.13645483706543	4.26702191565616	3.21427253500517	2.40289272836863	3.05075416792656	3.4950862230034	4.06510660864049	-1.68516455157006	1.52616356207592	-0.530919249475639	0.94858752315595	1.4550804197529	5.25424765561684	0.848549874727885	-2.50302618347726	3.8047319367021	-2.14023048600772	3.16359997574553	0.0812366355708676	2.70404557538576	4.39721179592707	2.23436567159443	4.66306455190843	3.3433886642652	4.11375252638439	4.70282162706353	2.84793079235881	4.65943187036028
TCGA.BR.7901.01A	-2.36869384434271	-3.53320704389589	3.16688529216531	1.98880107837313	-4.51907783392364	3.58581718635484	1.84238502701087	1.65330870237575	3.91641620866367	3.99908682232916	3.31297724589863	0.258009634548866	5.02732209882515	4.78756752500419	2.33361412198862	-3.4375259961201	4.63156713542994	2.54635436937461	4.57476879931329	2.38236620816722	4.75046365353133	5.15989868921432	4.06623735570824	3.19377755333239	2.29996373166632	3.54651808833184	3.34036168759497	3.99630233051877	-1.71912500552773	1.52449830058648	-0.341442018518859	1.42775091900832	1.50871877975054	5.48875312332347	1.41444884770871	-2.580416863536	3.86320353332028	-2.10733595885823	2.98005726479416	-0.266076747067879	2.51589052791735	4.4179025184913	2.10165813470777	4.59464172026478	3.67118632179742	4.0941341493402	4.78850000314346	2.89534825445318	4.34207562561396
TCGA.CG.4306.01A	-2.80656938185331	-4.29697279056671	2.88903383230192	1.36797524658248	-4.81970644459287	3.16125957804815	1.76992341353509	1.36636072732871	3.34794624640263	4.26593686791443	2.98818170036258	-0.498368849409225	4.80167295900633	4.02215262851356	1.74702791696621	-3.59605615006766	4.26997884624408	2.49016175129033	3.81402273129179	1.71956372257817	4.20443265979134	4.57174657998664	3.9767927097206	2.7954410377616	1.47557039774441	2.51228198637947	2.93144528743167	3.30213410363762	-1.74745299648384	1.33111363413835	-0.911389797488173	-0.132422189247159	1.31701550358558	4.19416664184111	1.04211344334594	-3.3540686631023	3.00410225414453	-2.22943307833028	2.26715384071835	-0.117756628988758	2.30910225463822	3.41618170294915	1.84405594750704	4.33875938065865	4.07996607255934	3.70951748257071	4.2692533851817	2.57853314423025	4.08072105146586
TCGA.BR.6565.01A	-2.00280487488004	-3.35747868841677	3.58102277072898	2.02507270271478	-4.29817618501933	3.33240529342279	1.96684427342891	1.69243176138207	4.02430188056483	4.6547498579396	3.10932378550338	0.251987746473809	5.18533821260072	4.37936820811559	1.82222929165721	-2.95414238933354	4.63494525554018	2.75855661092778	4.42851618989583	2.21558419178817	4.91577574603123	4.92578185050147	4.42226250088365	2.69399887418287	2.13233533866407	2.86323698151584	3.15586484408635	3.8468778354703	-1.44139666006917	1.51324357013247	0.0307112749963832	0.249728698493338	1.44495232152752	4.81145365553813	1.6472872134491	-2.44772847685679	3.12986778062487	-1.88451595406729	3.15142388787234	-0.410187290282369	3.15838494656694	3.80387854303656	2.37438347876864	4.52235272070521	3.03293878942501	3.86164129213945	4.66138613784367	2.69120940132095	4.46991496848463
TCGA.BR.7704.01A	-2.49498591427348	-3.79961556128219	3.23576691201663	1.61443037377932	-4.52171350516538	3.40851058348128	1.89938304330167	1.47420914884349	3.81392101947647	4.307768316798	3.37372217604763	0.252985441664545	5.24110425698603	5.11059327760079	2.08739127917953	-2.92752989935398	4.48186620734537	2.9190403799967	4.69453164017439	2.1696797669089	4.90553731763223	4.71494476682052	4.19170750965506	3.23394030293875	1.91156936019766	3.09964044648229	3.22503024036302	3.6625761874302	-1.58669167246581	1.52403560936284	-0.149595600178529	0.270416530770905	1.34933067219042	4.66311241735662	1.74514731624036	-2.90255040761966	3.24968287265892	-2.01542795265833	2.6329673644756	-0.0797226716778185	2.49299887217986	3.66575315516231	2.12460560251219	4.34889676131702	4.38109497897285	3.86748557545061	4.76352956853101	2.8268486367105	4.33334977873942
TCGA.CG.4436.01A	-2.6816199429222	-4.07613930366283	3.15507344524939	1.46103012316159	-4.75890772105365	3.00336074305289	2.11136654642762	1.37531652154787	3.37100332911879	4.34852367986222	3.47184846350649	-0.0289661068903921	5.35817758569993	4.4914035143426	1.57548043945804	-2.93328053625008	4.40429530347833	2.9745603727578	4.29598275276539	1.74325696612392	4.72985110186928	4.54869136057706	4.03077299882446	2.99506273003931	1.64256422549682	3.17974289755882	2.97291872914233	3.54015638273132	-1.62536211515573	1.36931029198794	-0.0991734856572988	0.0701964673641733	1.31855976302115	4.44736140406744	1.38236526087222	-3.21311856310965	2.93394688773316	-2.26587122327697	2.55578981567559	1.56599774754255	2.39455603688001	3.51475208605615	2.05179235223317	4.19392608449569	3.68957052176866	3.87080664846658	4.44379071283699	2.39798782537195	4.29986032029469
TCGA.HU.A4G2.01A	-2.91796630685508	-4.34509189747938	2.85941189997853	1.14848677847419	-4.90402358869439	3.01466312647347	2.171443036145	1.25429590014615	3.10799872641689	4.17290496590761	3.45419256327845	-0.201001600234631	5.22551423968194	4.43142858469457	1.57977029274596	-3.07390945015605	4.19115201388503	2.65902944131125	4.28717668618359	1.55619966435439	4.31691475125905	4.46595708183079	3.81067704057291	3.17180479109113	1.373240791366	3.04636893025791	2.85782673972256	3.37489588365793	-1.78468964498003	1.30909189850323	-0.330665330668181	0.194524550498139	1.27931512141778	4.38817998828505	1.36273886257429	-3.33816309709896	2.98339267832995	-2.41592832186391	2.34909556116552	1.41318812596931	2.12896409564545	3.42383803570002	1.90716590166228	4.16169507256789	3.73279887947255	3.8677826477034	4.16020894375914	2.37231805749102	4.11266523652855
TCGA.VQ.A94T.01A	-2.51231802496357	-3.94845788253301	3.13009924226784	1.51508530027186	-4.59371421665232	3.17502704502189	2.05765671908383	1.39140036407867	3.54914082399104	4.33331373720797	3.18708954030497	0.0195274546924313	5.13657119633768	4.4331968665762	1.62490303489042	-2.97959368251437	4.32099358111963	2.59318149141898	4.40925760159292	1.72601985561299	4.35686819337809	4.61716231010637	4.0452014455695	2.99493175301049	1.76113920661161	2.84700769332296	2.87693402747164	3.5743793646215	-1.68834074971881	1.37163331738523	-0.216747144696773	0.52542051983399	1.35246199232093	4.5284497169142	1.7029925309772	-2.84060452231671	3.09369865788088	-2.2196612390182	2.73207627198717	0.128388255447869	2.62017629832885	3.52495395794644	2.26518668249923	4.31628653039923	3.00698959540093	3.85041073939526	4.09088220874419	2.49805955925309	4.16869417491862
TCGA.VQ.A8PU.01A	-3.08352286774568	-4.56093630345016	2.69630049713661	0.88578656234816	-4.92305333743983	2.791777180268	1.84073953002921	1.00011498656717	2.99110098452113	3.99893455090193	3.38538577546749	-0.225352529354161	5.3737204481544	4.81065956763431	1.23223076829372	-2.67204126357328	4.20161706178653	3.1639977756782	4.31306000035644	1.22815113906645	4.28799327725348	4.18265015254878	3.7580391022941	3.16091125630628	1.25710137690757	3.29574688374397	2.60376260350384	3.20913277596255	-1.76953022128421	1.26322300054988	0.0312391043777973	0.247906097200208	1.22750560692358	3.97670102350424	1.94288987273494	-3.54139574859753	2.68360087553169	-2.47245911615118	2.17783070493678	1.95882476418191	1.91549263961605	2.95207755042419	2.147328777123	3.9215783822295	3.55798737139076	3.79568391005329	3.83206895876593	2.1757899959684	3.85875536617199
TCGA.VQ.A8PJ.01A	-1.92885436825749	-3.42329435177615	3.63306224522758	1.72074469891972	-4.12232816988115	3.6035418251181	2.12270778448097	1.47160613450872	3.9684371550808	4.71945927530779	3.43566741206436	0.761769135367951	5.5227437974258	5.68279334413337	2.19663334386469	-2.33400851749991	4.31554091283893	2.51036514300974	5.56731575675134	2.41675241951466	4.85594212667718	4.64064001045452	4.28287533319935	3.59534408813574	2.01660209557508	2.50529422856989	3.14820487394114	3.72495323528953	-1.47893965846921	1.57663182361016	0.0733756952784423	0.185167235106934	1.29953622763766	4.64169723920466	2.47241271561861	-2.26740338982561	3.13954439553441	-1.85955260347448	2.69578114026283	-2.36175074980936	3.15340011230708	3.54011154345817	2.31610256646576	4.33155507163058	4.29963155841127	3.75102459663816	4.76623127961701	3.00734567130887	4.49020363818401
TCGA.IN.A6RI.01A	-3.14164073943331	-4.6725182890813	2.68682123500106	0.856873391079522	-5.01548734311709	2.63881044913543	1.78199703401953	0.907706322294576	2.72180483947875	3.95125694619579	3.56288314379941	-0.247317466308569	5.57490626740224	4.89975544279434	1.14080541447018	-2.61633344344537	4.21141167841449	3.30181195487656	4.32059353915934	1.18017029275176	4.36587113852813	4.0894965590258	3.61846055704169	3.23419774930446	1.19694070441875	3.51645874335916	2.53625870842748	3.17673737475791	-1.76803461763613	1.21197972582529	0.0580962127823614	0.231657508595567	1.20256205589014	3.93849365554004	1.88072395270408	-3.74087449802763	2.5879462002987	-2.58853321025379	1.94607812873564	2.62195633023257	1.80738991794192	2.95403783206707	2.01239139986574	3.77967387057455	3.87861357802864	3.78680207340004	3.93864848222235	2.05743152251447	3.89081650350292
TCGA.IN.A7NU.01A	-2.84325995221447	-3.93772570943046	2.76732115164791	1.48707980985733	-4.7253363990936	3.46851850466704	1.5882786897485	1.3784751931246	3.72044928546332	3.6094117816559	3.48108981302583	0.200979117097845	5.18630024269489	5.48135020371236	2.252706582549	-3.13541337188662	4.62511221066019	3.11912334367513	4.67951625915193	2.10002008483641	4.87079648483208	4.89128682176699	3.9309299686043	3.43206617059711	1.98096138435234	4.13768239027105	3.28369907270077	3.79204488596094	-1.7679702057084	1.53611432881048	0.0714753708609956	1.35370126757304	1.43794755218982	5.26020838419981	1.81416057243321	-3.04779834604015	3.7239033356738	-2.18215948412456	2.70940633530426	1.10441928163841	1.86215055592328	4.0493195783645	2.06125171890963	4.35835362602245	4.30819646177702	4.12613809637004	4.73520624359758	2.81077429115004	4.07422988778182
TCGA.CD.8534.01A	-2.6700208812423	-4.3065143896933	2.84731663833736	1.10073331907478	-4.76832685202377	2.76835621164142	1.42864824809229	1.02501831453037	2.9693162942226	4.18890144463185	3.21714265186351	-0.250903962137403	5.50426889371477	4.60382529044365	1.15754039994303	-2.62048444485166	4.38705001538662	3.08533794333088	4.27836748937118	1.39599776391017	4.42099531813737	4.28582700869401	3.84864256619399	2.81990830512361	1.22622791349767	3.33218144087871	2.52956786218135	3.24904497097589	-1.59959909031969	1.28292500252155	0.343374480716212	-0.012756825063998	1.2862241281031	4.14020078178478	2.151586185289	-3.37208782130573	2.44475246131008	-2.28023066794215	2.30131432420705	1.68277141316283	2.34879952561117	3.00001775320506	2.06443030750853	3.95251869389773	3.45556569383608	3.71964834771971	4.13947320645259	2.15652338392917	3.90087630164376
TCGA.VQ.AA68.01A	-1.79720621606085	-3.05699416512819	4.01196981371978	2.45677493264464	-4.26317348548948	3.26275820065413	2.17601414983969	1.9067409487047	4.14573490312258	4.86862093105492	3.4142527450491	0.452452307796373	5.44099012090554	4.34303887004713	1.89174917309016	-2.9544914051292	4.85662765728885	3.08876161824439	4.39424435694719	2.5435291831941	5.47543894303552	5.07114582853506	4.56336891308188	2.62399503324768	2.47575099092804	3.14325280453645	3.39417368308634	4.1019855854415	-1.28797983499808	1.55050570631292	0.0835892478597335	0.107770237971859	1.4819616959186	5.01565771557055	1.15466999435078	-2.46965713436131	3.18822070505461	-1.85414848110005	3.26215983489679	0.614436947938771	3.3629405737831	4.16593288286612	2.32579655309836	4.53688753810256	3.34417142700566	3.93162996193043	5.22293466396199	2.68118891296887	4.85699446854588
TCGA.FP.8631.01A	-2.4153719863912	-3.7520863436322	3.31622626625167	1.8114732775015	-4.56229946608753	3.35870631771695	2.15357854131466	1.62349127120765	3.77317289396655	4.43721801507585	3.23448202166732	0.0557823088193654	5.01362007946583	4.32124600718518	1.97873738833225	-3.32401153210621	4.42679232347381	2.50915142095056	4.30992001623574	2.10654399736434	4.62542203417828	4.85231076291658	4.1753177550951	2.97342750891653	1.98717514431929	2.75814516966396	3.18304090483296	3.72426337226049	-1.64898456659369	1.44624307862781	-0.553608379225984	0.390482186963183	1.39442839889486	4.75523663697826	1.18054667909692	-2.79390479527817	3.34037265900319	-2.11143800876717	2.78844492622109	-0.304418287669264	2.70950451651703	3.88608666489326	2.10197053726623	4.49327065080897	3.61209181851263	3.88418534503259	4.54650966243492	2.72584647133375	4.40735002798147
TCGA.D7.A6EY.01A	-3.1057261626911	-4.57381812525585	2.25022914879961	0.73173583176251	-4.91038103102274	3.01911959916508	0.788796900871323	0.88156733828552	3.03382355475891	3.52882676709276	3.0071814527224	-0.475262853708116	5.15359417400359	5.12241652677452	1.53098124462749	-2.94307468231308	4.43461904851715	3.24586368463177	4.18671227767365	1.37887035811713	4.26474229189958	4.33336561357688	3.70722632559126	2.9881139012583	1.08084429586449	3.80498547773144	2.62851306211304	3.10648364616815	-1.76573508935961	1.35535421162849	0.237501471367033	0.460158573421623	1.31067632731772	4.26441749923551	2.39539849788045	-3.62166410566613	2.79942585223732	-2.24576456206046	2.09831430001032	1.37318731578685	1.63739734723255	2.97191003228993	1.94228248404546	3.99521325568888	4.26738117467901	3.78081599246155	4.1288609881587	2.40555118032687	3.45627643194478
TCGA.D7.6526.01A	-2.41471797316741	-3.79667621021462	3.36514504234581	1.75480328282592	-4.56440737602454	3.18885279788647	2.05918955400693	1.51063241767772	3.67431050908159	4.45926314789671	3.34928474608332	0.128019488438476	5.26881379446577	4.53774910454527	1.77338802284673	-3.00050440764511	4.48595966385502	2.86409093535909	4.3961281407707	1.99463402834914	4.81207024011766	4.69479381599385	4.17501089544574	2.9631322184413	1.93876892154805	3.0005890905277	3.08582920056774	3.69064020879327	-1.5703445740288	1.42948717943638	-0.211187254364453	0.245643496515233	1.36473634216141	4.59578764573409	1.43761095731355	-2.91998005359294	3.10693016929015	-2.12701606017024	2.71892742123822	0.533983364621034	2.69105866224823	3.69526970302767	2.17179856596649	4.32778477044483	3.6419959383114	3.8582504808236	4.57528642973748	2.58402384007657	4.40708266210944
TCGA.BR.8364.01A	-1.60567369817227	-2.70084059194857	3.89279453098085	2.70904371616397	-4.1576980417941	3.71869732279239	2.10418398325001	2.15351925968697	4.40182170318728	4.64438830584352	3.22570625161357	0.486098883098331	5.03130917307888	4.22456553578094	2.47209760031048	-3.54866524364542	4.89161061278846	2.38698052395344	4.4750469942757	3.02510288354383	5.23851928638489	5.62652191196301	4.52153795184101	2.73415356383952	2.74416547513817	3.13505036379778	3.64284208764509	4.33926450713972	-1.43632159786036	1.63815149597108	-0.32761925211114	0.962319418213322	1.616195129319	5.80164216589476	0.942621219858124	-1.96094693247825	3.87048069358434	-1.77170721445717	3.53627681193734	-1.22348676448721	3.43775486548645	4.84370552922283	2.1920330348385	4.91443752831223	3.27940652517546	4.08401099243653	5.38881483532062	3.05054829408135	4.84048541667461
TCGA.BR.6563.01A	-2.36057149500335	-3.77209988809981	3.2095733424865	1.714084478993	-4.56468970260202	3.24940715634837	1.97273458223079	1.49457675332769	3.59618253937291	4.34328242164707	3.21879354979662	0.0440675478565185	5.15365071651733	4.35501720975577	1.78098409938313	-3.13725245511877	4.44698592709619	2.52762481057588	4.3847863941553	1.95166321931509	4.51856880699247	4.79965451973431	4.06953681849708	2.92710409481087	1.87020194785353	3.01847911931828	2.99657715417986	3.69910862363722	-1.64678213693322	1.40660783168456	-0.211676240634601	0.602772389435491	1.40764466121956	4.8349996314416	1.53032352046017	-2.76061885651098	3.22270027408208	-2.15822473439917	2.8239562668892	0.150622020583126	2.72417098514358	3.81191657238452	2.13873323061617	4.40346594653405	3.1790148324815	3.89931679728046	4.40496775594888	2.57214012877861	4.27563173317852
TCGA.BR.8676.01A	-3.10933987845226	-4.56431649776475	2.7936864124093	0.960739695264813	-5.03914442062024	2.74104991933194	2.10290263579367	1.05899528853806	2.785193154437	4.05627764940256	3.73778569590708	-0.174046654916077	5.57790956076685	4.77551268956614	1.33860758799942	-2.7488801482995	4.20955530161156	3.13164208614629	4.3682308341066	1.36214090667916	4.50989180782382	4.23381788372869	3.6629813917756	3.31035863086119	1.23916421531315	3.4959178499277	2.73359424144813	3.28766237813734	-1.7663337256056	1.25281723306063	-0.0292667223141674	0.116926085050488	1.2190333984395	4.18536647534447	1.51558355320922	-3.67289553997445	2.74850268477747	-2.56989820547425	2.06936856677775	2.74524660903199	1.85110611150836	3.2220383642694	1.86653052807808	3.89075378213939	4.06680892867587	3.86720162839363	4.18777235481528	2.14900081105897	4.08477265160316
TCGA.CG.5721.01A	-2.70969282809999	-4.14249290375887	3.05306412397662	1.38552382572154	-4.74395340545438	3.06175528135194	2.00326830541372	1.34164595274747	3.38743112064583	4.31176216571092	3.2879410175253	-0.133647048470738	5.18567807576164	4.41717422428929	1.59298772592452	-3.04424059567094	4.33441892702765	2.81380820488097	4.2252792539294	1.68614244957776	4.50660214873696	4.52514329390778	4.01506989344474	2.96426652213458	1.58329168535468	2.9446476656433	2.91297269453725	3.45433406426508	-1.67108631797463	1.35796126790457	-0.278621347507928	0.085763218717358	1.31243906257663	4.3375984859358	1.4572184388904	-3.19348860335607	2.93977648077569	-2.25023052736271	2.49966436113904	0.909523918881765	2.38662331529475	3.41197203850955	2.07048196023558	4.22697950986213	3.63740597807597	3.81579766243524	4.27309411928619	2.44803561768016	4.18254444807932
TCGA.HF.7133.01A	-2.7787153563387	-4.39983599391439	2.78656775474799	1.15073323943127	-4.81516268534243	2.93671603278974	1.5990999105541	1.08781318240272	3.0061243717818	4.12963013389417	3.12260467742169	-0.356676525271718	5.17936263294863	4.39893465727831	1.39099799304867	-3.05841743306004	4.22651572452511	2.66238888284303	4.16430400583205	1.43304627695567	4.07602375492005	4.33881962620771	3.75842617103223	2.95558146197205	1.32934216417034	2.91612972133678	2.59214200153732	3.24097137645354	-1.75157070240723	1.25265970134797	-0.349423496514998	0.258031302094682	1.28304050950623	4.14863318801777	1.7769001711607	-3.35868208667323	2.76410401976247	-2.37657368015825	2.16473655534739	0.687788315783973	2.27645744526942	3.17250307280952	1.98376489707539	4.06943109031174	3.59216232947437	3.7095404326579	3.98122560766745	2.31105848389159	3.89964177178053
TCGA.CD.8528.01A	-2.77554820834848	-4.21079543043248	2.88873935356998	1.18889411372513	-4.7414372869443	3.06096482765765	1.99426664081271	1.2386996114909	3.33234371486834	4.17941752482621	3.24233762556277	-0.106405305745263	5.18360846980624	4.55305631391229	1.49673680953052	-2.87631438313109	4.24713863819952	2.74312894753795	4.37666978622111	1.51494067512187	4.27451884570585	4.4652923202983	3.931110603864	3.06455208322197	1.48115528659355	3.00796724691532	2.77945894492914	3.40504903887933	-1.7382443865676	1.34058866393193	-0.0865391883903204	0.378514159866005	1.30422244058008	4.34560066054639	1.81775995991195	-3.10597292841256	2.94354897249209	-2.30191733144223	2.55613796806761	0.833422416991732	2.3009778605695	3.28382662727709	2.1929321556588	4.1910504715497	3.19094441817979	3.84319962802661	3.96204913624428	2.39058800426595	4.00486305546849
TCGA.HU.8244.01A	-2.61071934188276	-4.25718908060945	3.00177870895982	1.17250720412529	-4.67815670409233	2.57678631793779	1.05597587768133	0.944693946361759	3.10559845808608	4.24450802496781	3.2343387301076	-0.138376850483403	5.79294659392299	5.01944197478817	0.941364636947592	-2.18936758677132	4.623880498429	3.88086084055157	4.27550360376613	1.37742038753677	4.92064078672114	4.13806601462489	4.03656663555297	2.65051912415135	1.32797844836384	3.68442231391323	2.50784046720377	3.24163538002123	-1.39700920556334	1.32383233969675	0.852118477231283	-0.373204441044063	1.26936204343653	3.83365804742121	2.50408457300299	-3.52964942012299	2.08442335607567	-2.14473380010511	2.26789935388895	2.3997830828214	2.37294848211459	2.70204955372042	2.26680655372546	3.78021159291207	3.73607882454796	3.64578953623486	4.34962185049759	2.0652503976677	3.92818751067355
TCGA.CD.5813.01A	-2.3033174072754	-3.83230932653635	3.22596084993011	1.83509505838977	-4.64914433732288	3.36298473887105	2.15057183631293	1.6354517913783	3.44019658119481	4.5053348755013	3.08330518060283	-0.253308671209164	4.82738023072517	3.70177565526026	1.98128697585742	-3.78721030884749	4.27340283656391	1.7910857413222	4.05838499580588	2.09933975415739	4.11911739739588	4.94416444328815	3.96717738154881	2.84463966898653	1.78809937400212	2.32952545713648	3.04498640434521	3.63654724324028	-1.74868603322039	1.3432397646687	-1.04800661483674	0.382062420243101	1.41334095991244	4.88475835593304	0.744833046882885	-2.77905821035898	3.3626013460658	-2.22018098668059	2.63372540338393	-1.12035481175306	2.88575625606993	4.06988066574614	1.76518846925501	4.57850431566311	3.46639405732195	3.82283982422506	4.47021802860817	2.68723449350885	4.37890422224508
TCGA.BR.8484.01A	-2.5866963093357	-3.96729227845407	3.16359778959703	1.5292138736983	-4.69060080588504	3.19971407604194	2.33013199245037	1.46388193031785	3.4671632635689	4.35640162788494	3.412504428126	0.0490250632075435	5.18702031897737	4.39447019578362	1.76006317034047	-3.09200821835337	4.2808170456975	2.49088635210577	4.44978005404579	1.83072054989823	4.44835325116638	4.68149937284314	3.99014924763195	3.14323861125944	1.74425879527974	2.89789158957138	3.00681538487863	3.62306663380862	-1.72190300562452	1.37542700558659	-0.348707270542492	0.45895253925053	1.34369044544238	4.6807555812389	1.34515775869608	-2.91593580312931	3.2098887160895	-2.28696829266255	2.6861120880736	0.565653548306284	2.52832871120955	3.72560899736383	2.0778903802041	4.34022036929203	3.34959005151202	3.91542066507148	4.28470616765083	2.52821543979254	4.30977963256746
TCGA.BR.6457.01A	-2.30785440219385	-3.65414125355871	3.20518825729888	1.91847990122095	-4.56742651990624	3.42087751723431	1.90911633335322	1.61443052601227	3.6810944508112	4.23292227864388	3.21002896463513	0.0350336209226132	5.01190735614916	4.28646759708415	2.07821292129698	-3.49515011408526	4.51775873268842	2.32119187735034	4.33231192369756	2.20612122716855	4.53049785443998	5.03178997831145	4.03391905283133	2.96758205184445	2.05605802864878	3.1160470661267	3.16011060666539	3.83533240312364	-1.69647465395619	1.43715864056979	-0.497313578814138	0.946039006874005	1.4696821597639	5.19738122135043	1.22684198808072	-2.68308309440687	3.55488539156195	-2.14934965012891	2.85636557271469	-0.302685800130571	2.70789132140209	4.20717311624797	1.99272517112845	4.54580301488878	3.44901056292542	3.96957699703959	4.64103800628492	2.73541579164408	4.34321290525129
TCGA.FP.7916.01A	-3.02473515593361	-4.51174324007022	2.26933668071729	0.779635427427694	-4.87128769566126	3.12157423765644	0.917135080820932	0.936365359816851	3.06531928069458	3.58145107073136	2.95072362473811	-0.465607282786308	5.04857922818935	4.96070780480827	1.61983365980152	-3.06307952098179	4.35768304350186	2.90967733785064	4.23427967826332	1.43118105923597	4.07490906802627	4.40951237156864	3.68884400705608	3.02409490118289	1.10488950975756	3.57350476616557	2.63589692169931	3.1378273200031	-1.80928319394231	1.35249736656286	0.0642231367027284	0.581364192336309	1.32468204483506	4.38104395495582	2.33633983673329	-3.46404818346111	2.91744055949485	-2.24686859234065	2.16868304400409	0.741715331908217	1.7610098737908	3.08364539231111	1.9237288698026	4.08644617383858	4.06788027449423	3.78752033757369	4.0553269229328	2.47173345411208	3.47387371071224
TCGA.BR.4187.01A	-2.18662909927805	-3.74540464263566	3.14046916591902	1.78589419283743	-4.57067335106397	3.38068179020225	1.7129374943585	1.60671769144667	3.52250773949041	4.49301299131127	2.85387886867779	-0.3575331413633	4.79272593562385	3.70111872591827	1.9450669922412	-3.73620547143779	4.41665554478991	1.92715879690509	3.95495361554293	2.14213236977287	4.21590007084208	4.99315468275697	4.08383305297402	2.58408334216329	1.65631524604628	2.43697788012214	3.01753514351296	3.56808585965725	-1.64634978820712	1.39602702232074	-0.749896357219588	0.100397107614286	1.4453782488847	4.86671199864046	1.07231141455792	-2.75187053703785	3.18141901212894	-2.02519149512529	2.73046681169946	-1.33831316176025	2.95880680667978	3.91109620947397	1.77110933978001	4.60835099059056	3.50586723264377	3.76850298705016	4.60010337281178	2.71602135780129	4.24792759963522
TCGA.KB.A93H.01A	-2.99221546631632	-4.46361683519231	2.82467212978924	1.00322643503411	-4.89338985069571	2.7249976385481	1.72834095986889	1.0113553247673	3.01369472209759	4.0507901004073	3.5140720482579	-0.122501977446877	5.59382987575998	4.99082623995685	1.21655409757482	-2.50840748722456	4.35667917047309	3.47555950189243	4.3695055000501	1.33215460474837	4.63964694217651	4.19209403693617	3.82747135681333	3.10973552693807	1.32768015160434	3.59208185881858	2.66481195294851	3.2814196304741	-1.65939338862137	1.29560250154575	0.310523054404333	0.098256129785077	1.23857981668626	4.03574425707646	1.99090408843767	-3.58825851955678	2.58620721750023	-2.40738317356949	2.1972171899383	2.51087716878894	1.967283009634	2.99419319689711	2.1271493436899	3.86440898507695	3.82991733032675	3.80707424133541	4.13179483647189	2.15044179031884	3.97166019107575
TCGA.BR.8592.01A	-2.375111873662	-3.71006698132814	2.83178714147048	1.58537934336407	-4.56353093722804	3.43340099953208	1.15705614917322	1.34904508073	3.57300117575838	3.82773855490482	3.19233501307895	0.0754632886073434	5.24849964115208	5.04082116489509	2.0903698741413	-3.10788150369913	4.69933360715943	2.75480888088593	4.62919519062817	2.17540291497934	4.71216113595305	4.97684456575523	3.94424391086372	3.03732425331553	1.79065215089603	3.95314128400619	3.06713125308448	3.74047905600132	-1.63974268249537	1.51276054050174	0.337302699456431	1.10459227621734	1.48896768853731	5.37614402642907	2.12759495531438	-2.79470440445106	3.42857128101044	-2.02195678979134	2.80833304388673	0.391908498847505	2.37599085921936	3.99870781370874	1.95321967480309	4.39284207211906	3.89206878147177	4.00571677142113	4.83879762617337	2.74263478778667	4.00882629312934
TCGA.BR.7851.01A	-2.06091667716734	-3.35466919171019	3.60160877096443	2.05174447185753	-4.35840002565006	3.33735932714165	2.14808987212952	1.76823599048925	4.02440699608581	4.67458585191714	3.19261104628558	0.236636731085452	5.16011437229996	4.25838928450719	1.86860468737775	-3.05901283863429	4.62754588143243	2.71593366190715	4.36429329945263	2.25505852007578	4.95942169701724	4.99200618547513	4.42681813925466	2.70388976631315	2.14170003796617	2.87546785074056	3.23903535595233	3.88517919990216	-1.46072951282529	1.51652273132763	-0.0538567923819961	0.208889670623626	1.45054160541021	4.89216822763608	1.38103875483729	-2.47805441746196	3.20248791373564	-1.91381458224202	3.19516981216669	-0.0982881707869536	3.11297987063903	3.9210000058281	2.30915164029783	4.56786792798624	3.05839622100506	3.90906697960883	4.72618506265025	2.69226947828353	4.5441022486863
TCGA.SW.A7EA.01A	-3.14480973244617	-4.5351889299184	2.22520451167409	0.787043003488175	-4.89913790885206	3.15225422817788	1.00306412736549	0.929836878726065	3.13924541411988	3.40588133694407	3.05492427025765	-0.355280461884114	5.05809791679421	5.22094960970507	1.68443398469094	-3.03081391899028	4.3690978107624	3.05127057132876	4.33403781640856	1.4069455741776	4.11712446117939	4.41698787983935	3.64553567527468	3.19973822847233	1.26043599860958	3.82057182167119	2.68868284606612	3.22528250110067	-1.87008292027984	1.36177339068383	0.081944835969721	0.992471154526664	1.33274834232148	4.48815911081069	2.36156545774428	-3.46715974941217	3.12338191762684	-2.32479717418171	2.2062416044016	1.02358455475848	1.58091017923638	3.18859339561599	2.02757412308148	4.07466129711025	4.00114908988077	3.87566560487368	3.9766065756328	2.4863912132593	3.45957483425055
TCGA.CD.5803.01A	-2.19419271490105	-3.32486155868198	3.54527352886841	2.21912656383444	-4.43252994092077	3.55350781772583	2.39026637132547	1.86157044833153	4.07375610147483	4.38063724123325	3.42466125426438	0.408309489653652	5.06726190189047	4.48165069127094	2.26633532876125	-3.3769928879281	4.58721062497082	2.45960893168038	4.57584836009813	2.46210968204156	4.87880586863795	5.20463872241427	4.24018744919213	3.1330036178478	2.47598249181423	3.14896732286442	3.43335113163246	4.11481099599946	-1.65228929870426	1.52486510617904	-0.456432119656824	1.16001075090755	1.49687645242163	5.4118713737859	1.05065260877933	-2.37440613185852	3.82452583826184	-2.09460002525031	3.18398943942278	-0.316832567349579	2.86521445930809	4.49284724028294	2.22834575760827	4.67241439122658	3.2572578109985	4.09527012914554	4.78352130878646	2.86534567806453	4.62703598630901
TCGA.D7.6525.01A	-2.37018033880263	-3.30154843578668	3.3726260433569	2.24546279525509	-4.46046954064911	3.71033172481646	2.10774896625083	1.84304917622546	4.23328987798504	3.97763449011618	3.53464395220082	0.547134991109438	5.07192114707905	5.10634243744797	2.57320158207939	-3.41936985404843	4.75781075327652	2.80660786521542	4.73960220503488	2.6533160520403	5.13109133845953	5.33922569284814	4.20442343013205	3.37417383047832	2.68679964946758	3.82077885805963	3.62964075183041	4.24850478808316	-1.69702037414726	1.61292019873608	-0.319156404169096	1.71547937782686	1.54505219238851	5.74995101782823	1.21389282494505	-2.44984052709141	4.1694691515811	-2.07378582164787	3.18931682651494	0.0370093995518097	2.47298946891024	4.74087719595839	2.23518304858441	4.68776544716034	3.82476257057813	4.23377056310572	5.04172655808893	3.03544038313355	4.55966601167674
TCGA.RD.A8N9.01A	-2.29426346589989	-3.78332316829858	3.20338811341899	1.65521424860403	-4.56646073189778	3.23383670200666	1.89202992013453	1.51321561383708	3.54043819721175	4.49175546658566	3.0915724613063	-0.119277397454884	5.08599779220776	4.09644999501689	1.74175329255461	-3.2246559854402	4.43013788538956	2.39718760779512	4.22064583721117	1.97213081802086	4.47661255243676	4.80325762294835	4.12640917381147	2.73717223908888	1.66658708174529	2.75441848495733	2.9756946295537	3.58374475832415	-1.59363590393805	1.40766342968542	-0.259820538188645	0.0830602944246541	1.39699389186482	4.70377897549209	1.43929538880493	-2.80538449985629	3.02048933900086	-2.0663157842567	2.78736263255168	-0.120381926666325	2.84129546658023	3.6834243579956	2.00541890733714	4.43742418166031	3.32855351409677	3.81397808422905	4.49342011434913	2.57650025560296	4.26663974680716
TCGA.BR.4279.01A	-1.99236811640902	-3.47573335894058	3.44744588434129	2.29743326501566	-4.55981189820323	3.48910175366158	2.15599716536546	1.80784448792463	3.53650666192009	4.46401763115736	3.230357273615	-0.0426721177532752	4.91334487982788	3.69558755622093	2.23130122784964	-3.982923545484	4.45083565759368	1.63177003125273	4.18969199640062	2.47603447144533	4.30794843913046	5.26916294323922	3.92337541766525	2.90794465061335	2.21096474198917	2.68672260949473	3.20117459629546	3.97175786383898	-1.74068298437486	1.3666340450594	-1.11044988935648	1.07319077641081	1.51771726531324	5.52212392674853	0.489794158640748	-2.49866209375557	3.75721003857517	-2.24207690256818	2.81831933644705	-1.19782038482907	3.11162465568172	4.71078047040991	1.69837694704901	4.70076638203863	3.38377631784171	3.96016226425265	4.83230592863476	2.78104692467117	4.5969840524031
TCGA.BR.8080.01A	-2.14404092843357	-3.47208420983235	3.5722130992554	2.11463418762663	-4.46033421724719	3.40308606730432	2.35811802591675	1.8244682997283	3.90812670395706	4.65491521672452	3.20865760776051	0.116527100210969	4.97357920987844	3.97871471909586	2.0121122845105	-3.45979543405047	4.48226996409472	2.28870953773802	4.23887966130933	2.2867963815258	4.67872208008551	5.04814906772166	4.28347379521227	2.81595777297548	2.18241892632178	2.57196404835365	3.26558057533252	3.88727613981863	-1.59756858017233	1.45600820755975	-0.65265104313542	0.412640726253173	1.44704254612252	4.96484353021685	0.877062868287188	-2.52586958284492	3.4279865509245	-2.06001989886882	3.034218316066	-0.659154413536812	3.06880862378725	4.15018384194474	2.12874876006147	4.63922766532739	3.18758585173666	3.91304469402851	4.65176731324269	2.74640451681796	4.59712173318491
TCGA.BR.A4PF.01A	-3.0073077992054	-4.52979333758161	2.5688515989056	0.829180066083063	-4.92486588746212	2.92361490197783	1.76737611806156	1.02723569175066	2.90911088406371	3.97865287991605	3.24748785233759	-0.354768046728552	5.21492952268406	4.55713013686138	1.36015382568252	-2.90723172449333	4.13901782595178	2.70640316380324	4.28331680746746	1.29634368843873	4.01697366124688	4.3047303201912	3.68686231388319	3.11491812705901	1.09541189416745	3.13076925548781	2.59026390662303	3.17017888027134	-1.81972643884521	1.26553839172293	-0.091539510473523	0.268268780385043	1.25739959825249	4.18853216945726	1.90437973040291	-3.42346115730451	2.76508738921789	-2.43392832230584	2.21825794711063	1.33459052370881	1.98743379903453	3.06810996522943	1.96853424483492	4.0384052974851	3.50530210951107	3.79563291793885	3.84345433573441	2.25804341130552	3.77655797146721
TCGA.HU.A4G3.01A	-3.03283345925313	-4.55175337346489	2.67140998125278	0.884898891534977	-4.94726682103146	2.86131158081339	1.87063181663447	1.03717912623238	2.89277964822671	4.04738773666849	3.36849765381373	-0.309201327500524	5.30542587310479	4.60780528499022	1.34189960787975	-2.86376884841678	4.14781677125663	2.84894456475033	4.28223866118614	1.31209138603046	4.16820021094297	4.25354568256683	3.70390618216812	3.15740740606122	1.15333254668522	3.13420197831775	2.62823424780483	3.1845967725987	-1.79354582675676	1.25741914121525	-0.145977595890949	0.133191279327239	1.23449073675341	4.09122085209969	1.76820738066687	-3.51733469140966	2.72238923763777	-2.46604263778187	2.13118704126008	1.64336318911641	1.97562693572803	3.06397508341602	1.95463899741586	3.9854771923575	3.7330723511252	3.78390834152394	3.93466855189327	2.2338179832924	3.88556967994627
TCGA.CD.8531.01A	-2.86595037704643	-4.22850299386801	2.98177099377666	1.2782687853938	-4.84147062860701	3.03242716424837	2.25343892405191	1.31829258139195	3.28381716496181	4.20507734950985	3.50208007526232	-0.0611310684565973	5.27139613791391	4.53810803685898	1.59542361584831	-2.97607075047454	4.26460675272102	2.82289028341556	4.35308869826777	1.61212546735594	4.49020668036328	4.5057030776673	3.90768931656595	3.17721742526914	1.55687174036587	3.14670721520026	2.9308158834025	3.48618534241253	-1.74657571983837	1.34145805315112	-0.220119893213806	0.314658026492778	1.29657829006415	4.44562372574055	1.39136512870051	-3.24427829828546	3.05097237827602	-2.38113229661925	2.49701461693898	1.52186294682187	2.19054674384712	3.49123654368109	2.05035872788042	4.18550210297344	3.57454051592371	3.91006453609339	4.19572678463431	2.39052412299689	4.19354593048702
TCGA.R5.A7ZF.01A	-2.42214221455827	-3.6828754261286	3.49828036710641	1.86986304299994	-4.5276307331151	3.22804216999112	2.08939600785175	1.59194830665226	3.87294815214398	4.47911331157799	3.48310621544724	0.283892065400797	5.36307796205902	4.81598711390482	1.89425057736791	-2.89897098286567	4.61719948325826	3.21878939381641	4.46869275897292	2.16226503858158	5.18546808958711	4.74012652242517	4.31129756839042	3.00577836436073	2.10645038902192	3.22474335209842	3.27184318510072	3.79298748295364	-1.49097536696652	1.50288140016057	-0.0704858156407671	0.144161388459375	1.37124548781714	4.63402392436539	1.39315402534081	-2.94975632942175	3.16306955944647	-2.04151990274886	2.78977994026974	0.920295302035371	2.64183458484923	3.76471394042068	2.22574100015471	4.33581544328054	4.02252068709551	3.90152427968598	4.86056159550411	2.66810478531964	4.5369588298945
TCGA.CD.A487.01A	-2.49199852010736	-3.97086559530052	2.98915848570979	1.48979157413671	-4.59901494896509	3.09947090164315	1.49919546781811	1.24166575414697	3.43544360257492	4.10221052608076	3.15374685883797	-0.0130236187283668	5.29423602787954	4.7241696629227	1.56529836895635	-2.8650335572271	4.5035898269948	2.91948903473485	4.41786536206787	1.71416750418849	4.50200959835547	4.58606022410698	3.96706791637271	2.91965536602909	1.73222581447875	3.39834954769809	2.78521964812567	3.56220895517518	-1.63648447091407	1.3756012261895	0.142605180240455	0.729788443374891	1.38357181585747	4.62812384582759	2.06349439503686	-2.97813427506886	3.01575327826974	-2.19070075021202	2.63743959285353	0.692110603974643	2.4906721033003	3.49391153183076	2.2300295372891	4.19835970842427	3.23861803562578	3.85037136951623	4.25234742053461	2.43870096098846	4.02055888525465
TCGA.BR.8384.01A	-2.59446359509564	-3.97490322286746	2.84669299430192	1.55425854044121	-4.73026400489731	3.33805031214373	1.58356685671594	1.38747565169906	3.40310746066232	3.94596540719849	3.21120464373979	-0.147014481130667	5.04656770304542	4.51031525191523	2.00898815099699	-3.4484547288053	4.47880464019032	2.47423633902324	4.30108064195017	1.9958150326393	4.41059699796748	4.86631192330042	3.84993417160387	3.04828064463663	1.73413820873679	3.41571683133386	3.03276635553731	3.63359033370904	-1.76071690387848	1.40729850585181	-0.357896996680718	0.912310530402176	1.43171743713417	5.07053458860611	1.47346717328883	-3.01498331144172	3.43500664918872	-2.22224133956042	2.58207655541012	0.320560551032436	2.29961375434348	3.97342610544697	1.84358503887959	4.39617556058285	3.86720736629433	3.95023118512581	4.56915550254107	2.6624995013745	4.08734624683201
TCGA.VQ.A922.01A	-2.35070843642729	-3.70477466527592	3.33902155801735	1.83589813902441	-4.57751499015134	3.38642317211919	2.39290007751488	1.67556395615611	3.68880557373715	4.48915927112142	3.2968724771129	0.0749494024169577	5.00478169263374	4.13231896864586	1.99758708113697	-3.39924841545781	4.33664713606941	2.17811859701125	4.37653044111528	2.12022086888199	4.45783291605191	4.9310559327924	4.09986762028976	3.03895965509492	1.96678411873585	2.64416686181263	3.16788159088431	3.77224956003671	-1.70338525583867	1.41904232048917	-0.639878885924674	0.539978158493413	1.40551494344125	4.93850570841315	1.03402158978293	-2.65145821617644	3.43325557365344	-2.18165915996026	2.8635496481215	-0.439204599422746	2.81059218273104	4.04791372032449	2.03604746665242	4.55023778711106	3.30589224713221	3.92993611057833	4.47484511677689	2.70509369233318	4.45749489850328
TCGA.B7.A5TI.01A	-2.62256122135527	-3.84697954833098	2.95838535875624	1.52425656717415	-4.60798968966324	3.55554655671603	1.96458249762198	1.50415174273054	3.77491847443306	4.03836701119312	3.28517638983063	0.142096757231096	4.98178393708772	4.90404600581794	2.24039911652905	-3.25744818806492	4.39151691871918	2.48268937558164	4.64965505795428	2.13022902130183	4.52512747896926	4.9003325336556	4.03244415402554	3.33182142201176	1.8776032946668	3.17170026228627	3.23447152385749	3.70373668807726	-1.76662828985169	1.51067601869108	-0.345088737292537	0.879079097853002	1.40232629614403	5.03711345872985	1.62700098153915	-2.76857398026534	3.60019041612583	-2.11402045220574	2.762225377479	-0.477140907969628	2.31004014906891	3.93259741896574	2.05443257101459	4.49879088350012	3.9572792928962	3.9912620462614	4.52524961442547	2.88167378820051	4.1755427446057
TCGA.BR.8368.01A	-2.27733441341516	-3.72586659909271	3.41397890933083	1.74824594853444	-4.48673942640561	3.03710929822964	1.69647395104385	1.41049205388882	3.65580822522578	4.49665169490482	3.31012494670344	0.162198957492101	5.50975993022405	4.72367255780887	1.55118144378981	-2.65799701334625	4.65471285727185	3.28446765058746	4.41747984340619	1.94744475717004	5.06105567916669	4.6039735011004	4.25794414857827	2.76588823873206	1.87935190755836	3.30406240684874	2.97887951361574	3.65944386495891	-1.41588182857546	1.44558051793044	0.319593802600957	0.00160386061778794	1.36912979412873	4.48030745880337	1.8544772229818	-2.96967617312225	2.78653943671369	-2.01688441669412	2.75105104294875	1.1198124592894	2.79090180624103	3.47140104687355	2.2660119878925	4.20225197504702	3.60470729203769	3.80517371682678	4.70263258398768	2.46405336911831	4.35814830214743
TCGA.VQ.A91N.01A	-3.00977846773588	-4.49339536791907	2.72827071463548	0.940657408324504	-4.91068444368298	2.8384918059924	1.89932907358666	1.04780003497442	2.98238204626154	4.04096468161	3.40489877890479	-0.211447249657098	5.37105481867782	4.71400048256377	1.2956819988366	-2.73617589475741	4.20045368272855	3.00456360256975	4.34198273663042	1.30182384180912	4.27433232566228	4.25485814522634	3.75113179734668	3.15947128424352	1.25860803259453	3.26863410919314	2.63708873026408	3.25189704977537	-1.76908901264032	1.27040881531494	0.0123013230330775	0.263812563792281	1.2447179699603	4.12021879009751	1.86601662866994	-3.46416196048089	2.73841686576606	-2.45912993175702	2.23724526844727	1.85142332012559	1.99729478411507	3.07286307934744	2.07993229454812	3.97300647314078	3.52694324005264	3.81722289716839	3.90896564058853	2.20456465107221	3.90825246871067
TCGA.VQ.AA6J.01A	-2.83991294280473	-4.22209425598247	2.92892386570792	1.25801697744135	-4.78061334974639	3.08300361849382	2.07073971365558	1.29859763629919	3.38578322355975	4.18155591735364	3.3010840931439	-0.117022631889029	5.14205845309506	4.53043859504439	1.59165906453047	-3.00449343796872	4.27141047389188	2.80751700717567	4.2929430448419	1.58497751026418	4.38682635808352	4.49805312681501	3.95965589062462	3.08307099464083	1.55800666520249	3.01350928699249	2.88866353591664	3.43819637785448	-1.74283115975362	1.35344955560959	-0.251517142880728	0.321405663348808	1.30429979503805	4.34901241260022	1.56388803070057	-3.18884893147393	3.0274154203152	-2.30977195101141	2.51978672467776	0.961622882109346	2.22955194499244	3.37650464872187	2.14048086487106	4.21865967893247	3.46515709497108	3.86007078966631	4.08248275589591	2.43962489102511	4.08775537209237
TCGA.CG.5724.01A	-2.8682562457102	-4.04818707203063	2.76823010305879	1.33363402601692	-4.74028040625691	3.36700342477458	1.71628120005106	1.37082944119495	3.6668782394742	3.83333990545878	3.30673961666624	0.00930863318664432	5.06705007548731	5.03493871149832	2.03066044854855	-3.13180371362361	4.49837455717746	2.99335106193653	4.44921215779547	1.90423490269344	4.67811586705542	4.76846699286675	4.00893256714424	3.20807745911033	1.74125111616673	3.63436876742585	3.16525874607273	3.61014417402972	-1.74718744933642	1.49502978682378	-0.034874066038193	0.797606179429831	1.39055877148457	4.86948368584874	1.7336607815064	-3.09697554452957	3.43085555925463	-2.15426737480533	2.69247843362631	0.862936059519422	1.98048047041097	3.71791720680174	2.08933696974503	4.35841326340615	4.0121816309977	4.00999561464094	4.48303526382898	2.71555412177545	4.02568410710882
TCGA.VQ.A94O.01A	-2.57750237174084	-3.92433600398436	3.27334087894313	1.50358007854212	-4.59015292762072	3.27169293290528	2.36880200552909	1.42913998837193	3.63184639425233	4.39657983785396	3.53236588926383	0.304819849655364	5.33180284383762	4.95186015784063	1.86104070143681	-2.76900548635839	4.27461043341849	2.73781735545521	4.79907264326552	1.91042089194265	4.66340564676007	4.5777543726924	4.07551710160832	3.39173136942462	1.8459122122636	2.89961989621773	3.07615779392796	3.63703726508589	-1.6717767324002	1.43492560620601	-0.198591280711726	0.388055690563728	1.29959106169521	4.53980751237218	1.68054427119267	-2.87282337313047	3.19299812248909	-2.21643011809863	2.6261453364217	0.309549476943259	2.51489363634784	3.5845009562291	2.21518213547762	4.26868953004932	3.7633439424821	3.89001458458085	4.36724316643899	2.6424551597377	4.36240213642555
TCGA.BR.8591.01A	-2.66386490723679	-3.96543114732511	3.02962807837174	1.5302041981914	-4.67847187882258	3.27492883535824	1.94882920782076	1.44979565357708	3.62747170558242	4.15770170408865	3.26469027822131	-0.0146731836859786	5.07261093143594	4.57919989748097	1.87404686164566	-3.18364680701373	4.43202700582892	2.76026574647198	4.32842717428329	1.89292380723024	4.58320374866381	4.73931723482995	4.05783425568631	3.04708012102096	1.80562510140601	3.16519924116882	3.08579630511131	3.62355042972177	-1.70208375368314	1.43308559197231	-0.277113086028638	0.555111754007239	1.37858175646931	4.71415619198281	1.47359391458094	-2.9970696451701	3.28866098176116	-2.1810024913107	2.70235625566291	0.503269853868306	2.35107166421232	3.71557201814981	2.11263848530607	4.37430186381303	3.63995103317584	3.92484703712153	4.40302930261452	2.6285833463911	4.19152854383221
TCGA.VQ.AA64.01A	-1.3889548213237	-2.58318742046563	4.15789036274603	2.77469659290752	-3.97338968658918	3.69116371069618	2.36761954425321	2.18853821178858	4.52629318012102	4.96264762443699	3.12620439928503	0.610556144530189	5.0340449045852	4.12840176542769	2.30525583333273	-3.31994930063642	4.77115717627986	2.27274699513327	4.58644190928398	2.92454039014545	5.12827834303458	5.47728257461304	4.65126495688867	2.69566053595719	2.81736887352825	2.54995759699701	3.53747372389342	4.31624158451891	-1.38120478603128	1.61698626045725	-0.384141859136283	0.735268481780807	1.57232400672355	5.47321012708496	1.11887864374649	-1.68670789038398	3.69366150471876	-1.73120150339486	3.61561013991791	-2.31472258796882	3.82645181054916	4.60130088358724	2.45203046078513	4.90940762072452	2.74585571598616	3.97575346357783	5.08559238141353	3.02164600212305	4.91430470631718
TCGA.FP.8099.01A	-2.1570403962073	-3.60764873381175	3.05549289588918	1.88751996594943	-4.39632590083351	3.2892331433505	0.87635890059873	1.29979664464163	3.69675929933675	3.90154833175561	2.9968988954845	0.130978220852194	5.29291818251048	5.01297955953403	1.82785511016138	-2.98502808417055	4.82043859281105	3.04411027159523	4.50145128773682	2.05987512507678	4.73352744663267	4.85006281749509	4.02345791515802	2.81352343623591	2.134063638408	3.89927610603793	2.88670406296732	3.81333173375632	-1.55953071755994	1.45617793340224	0.321175393093149	1.38871856021152	1.50997459964376	5.13542670657028	2.34004967537296	-2.71659751345506	3.32025728426513	-2.02892051953422	2.8180265192836	0.0766254073347694	2.6613803002573	3.88980503558823	2.29657520506147	4.30365199234346	3.31663512543525	3.90972318324571	4.61599500818157	2.62090291737597	4.0122558224559
TCGA.F1.A448.01A	-2.25805010833629	-3.3839504668109	3.72021866706829	2.19732968815815	-4.4796634874511	3.46657997925283	2.76843787489061	1.98501837664057	4.1142531194814	4.70166943530084	3.4536780891946	0.313316412814715	5.01019504711781	4.13258065954839	2.16313119800489	-3.41207339331313	4.50352225917374	2.48117997776354	4.3451971807243	2.42153179752444	4.97235561188264	5.12858969339648	4.39871220157563	2.98476095529948	2.36531767259452	2.67336456723651	3.50899118316173	4.02503232504797	-1.59296225775424	1.51927067105817	-0.654183231801588	0.397440608091228	1.44056822462102	5.0503193316102	0.580932317065063	-2.50637748449684	3.60454900317676	-2.05950178733012	3.17676203722718	-0.120010960648227	2.96340851863857	4.30720375168073	2.19764842680236	4.69914351669952	3.35443678358131	4.0207748210999	4.8007071082546	2.82567695584093	4.78618422901669
TCGA.VQ.A91V.01A	-2.9713011217745	-4.4331813653103	2.8227145684123	1.05326342130304	-4.87633815290645	2.79822301469096	1.75909977781783	1.05660744769174	3.0765802980989	4.05124250667769	3.4441130241395	-0.146116130290702	5.47576065994385	4.87858654810334	1.29032789588207	-2.64358280194429	4.33636713576756	3.32355912424764	4.32829634096851	1.36824556620631	4.55002241513279	4.24809174073254	3.83619784374319	3.09700795841157	1.37669936275658	3.47137641882507	2.69320758385068	3.30468571533593	-1.68845155187038	1.29942089524379	0.156387275552549	0.192237899079061	1.25394961955577	4.09351571029841	1.90633422956519	-3.52054911697194	2.68937420765698	-2.39890789919865	2.24134070648016	2.16142611561159	2.0061358733424	3.07167948639353	2.12809246591887	3.93390766981166	3.74474541546782	3.81253411841147	4.09443539888503	2.20741768984203	3.97184606942499
TCGA.RD.A8N0.01A	-2.45318807166041	-3.97611376234204	3.18274936344643	1.61725012518651	-4.71328466603898	3.08224126945784	2.05946424483423	1.40714913025621	3.24197997023699	4.38929599378936	3.36846823967723	-0.0885592780300133	5.27580238933051	4.18928510593718	1.65051059287653	-3.18778244847282	4.35112456491661	2.44426557051971	4.29490482592538	1.84101813729441	4.43343779579687	4.66954283668152	3.90418170311681	2.96386479350043	1.67624765970004	2.96772364960353	2.89296195155644	3.59025699744293	-1.67552236711619	1.32180280285569	-0.364333587485935	0.366087737976954	1.36048494527562	4.70304533858037	1.27668375347399	-3.02100395685092	3.06321773675182	-2.30738897471031	2.54596561891978	0.773604889277093	2.64858765121567	3.76483994692773	1.91191017313233	4.27778732608532	3.45318153511884	3.85459841072448	4.43184962108022	2.42829786394289	4.31364540889686
TCGA.CD.8525.01A	-2.74083904357178	-4.13864319014161	2.6458437189331	1.16490388715727	-4.68227498343069	3.20955619501062	1.19234394984508	1.06164046353638	3.34182267126877	3.69068976692978	3.28132932209164	0.0641066853018541	5.39177690669675	5.50195475906561	1.76949989640899	-2.69768759980952	4.50689818945382	3.11730408156357	4.75158658479314	1.70861296687381	4.53738661968681	4.53348463757499	3.79934697605506	3.2811562098303	1.57839001462674	3.9399071708003	2.8096148438271	3.4941246202886	-1.71474892531849	1.42774970457716	0.43987705208097	1.05057492584134	1.36643040976475	4.78186495273176	2.51141350965906	-3.12674606289003	3.15579226050608	-2.20880519122654	2.4584883261282	0.993004548899136	2.02093614591629	3.44278648839184	2.1362721781088	4.09791508108077	3.91306023094271	3.92246831311788	4.33912503302303	2.54576584576206	3.79139172483843
TCGA.FP.A4BF.01A	-1.82138965253195	-3.07480852145653	3.44240225342524	2.50494145072221	-4.26548959326395	3.71010185165573	1.53163462781935	1.76698208029747	4.05992172931279	4.06583210779936	3.17417787683998	0.419144727804427	5.05553406766795	4.70315440657791	2.47421545305114	-3.58219926246962	4.81843740799164	2.30135980540478	4.67477454251234	2.74317686055213	4.78392207613764	5.42991754094317	4.08645099200239	3.06341681578539	2.7190319321403	3.6054875281691	3.34081863014057	4.25755691275177	-1.64793689691408	1.53468211509529	-0.405188449441211	1.98486529850326	1.61888584491321	5.93744983465771	1.51384004976728	-2.13984294851767	4.0785721342734	-2.02292303904235	3.14564234556521	-1.47387552475585	3.02292500269474	4.85934404726579	2.15504843727333	4.71068212946814	3.35615470785901	4.09789624759203	5.02557075432438	2.99620618184972	4.46921192318798
TCGA.FP.A8CX.01A	-2.85929981650294	-4.19811943273843	3.103504247881	1.36357119652687	-4.8421785856561	3.02887157879441	2.38928598853763	1.35299284059352	3.30716438225578	4.26169656680974	3.66196800106489	0.0503705796256941	5.37618203211216	4.66353333247084	1.65526868373816	-2.92510218362962	4.27826178967778	2.91717974796665	4.44577991727336	1.69283962433579	4.65625504516306	4.49655478680313	3.92329922664738	3.28766647500263	1.65785700661826	3.18943453658749	3.00960149797922	3.54681068472219	-1.72542910245195	1.35160739571878	-0.2526490363125	0.282709754032177	1.28339655358662	4.45719373136074	1.27549211379372	-3.27342084008192	3.08924431231234	-2.40168202844951	2.4536115124037	1.72781593417188	2.19527135659318	3.56915656741551	2.03235080263678	4.15880141854179	3.82802498423446	3.92642309620584	4.3384178567913	2.4134953432156	4.32267594740543
TCGA.RD.A7BS.01A	-2.65059905472972	-4.04767585685797	3.04548968188218	1.7000904087544	-4.71077146516224	3.31927420919085	1.49537212038721	1.46785273539482	3.61145139054612	4.1748904049523	3.07505794924203	-0.283027832933302	4.88800011489496	4.39930679717377	2.06368864243141	-3.64033474379541	4.53042489024598	2.77930046175388	3.94677386237506	2.10011900169364	4.66347520918904	4.75300550469242	4.07812406784259	2.85175386235101	1.84311269177628	2.94783213897056	3.17175329202989	3.52957067461449	-1.65931789558044	1.43000297621423	-0.828809254695743	0.169466464494722	1.3821170474357	4.53092775108587	1.0611276869973	-3.28553956154135	3.26459213417554	-2.09832156727095	2.33149913353094	-0.1828601887899	2.33680915838352	3.75725899428917	1.83379214149171	4.39621467677991	4.69428363062831	3.77467499168325	4.78922295352812	2.78083827930348	4.23129392458228
TCGA.BR.7716.01A	-2.29459754391255	-3.64636979333471	3.43637767836585	1.8505623261398	-4.4770983730215	3.228536382747	2.03398711505173	1.55534857184129	3.79693661019762	4.47932931898316	3.32163852092391	0.225615335999361	5.29377565796238	4.59204767800084	1.7861579496126	-2.92072649994147	4.55334929914836	2.90297131455794	4.47176163772695	2.0588894657927	4.88699760332134	4.7639385916253	4.24275533353813	2.92465732844862	2.04603925307404	3.08050442520901	3.11041792418385	3.77502439026953	-1.53188095566355	1.4598856489518	-0.0522132215844584	0.378211955516442	1.39424648483946	4.71209477054234	1.57088318676234	-2.76067545921752	3.14912050107732	-2.06657783926839	2.87971210845575	0.419246612191543	2.80784381849486	3.75650770733461	2.27578360636143	4.36952962386588	3.4045685214695	3.88714977415686	4.59902290827275	2.60631778904867	4.4283097620361
TCGA.BR.8366.01A	-2.04449326805542	-3.42321444897731	3.51705957100733	2.16412618370147	-4.43394346544601	3.4415338773113	2.09534643315435	1.77419900296727	3.84531631445261	4.55024421880473	3.17569528019627	0.116869137961531	5.01123446594412	4.06564329919291	2.0794219579837	-3.50242999188527	4.54457879995096	2.2299671272799	4.30068770842368	2.37032575604519	4.65598319282606	5.10257441489459	4.20603935653322	2.82587159479375	2.20413064929564	2.75778152299221	3.23076660578702	3.91571726472703	-1.5977681034924	1.4560923320809	-0.601126426739912	0.648766636432129	1.47779878284817	5.14493490782172	1.03324472042011	-2.49093297525922	3.48880488388674	-2.04957250540849	2.98685232323851	-0.851953328781636	3.08784860235765	4.26131373944387	2.05235159813892	4.6297019866677	3.31332471302451	3.9171772727972	4.76551373996875	2.7767982587582	4.54713212491053
TCGA.VQ.AA6G.01A	-2.69024802246619	-3.923305814671	3.3623804079575	1.69363489206905	-4.70723766789785	3.13478923383255	2.53782148637372	1.5498918470553	3.65575988931379	4.38197729286533	3.64829741022692	0.226917397673089	5.32045562517363	4.62570984680004	1.77602252013211	-2.97079867255544	4.40181416327101	2.9944239019438	4.44928792095477	1.89202407125842	4.87797139256206	4.65972265314321	4.11799790557175	3.21239241497999	2.01624422359506	3.16124217186054	3.18491410633736	3.75987747727831	-1.66458267081629	1.41194295231138	-0.288331396960539	0.450862754683103	1.33507933323883	4.61959306117146	1.11813307316793	-3.03899719384938	3.27821763011335	-2.30494840438419	2.73596923614206	1.43823526122774	2.41551619044813	3.80036621419343	2.21542924868813	4.2962773819718	3.56896371166156	3.98194086383525	4.45696334535915	2.51784528051225	4.50225799173725
TCGA.CG.4465.01A	-2.87023959008582	-4.36985968617639	2.67898918446702	1.02734069497955	-4.84885895459686	3.10182961711724	1.8449874409662	1.19677666928823	3.12728093286467	4.10963375968729	3.11855919970981	-0.376524952964172	5.00653703079925	4.30260504953853	1.57712877805224	-3.19026117544903	4.15559497327648	2.42968171071925	4.18346884485948	1.50035279416519	4.00224470756773	4.48032155852647	3.80921012585272	3.01518405544279	1.21950515594034	2.81852119260414	2.74237922661418	3.24810515261218	-1.80828523595045	1.3104631437515	-0.381927896149031	0.17979178797338	1.29563576925512	4.32360036629727	1.62873018679632	-3.25173871557596	2.92675893960108	-2.32165003515411	2.3550964566865	0.459783350713107	2.18298162442258	3.26606730976478	1.91899352192595	4.22631947945061	3.55086036265798	3.78945426109503	3.97966904901399	2.43311695940222	3.88646916935198
TCGA.HU.A4H5.01A	-1.85288785540186	-3.46837847018823	3.57601634324706	1.77439323537295	-4.24779859828084	3.32811024634327	1.70421523744615	1.43552145152237	3.69661209345679	4.74782902925217	3.30608011998201	0.400989241910565	5.59626300842389	5.02340340072471	1.87896064846176	-2.51105074363934	4.52311190517747	2.70129800036623	4.99090138350633	2.31152138553249	4.96537277456284	4.66758919532774	4.26865367011239	3.02702232039721	1.80198164084198	2.80785412018878	3.01374442847063	3.64886943413678	-1.36228104130275	1.51300838729768	0.285452027058137	-0.24099750082195	1.34656862077545	4.62963033101188	2.23390369808002	-2.5691888010152	2.7884703052447	-1.84133056795603	2.68122668743697	-0.797924010595895	3.21481143984093	3.50997334574854	2.10770280704957	4.27460695480508	4.15048982572752	3.70558866065434	4.97604817034968	2.75035759194845	4.44948003419836
TCGA.CG.4437.01A	-2.69490377194957	-4.01129822998447	3.04129260566019	1.49910324755521	-4.72473972123268	3.21943429008882	2.04972711789017	1.44552196398808	3.54083988289149	4.19966040322108	3.33198471126212	-0.040410841938967	5.11498405258863	4.49998219482164	1.82318603456758	-3.17890790804188	4.39916161873438	2.74164069074705	4.30253486886601	1.85652261864729	4.58071492491474	4.70947528801954	4.02992304279796	3.05310788758211	1.74453730128106	3.14113326446378	3.07146011041765	3.60115252603151	-1.70569177534128	1.4121327138566	-0.294900008452736	0.443363896769213	1.36341773181106	4.67774132425089	1.36436229625293	-3.05846172397399	3.23529309102824	-2.22321290071528	2.66252842504628	0.783510259339504	2.33800656245424	3.70303344837622	2.05857014580724	4.34715717725013	3.6567011767884	3.92390157776957	4.40586329263029	2.57604508114982	4.2251628405964
TCGA.F1.6875.01A	-2.7379555833903	-3.84348985917105	3.08565751549649	1.54866460046437	-4.6461079125252	3.34043682722201	1.98402915659796	1.44792540898199	3.81428955241083	3.98568995187386	3.61984258553848	0.367039066346655	5.37949239320404	5.43639809412983	2.05383982829326	-2.78973328268913	4.59194256607236	3.31682327731807	4.76886804206421	2.06087956586025	5.09467407957824	4.76451051645598	4.11815740203953	3.38166385679853	2.01189021296223	3.85636372851368	3.29188436552122	3.80142447494012	-1.64615844270934	1.54029664932769	0.243153670857959	0.836742033069087	1.38356217960509	4.9551655400382	1.78582103084224	-2.99177580741406	3.45602688456905	-2.13800426391684	2.80705822543536	1.42460671215218	2.11711852494286	3.83848217258263	2.22984176107399	4.29979259777351	4.09604381260288	4.07236558229951	4.72291774712248	2.71573208871714	4.286059606437
TCGA.HF.A5NB.01A	-3.01077521976653	-4.41767295558994	2.81011424692026	1.04149889510371	-4.88001197129397	2.8870961415434	1.95907203691193	1.1067029720891	3.1442871562986	4.03393155346225	3.47843298937577	-0.09446366864388	5.39797305981989	4.87814998994293	1.38874453564879	-2.69830763200295	4.2696016024588	3.1728859643217	4.40193145126594	1.38858842777258	4.47029645358196	4.29737723630929	3.82934974689844	3.21235097046128	1.41713451397929	3.3910210471714	2.75263854913127	3.34552402261906	-1.74452974450909	1.31172509330952	0.0558738351074073	0.342456109671644	1.25616432879382	4.18523524667308	1.83258338362683	-3.43465642541042	2.84332735485095	-2.42486121047909	2.31644301960967	1.96060237662198	1.97647802243068	3.16117660218068	2.14983007530887	3.99795432528521	3.63395411113792	3.86077992366531	4.01847393543139	2.26685056438804	3.99015403712557
TCGA.BR.8365.01A	-2.56685663812561	-3.74793303106212	2.71989087862294	1.51735540777307	-4.61892760559917	3.4889134626114	1.21620786403981	1.35200628444596	3.66928227990928	3.6137874722659	3.3022736630986	0.161234343220928	5.23912159321571	5.35198329010307	2.19590553568704	-3.07567298098979	4.73295747571849	2.95436851705343	4.71794474091254	2.16960632370035	4.81375111588469	5.01837719192698	3.93144369261781	3.20249772378946	1.86859386626115	4.28615083339535	3.17337808258697	3.8053223090737	-1.69478555849543	1.55270539798561	0.450927742524581	1.39717276916381	1.49960178162012	5.51290466716276	2.16048820433113	-2.83413942451847	3.62068015415708	-2.05555616380068	2.88030067005199	0.846451742854702	2.10237963299501	4.0839091299174	2.01910854116637	4.40274007990692	3.95624205319594	4.11544600939745	4.82797798778437	2.78558611407821	3.96715298599025
TCGA.CD.8527.01A	-2.61402073632414	-4.11439513710962	2.96553594581465	1.32915500654368	-4.62755389803959	3.06435080516612	1.5309240206376	1.11695823690739	3.34083902695273	4.0595289234263	3.32270408226152	0.105934791976156	5.4668365175006	5.1873650412517	1.56447666184109	-2.60857988328836	4.42307315376894	3.09667411858394	4.67339016779038	1.65112479552629	4.55834763003905	4.4057331601875	3.89426600205519	3.19063758366425	1.6724205171762	3.44735967560147	2.7477463529688	3.48435835989643	-1.64929555405094	1.36918179704008	0.20748670012697	0.672665355669459	1.31681766477644	4.43289853616483	2.28278113243794	-3.11726355022428	2.93794902786214	-2.24957205576649	2.40125522219921	0.873862997592299	2.32990952275942	3.31240604552145	2.23599255588062	4.04697124962608	3.69572644295526	3.81714602640051	4.23986023553136	2.44049511231341	4.00477364922322
TCGA.D7.A6F0.01A	-2.5162226757602	-4.21556694472156	3.00304929312893	0.920865209598552	-4.45730610679798	3.38398130687183	1.72070995080391	0.952300595886609	3.26914284407481	4.3125309758661	3.46772998414435	0.434175142737286	5.62267299082057	6.23150276946866	1.95027835293611	-2.14306271870341	3.99248169244696	2.57079941737338	5.64190328879494	1.83775991369004	4.32482364368789	4.14595317137354	3.81703935409992	3.97798481839776	1.34022638680937	2.57512265416551	2.72822993256131	3.20690997999101	-1.67171984151418	1.43043684274019	0.00752761511559541	0.0488044769473204	1.1464509423347	4.04508996065162	2.93368844782405	-2.96286152302609	2.77855843820507	-2.13635972417005	1.86727830267684	-1.67558813018031	2.44943827336283	2.87916748835188	2.06377289213498	3.93248372049757	5.0910596121554	3.59736718792731	4.31712788454916	2.81878790448509	4.00800874725633
TCGA.BR.7957.01A	-1.84920253971721	-3.17585388597375	3.66751360034786	2.34960835102224	-4.3191064666171	3.51204616204454	2.17926654271795	1.91360083659743	4.03148182104505	4.65658525602005	3.11852059802224	0.206582097459307	4.96929861620596	3.95027463753016	2.12412968429728	-3.52320782212262	4.61301381419982	2.15819727546968	4.30909958019732	2.50579676181473	4.72832379747318	5.26236497361248	4.32535361749649	2.7242863666459	2.36378299838222	2.70143322450921	3.30563989433812	4.0419658032514	-1.55161488308712	1.49337846241035	-0.547412525381491	0.730038326759754	1.52339349792307	5.31038084141715	0.994544391683219	-2.2311434026282	3.5711206810197	-1.96557310341858	3.23298019571051	-1.22348747809899	3.31777711545776	4.40883891113075	2.15515226847099	4.74807615667499	2.94899376565135	3.95289860524699	4.81324389261792	2.82457059242418	4.63425397415797
TCGA.IN.AB1X.01A	-2.70157689412566	-4.01442546435077	3.27816838014249	1.64355913168005	-4.74498748943533	3.06618713029626	2.36316847010604	1.45626202591106	3.49543819436159	4.31516224973953	3.60731524646823	0.134097165469988	5.34681730053261	4.5907454375249	1.69492654905613	-2.99679528606513	4.39295388304344	2.96792785342378	4.39451519368928	1.81174538780059	4.77057530182497	4.59941466189957	4.01786763151079	3.18042868048106	1.93578773497736	3.21391481652717	3.07216467399954	3.69765149491675	-1.6822642648056	1.36868151646102	-0.304501232356047	0.508600766091636	1.33098586652787	4.58057741123473	1.18861640516415	-3.12979307408805	3.20974666781863	-2.35727868335651	2.60525142863446	1.51201764182006	2.38001626087867	3.75091835813878	2.15231866548733	4.22992094414551	3.59273079983654	3.94734922882686	4.40830574777634	2.45015440080823	4.4233863119822
TCGA.BR.8678.01A	-2.34297459656085	-3.63002287259836	3.17907242208382	1.72171025857041	-4.47394224217499	3.30551694362983	1.62122925044492	1.48652987288085	3.83902418089493	4.21123650978803	3.19080997010947	0.171542607636359	5.24498013494956	4.80813468143721	1.85574691864172	-2.9055627789047	4.67483882224559	3.03234389455753	4.48503481791775	2.06907035067283	4.90416619525741	4.85511564263833	4.2288773309517	2.86524262105891	1.95505861370149	3.50104455998628	3.11058563901849	3.76205939447199	-1.53463227328818	1.51440137048783	0.28950773622877	0.605878281819075	1.44250312724502	4.92168418572112	1.92180302724926	-2.74506592505149	3.20990940408537	-1.97379015404086	2.98220155262311	0.519187113493709	2.62169463692843	3.75232776904717	2.27440242433752	4.39862467139011	3.41859782342069	3.94206880904452	4.65052920103876	2.65520525300501	4.2166182273414
TCGA.D7.6528.01A	-2.08099379967451	-3.37554910419898	3.52039054479871	1.99371227248526	-4.33452488871301	3.27332635667903	1.6100443108297	1.61895118777839	4.02818349803089	4.50929380054835	3.20385989358619	0.277179048148983	5.36891088613851	4.75313250131136	1.84146157991006	-2.80049368863857	4.83307123415626	3.28348524992269	4.43340594865873	2.28711274810759	5.28841153910427	4.89785902599345	4.4579779905334	2.66165971671778	2.11734543755582	3.40926908077053	3.22621045042227	3.84833375043454	-1.34548107839323	1.56585283372096	0.402542264392218	0.123722289833509	1.45288854936209	4.83072077807963	1.81964601568495	-2.68580454022283	3.03928901302932	-1.8086833104987	3.08080292403481	0.55604356167916	2.94295408508387	3.75436953897252	2.32366892964719	4.42053703994841	3.62112255574505	3.88139866834894	5.00658042527271	2.68751476835055	4.44527759990626
TCGA.HU.8238.01A	-2.62953314052376	-3.97006104113553	3.25906578660263	1.59508604067441	-4.73347045586685	3.0663221882159	2.29154366665488	1.4600948400528	3.45400761361483	4.37116749576133	3.57684860586579	0.0936814476525365	5.37953396238901	4.51847323438501	1.68007667492033	-2.96415297939873	4.41558265431153	2.91186756712413	4.39283614030374	1.84925562257895	4.79708115561447	4.63429336462967	4.04268375375458	3.08989459943796	1.80123886251763	3.21844852198741	3.06440504278396	3.66253907564464	-1.63772905554747	1.38556227395044	-0.151649383449564	0.278520489748098	1.33753536407573	4.62408400226226	1.25386245165162	-3.10412566996441	3.10179830943882	-2.28620644332092	2.65001782871108	1.5452031967568	2.44928047365713	3.71524945674426	2.07151004971195	4.24683453494997	3.62776311333663	3.93310442654115	4.51284715215582	2.44595705185707	4.41043057929735
TCGA.BR.8367.01A	-1.85892208463481	-3.34569053448468	3.63740133241032	2.17961109469808	-4.32998012434663	3.27162380615332	1.91483884228055	1.6868424328184	3.82053418392641	4.68439116480006	3.11969350039795	0.166730295504911	5.21778498722015	4.10541666045356	1.78481286434596	-3.15609604041841	4.62918837107546	2.49730920095861	4.32957494921234	2.24681043303422	4.77742959175025	4.96571907661412	4.28588923578378	2.63841672304787	2.16876843247556	2.8265760285492	3.06632400740459	3.88342333672076	-1.46649110674215	1.43968237734409	-0.192556954793128	0.433251310000112	1.46866131221856	4.95064457415514	1.42128570984695	-2.4557415954785	3.16194047515838	-1.98509052057948	3.04419463080299	-0.454380828092724	3.30772423229612	4.00647540848095	2.21827673901979	4.50965229600329	2.95228433697889	3.84461225461624	4.71191681549354	2.61795789975436	4.5264422714979
TCGA.BR.7196.01A	-1.79855453263422	-3.12736981174082	3.79211416364001	2.46844340938625	-4.37156180810379	3.51986506237402	2.43199563486188	2.03062742745943	3.96678723544834	4.78372125989947	3.24838236454741	0.19391014055503	4.97612609445998	3.7313187648139	2.20574366059202	-3.70112235378781	4.58025423265664	1.95392402714264	4.25343068942493	2.64175111702195	4.76022980539419	5.3599178782173	4.30332654240465	2.74322267427959	2.38939350208394	2.57102771694119	3.39678629077764	4.09883753007422	-1.56046198558959	1.47786731026196	-0.775745085591545	0.608890800491908	1.52665790222523	5.42955468515949	0.532766837266497	-2.2397552070924	3.63923466482142	-2.01208629530509	3.21430425250082	-1.0921015407175	3.40663094455651	4.62326626203084	1.98280822789687	4.80392564659745	3.10586710981825	3.97554005219195	4.99053807788821	2.83745481249219	4.80227376359362
TCGA.FP.7829.01A	-2.47988161158437	-3.93736921666243	3.02278522614409	1.44018244215969	-4.59277496334664	3.12045473733085	1.61423255321263	1.32524953295387	3.51484658105028	4.2646214458004	3.08591710892693	-0.0908227887818427	5.20591585421325	4.5036611317119	1.56491005802645	-2.90577116953406	4.48688947873351	2.86369099068579	4.29745572143373	1.74844929001943	4.54733944071271	4.62488855993954	4.09698654862565	2.77968023456425	1.60234144076948	3.15652728046745	2.85427105060363	3.50387764357845	-1.58783573635521	1.40815292858121	0.139614537353689	0.245260912396016	1.37405222666042	4.52488110934079	1.9251523344248	-2.96450193460229	2.89038558239039	-2.08675490149316	2.73004639140544	0.571624896065048	2.56892236014667	3.39662365752957	2.18917496530411	4.27542752061914	3.27024189684201	3.81843702268334	4.31347177326944	2.47146101278661	4.06113877436511
TCGA.B7.A5TN.01A	-1.93977672648068	-2.97967774427577	3.30700668220548	2.2732236962303	-4.20809572950692	3.75879832334594	1.30950820757397	1.76714311227355	4.33305135556717	3.97875529688113	3.13068482059781	0.500370424365515	5.11153587577142	5.17008616357187	2.48939197161993	-3.21917824554406	4.99476031561209	2.87412456912591	4.76618260063503	2.77246691247148	5.18810081680058	5.46475226692841	4.34039955266473	2.95388044722404	2.56580644590712	4.02633593740631	3.48625569894148	4.21696319291305	-1.51509884036717	1.68527283802449	0.333606508092503	1.60235347860184	1.62588070051622	5.89520329868334	1.98923124370216	-2.15110307645285	3.92339158792083	-1.7619530302362	3.41615068134671	-0.707897850225759	2.81652403283534	4.57348604564337	2.31183134381003	4.72991774489355	3.53007358108211	4.14857816493819	5.20966439730144	3.06449940409076	4.3451561314383
TCGA.VQ.A8E3.01A	-2.11758981920055	-3.52869727722155	3.61869216824351	2.01328160084184	-4.39089147948356	3.21074877784419	1.83627947131678	1.62488517677744	3.90412590914521	4.68515562112302	3.20275562600183	0.165313187963183	5.28858286314795	4.45642456235459	1.78635376956036	-2.97131974351142	4.67412838725233	3.04879589690219	4.29079665456228	2.21536700210566	5.10842666389441	4.77814182505929	4.40918734587826	2.6764590398531	2.08103956333903	2.90297722526795	3.16971751047197	3.75427786855163	-1.388949837199	1.49134714209617	-0.0962137856546983	-0.157273553549623	1.39889548579088	4.54417682093431	1.46438550059269	-2.80782567040396	2.95644449124736	-1.90760471000943	2.84966698175233	0.152204403788095	3.02663740526204	3.68091275740177	2.23407099038079	4.3914907819345	3.76617409471318	3.78041967363068	4.88754063039394	2.65746362099227	4.53143087195921
TCGA.CG.5725.01A	-2.6976669470604	-3.99904301151259	2.96359104804806	1.44252703017853	-4.68906215317636	3.13062900572376	1.59214977764665	1.29286602339851	3.53991424034065	3.99871952377404	3.37945767754315	0.0694077996600928	5.37160574268081	5.04549629972267	1.72908604835076	-2.82533193739696	4.59800651346219	3.30013078240278	4.45419944716489	1.82376346044991	4.87714441257003	4.62519570366739	4.0344950550398	3.04739048965377	1.76291263530776	3.77018976305924	3.01301069604053	3.61381526861087	-1.61471481051437	1.44887481997413	0.282983479636452	0.596322812372761	1.37602751628154	4.69915592696682	1.90462362373836	-3.16094237400773	3.11282203710882	-2.16138193976451	2.64458086463999	1.54528853173852	2.19143169940219	3.56907143246366	2.16628992704239	4.19196231578647	3.84366048557753	3.9420774816952	4.55113122979646	2.51254173622895	4.10698407253107
TCGA.CG.4305.01A	-2.67629516916875	-3.94369043987719	2.55324449729146	1.34781048255729	-4.67904342683756	3.47404110182055	0.924224044040882	1.29222621288969	3.59849249860964	3.61890361999968	3.03404365663526	-0.157404873645826	5.01377144560441	5.07322383197492	2.16198639425856	-3.30163612691128	4.68955693527897	2.89366615969392	4.38036136746164	2.07974083381369	4.64263616613983	4.93457364130927	3.94871722266488	2.98522790512961	1.61702101940665	3.96689226111803	3.11006458512183	3.57898653617898	-1.6969668941395	1.53513082351256	0.185267141400497	0.930050703556521	1.47200343351545	5.18654210551249	2.07794215448835	-3.05358223925377	3.43073749745801	-1.98824142918627	2.67445106350441	0.35282800644115	2.01943679907174	3.81700487011867	1.88576517742663	4.40926609137209	4.31669182123642	3.97862619091473	4.78277712045972	2.81322463733739	3.80983431007054
TCGA.BR.6455.01A	-2.15650714636527	-3.66690625552314	3.44421753140883	1.66239812257962	-4.45298270534204	3.56868299672127	2.4218526255044	1.51534914211876	3.52586671903003	4.60718109844687	3.65526914258973	0.480835664292112	5.42224464951284	5.05110982967946	2.31132595080325	-2.91600140105191	4.16359512446964	1.97667847084164	5.29275499740792	2.42040536322281	4.57272427048921	4.76454638869792	3.96709770861409	3.71072179055178	1.81056807180564	2.52569442491141	3.18691132166994	3.70393183788689	-1.66222201264255	1.47692127381135	-0.465173124820073	0.304675520335426	1.30692218072045	4.96063531167578	1.66648766877635	-2.54359217962995	3.36204949358742	-2.12327868178612	2.47484146633161	-1.45616983221942	2.90342576299463	3.95190376096619	1.80641533262204	4.38110827028209	4.58213586147507	3.84469401434906	4.87319368651523	2.93724100743624	4.55884262316534
TCGA.BR.6802.01A	-2.48443263122533	-3.77906851972515	3.30955710221693	1.75528113820931	-4.60702574934783	3.23443751569175	2.20227813226227	1.57573838000672	3.71541490859608	4.38975442534412	3.37489380334936	0.119598201839539	5.18559617092714	4.44076362665076	1.83059489879169	-3.11037184636245	4.47794015397871	2.77949417053067	4.35758483645853	1.99849852698264	4.77071563731837	4.794115003431	4.16442083002925	2.98462043235401	1.96770473334535	3.07879854775926	3.15041426673496	3.74922577482101	-1.62371366652886	1.43885509387314	-0.241978971179062	0.435019657213734	1.38910038829925	4.76207646448582	1.28393733874079	-2.86829002810828	3.2605989891071	-2.15954261119744	2.84714646951682	0.685922532822091	2.61231798943566	3.83637887976692	2.1721349325207	4.40447331394653	3.42711988497041	3.93934699974416	4.52545368652632	2.5945869372157	4.40754273414121
TCGA.BR.6709.01A	-0.571484114201713	-1.77832514131944	5.35328052317615	4.48666190975948	-3.80033085380544	3.83792360502926	2.97194762935563	2.91458740939603	4.77456905650704	5.286432847127	3.38348844850639	0.877309144244135	4.82616551599181	3.27283709150657	2.83558550836596	-4.61211563258731	4.9769691928587	1.57568622015998	4.13467505483535	3.93758319557222	5.24915128124347	6.16794036502759	4.55167934933536	2.7228547023346	4.43345491968379	2.09372466411991	3.92880462597738	5.15104367315414	-1.48559837717396	1.4552195082789	-2.29218330234284	2.31469558669248	1.76675623255381	6.30666581415631	-1.3677030846162	-1.24298425511367	4.77865526003707	-2.12110317316168	3.54619176211597	-4.89810367842967	4.74320980131326	6.37988549929109	2.34785369629541	5.244668338053	2.62576180095741	4.08537043463158	5.66389652489297	3.21434960410556	5.8180999539097
TCGA.B7.A5TK.01A	-2.25161681164011	-3.64805432389506	3.39143051784397	1.84644034005328	-4.42894990642194	3.45202285045622	1.98988917134407	1.54829729877827	3.81309154479999	4.43128901758549	3.2967606831512	0.281569929615948	5.18176900710344	4.80622531756705	2.10119256697142	-3.08214185472477	4.44085855411412	2.53815716749996	4.70004982196704	2.24834057168813	4.71081414619076	4.80414050467382	4.15636428284085	3.19186228412865	2.07307453771264	2.82384870216664	3.16978445696695	3.75856666011854	-1.60830343445308	1.48200667620821	-0.40084650357307	0.542611778766537	1.38209896620586	4.80848174521183	1.62400470707971	-2.66128447083258	3.35901019780267	-2.05231167755941	2.69669031403166	-0.927437433312236	2.80918525140518	3.87092715513573	2.13946624645692	4.42646986646072	3.96418261845524	3.85119865362612	4.68209359336365	2.83567216074026	4.41721524243338
TCGA.CD.A4MH.01A	-3.42991018010864	-5.09474680586756	2.12226829001992	0.375218747583328	-5.15827206548551	2.76151097755964	1.07713928170316	0.711570452951598	2.45036877444175	3.69534081153503	2.95174552707272	-0.930382533334186	4.96394505205109	4.54071717371218	1.24833297365968	-3.2516262461572	3.99488571740334	2.84405471180026	3.79631427353846	1.00345976393358	3.60210363235592	3.96767375152403	3.43699593288518	3.04009694790326	0.648418235946541	2.86009736396253	2.34332734141844	2.66513146669435	-1.92453491760494	1.15308253310091	-0.698812185028642	-0.228993461259273	1.15392499882801	3.43717138544188	1.85927963120401	-4.07406517192191	2.43955188495398	-2.54857406291431	1.3543340788688	1.04739363511124	1.46947944212207	2.51344883393414	1.6753783428172	3.81137715774606	4.67607268881203	3.53587829819675	3.66569554407841	2.2206338056071	3.37641608183877
TCGA.BR.6710.01A	-2.82197770037972	-4.22152107428038	2.74595434094289	1.09016073165232	-4.80049689595911	3.20822363186498	1.75916536274913	1.13703308322642	3.1598823519712	3.90100799656492	3.58137584883734	0.089103500793561	5.46580139251771	5.32037975307968	1.8645540088937	-2.76982305558887	4.3137205725774	2.81756113666607	4.84949530139664	1.77329753908768	4.52807488116281	4.51530092313806	3.73110697745563	3.5173948338621	1.42688233092589	3.63015831850585	2.91457294769146	3.46009741782778	-1.75869903822872	1.40481441803065	0.150417712190375	0.651442195358882	1.30442871117805	4.75664445780608	2.05736586235444	-3.21358248471732	3.15267713492219	-2.31202600890359	2.31574415015087	1.23132456553227	2.00752818840352	3.53172148056533	1.87980548812079	4.10095876593151	4.33491558637191	3.93397427250687	4.47276987030459	2.55892657714549	4.01271245627454
TCGA.CD.A4MG.01A	-1.77873891364469	-3.09130334656844	3.81533504322158	2.25981433064331	-4.2276520588518	3.34698475130677	2.05954586700108	1.86333941540722	4.13713909911938	4.84711748338623	3.16995716189381	0.321402903851635	5.25597310795211	4.20771257841477	1.87715411977704	-2.99144526421001	4.76253320564506	2.78398283319677	4.37924403610605	2.44963458275944	5.18343679525395	5.0927428925263	4.55773084648689	2.54607279797855	2.24714381923091	2.89312919104445	3.29593914682703	3.97704605591486	-1.32862242728076	1.55723147793686	0.120708955286181	0.0149206223975629	1.48456101964417	4.98607939264889	1.40983030173822	-2.32633653427279	3.12184830094457	-1.78161878008018	3.33167082432806	-0.192449843890435	3.40369034296765	4.00013459433717	2.32550445091992	4.61172622663664	3.05047985908454	3.88910761481031	4.99258918509861	2.71955432548465	4.66954017632317
TCGA.D7.6522.01A	-2.62441598088177	-4.03687917590267	3.0234936528453	1.48370600234057	-4.71983434803881	3.21860137519785	2.04783616677273	1.44494556671366	3.44945898607395	4.28786501545208	3.19408577065682	-0.172490603049352	5.00611128079171	4.20451083952845	1.77350168326712	-3.31788192642761	4.31262056352102	2.43667439894373	4.19279198921021	1.81435585560289	4.33282432584254	4.70958850780058	3.9927547464229	2.95293811152574	1.63966189744993	2.82043207507153	2.98059434800246	3.52844184496022	-1.72971047817857	1.37170840293092	-0.489269520268804	0.329770264372212	1.3606370159045	4.61618866409504	1.28351811907656	-3.01147888320913	3.16996233195516	-2.23220988613532	2.62263347138154	0.234617331895184	2.47515516318508	3.66492728707501	1.99109810274983	4.38490015477961	3.47592743818364	3.86111802159587	4.28717643121927	2.55877164547968	4.18890147046335
TCGA.BR.4201.01A	-2.20697382860168	-3.57318026477386	3.33569636012525	2.01252779864801	-4.54274138957492	3.49771660187764	2.06930661548599	1.7832813370791	3.77585081631849	4.49361889112912	3.09524604833165	-0.09072505943218	4.8293655028513	3.89625901280709	2.17941811849981	-3.75219180445703	4.47679385987479	2.05537543236117	4.11999394562734	2.36798665501713	4.51721323495204	5.14040714194548	4.16918684144225	2.79441763117754	2.00474205343748	2.60926512806764	3.27707425241365	3.79963429839205	-1.65608510385091	1.45854576872076	-0.825707247825217	0.410138601340427	1.46763510187004	5.10859579721617	0.790361679905674	-2.63790253497251	3.50569708579449	-2.04127989321685	2.88730918956772	-1.070856617804	2.91803514412519	4.23716437429964	1.85786565656201	4.69249432385831	3.64479159526118	3.89903013983804	4.79294487921149	2.84010500215851	4.47331985812805
TCGA.FP.8209.01A	-2.24883786245279	-3.67323684161657	3.30073170695033	1.95493205648824	-4.60201101530129	3.2914661167275	2.0334060371419	1.57887101868054	3.49429592733245	4.3194487017726	3.35940951795649	0.068428897457891	5.19182996093548	4.21397949872315	1.94098807140377	-3.39959258558051	4.49034693800854	2.29998536851885	4.37894212243596	2.14875891785707	4.5409948736216	4.96113179804912	3.95150212352347	2.99389199831018	2.03422984460318	3.15474011107467	3.07550905616972	3.84911829633656	-1.68273126315101	1.38233655597128	-0.449031858021954	0.928465355463866	1.4530640068234	5.19341888552323	1.15494674297342	-2.72771162409993	3.4577638507199	-2.24730856123783	2.78792137669044	0.242867434158764	2.79318290113501	4.23324327468541	1.94092737619003	4.45543303491307	3.34002856087797	3.96670995879527	4.64939350563957	2.60278572149622	4.42669665196022
TCGA.FP.8210.01A	-2.11308555479905	-3.56724326836451	3.35758113387254	1.95988111378912	-4.44673254597042	3.24524566001707	1.7287035489873	1.52475657558194	3.67756241701948	4.37882981425838	3.16351685951486	0.120005575584659	5.24078752753083	4.3772750695358	1.77600519101975	-3.11058028336979	4.60862815811204	2.63191975217544	4.38990026124975	2.08712627389782	4.67816145814673	4.87790575114299	4.12513174307326	2.79229884027131	2.06348527935515	3.18403473106027	2.99211610832928	3.81556360199648	-1.55877164267266	1.42074344538711	-0.0808986659975295	0.763097433246762	1.45744440591053	4.97831659998046	1.64178194301444	-2.63926498550305	3.22885855071324	-2.08561620849642	2.90766454686303	0.0465040289103928	2.94357261521922	3.94236751553088	2.19584189654181	4.4116685635785	3.08545777564908	3.89125599475953	4.58115786343439	2.57624228288487	4.3358666207405
TCGA.HU.8604.01A	-2.39428427971606	-3.5175955396686	3.60852022151057	2.04365771693648	-4.53142082456178	3.44810903810119	2.85234885161531	1.89376976924633	4.03342936363702	4.60060118826786	3.52377216115452	0.344615203004926	5.04090630948225	4.28388063922528	2.12595129874838	-3.30937566664212	4.40948737011652	2.47337208199849	4.46944734235189	2.28088889561175	4.85230363495357	5.03181650602158	4.3069730700599	3.15476138936932	2.2989833141285	2.72280364419527	3.44487000924019	3.98085416683203	-1.66195163708007	1.49641699562114	-0.620224091623355	0.56672585408814	1.41190614865887	5.00529251043871	0.73086108104755	-2.54745392298267	3.62694262062633	-2.14886152040565	3.11263386652142	0.034979530287333	2.8086962370663	4.22658739526815	2.23470675062322	4.63514267831425	3.2789872886243	4.04322074799968	4.61044596010941	2.78736447517816	4.70932545419965
TCGA.CG.4301.01A	-2.60074761987777	-3.9307286093422	2.8047694542321	1.46411258592361	-4.67716108054089	3.41838298383714	1.5725158694869	1.37436683357816	3.51293415259561	3.90512655857215	3.21260354608633	-0.0398119053997084	5.06401928132449	4.77112164576503	2.07432396657386	-3.28993173482837	4.47611678960875	2.52993302004581	4.48877595163651	2.02084023638868	4.45412452058489	4.87170496686303	3.89793862952614	3.14595799794665	1.71393673489712	3.4766644925418	3.06675386988506	3.63517488632207	-1.75250365932072	1.4571528565177	-0.160138085103312	0.939155316390345	1.42749539169891	5.1012032411543	1.74476156898139	-2.91816997328313	3.45658967963234	-2.15363962543792	2.66476387548079	0.131397338444018	2.26223184695543	3.9040269081951	1.92482511109028	4.40892815145106	3.88655418299514	3.97168460081733	4.55572225864877	2.73267173040755	4.03542202955752
TCGA.RD.A8N1.01A	-2.22401875477755	-3.53256041011548	3.58653941108443	2.04036871482161	-4.48603506952365	3.29870361327254	2.25830798900641	1.75951151297078	3.89866777130182	4.65685547825837	3.30084909566248	0.147244422712316	5.13257253302534	4.18889859816523	1.91964488529725	-3.24479659992615	4.5619601629348	2.68786855901983	4.24879425640428	2.24407149980178	4.93771863801173	4.93120403428622	4.34031668656649	2.79379855434553	2.12544234475194	2.79450126099591	3.27562351506384	3.8409735080846	-1.51767944939859	1.47622988045494	-0.396184120831141	0.120609887459166	1.41830786572166	4.79254696122364	1.00891816464805	-2.71679481300191	3.24581735351584	-2.02243700040435	2.96657245362529	0.134385999492046	2.95535733383575	3.97090955211542	2.1529315324857	4.52643621240561	3.49913571756938	3.89273781242791	4.78507620606294	2.68962038997068	4.60471518047117
TCGA.BR.A44U.01A	-2.38477267459533	-3.68179874916113	2.79012193456553	1.62128007026784	-4.48403472560521	3.35745810422215	0.713761128014595	1.23646493687823	3.70978096541444	3.62495339814176	3.10261665388924	0.161211165963173	5.35485770057722	5.48896296055919	1.95802909598808	-2.84488953893036	4.8907110404059	3.31680588696101	4.65105570013975	2.07678406371675	4.91132175796449	4.89109169284202	4.00543844208357	2.94995648856805	1.95948421207849	4.42197799819125	2.99297283896824	3.78247271080884	-1.57322636844167	1.53663047586584	0.75326886665794	1.41304284587298	1.51498576547837	5.30842055786848	2.58320798723169	-2.834709656575	3.37851105956315	-1.9707091820109	2.8651953258066	0.812605641845096	2.27779317884196	3.85376684205339	2.22760456352492	4.2859442924456	3.71737781894645	4.01265124811992	4.77631079917621	2.68210949573274	3.86648046812511
TCGA.CG.4469.01A	-2.65006394829546	-4.15026270794924	3.01257213781394	1.33965450859377	-4.78530714877355	2.95404613330927	1.83641417138281	1.27844143007627	3.17987684941314	4.30603375257411	3.34323629714478	-0.194160227681789	5.34897911074024	4.37145302300604	1.48640743064148	-2.97174846898787	4.39613305273042	2.85602357853041	4.21008956830587	1.67388938952903	4.57217805735205	4.51697723333374	3.94736787776452	2.87506426492652	1.4253379486483	3.17792693839309	2.83740672324349	3.42142604606487	-1.62249249974819	1.33857785553778	-0.0332517139840194	-0.0531450657014227	1.32041201525933	4.41904326182957	1.52822367944083	-3.27417359212145	2.77783835270495	-2.25239809108342	2.4561746669688	1.48700051424068	2.40279263503184	3.40521663197514	1.92956592054036	4.15706740163002	3.70757106758167	3.81262725313844	4.42303760978568	2.3412221906908	4.1636980537216
TCGA.VQ.A8PH.01A	-2.95298032990047	-4.44261104330458	2.81503871568603	0.973452970596076	-4.84682659990317	2.90421768341712	1.91816530911509	1.05169448841125	3.06727021328747	4.0995536973994	3.4572210831477	-0.0823396419741016	5.43603185066037	4.95440136757961	1.3902262917417	-2.62099137027853	4.19450239262934	3.0426835947705	4.52156171503848	1.38837785569626	4.37433529207412	4.23267943730826	3.79426255450019	3.27888305193355	1.32244650997091	3.20425227218225	2.68485736909379	3.27032354421231	-1.73854461684194	1.30114913351377	0.0259307313890931	0.203960406229311	1.22748306310467	4.08559017203598	1.98471417778401	-3.41483159853049	2.74527604053659	-2.41009039210696	2.19561520455528	1.5624294759145	2.05285209213195	3.05049864631704	2.10651364526158	3.95850106700969	3.79684872931581	3.79360095486799	4.0035981672929	2.29271923622709	3.96724679669888
TCGA.D7.8576.01A	-2.81257694238557	-4.26726974275488	2.86393742627897	1.14816120045191	-4.81355795384045	3.05992847168498	2.08153879168522	1.2341653259218	3.18170901445891	4.1818557128658	3.35797699543904	-0.137134319838511	5.22558007917969	4.51337108376452	1.5599914346179	-2.95754109059734	4.19450331719858	2.6087114222587	4.40272906700485	1.5524877389829	4.25001283025357	4.47147716561199	3.84089192762836	3.15840287701072	1.39130678757425	3.00615173535586	2.80138616282873	3.38402110461121	-1.76767617433845	1.32376826265598	-0.191594544333539	0.304447401467846	1.29050602436049	4.4117983266237	1.64992549852143	-3.18491026825891	2.96542794792318	-2.35868914404778	2.44102190762514	1.00170317196261	2.24451989828142	3.3669012550878	2.01608003570266	4.17627343528456	3.47834613454309	3.853225967147	4.06978890593621	2.39390041130332	4.05156710931184
TCGA.VQ.AA6K.01A	-1.41065246175578	-2.54572641124758	4.39735751586143	3.0308516979301	-4.02210633203523	3.57695420957687	2.43182912952332	2.21345628561651	4.51467778769721	4.94537679100946	3.44706307278919	0.785246673814872	5.29850120526445	4.36547719514574	2.32091948101914	-3.25795119188998	4.9158496579228	2.70589507868392	4.62323090271336	3.05310847259838	5.51859824267898	5.43370776667772	4.63344495493101	2.81011946256322	3.12223621890298	2.96549689810182	3.64533940667326	4.47956983358585	-1.32798425110072	1.604236268852	-0.39868771297523	0.926914135552685	1.57298212533085	5.531534785746	0.842565754063456	-1.91422448028648	3.78027564011352	-1.83398603475648	3.4950597999581	-0.945558778453214	3.74818607397469	4.82415996153795	2.44912487092382	4.78506629466237	3.17436433381553	4.03135849159116	5.40537009469606	2.96578325557388	5.13286286902033
TCGA.HU.8602.01A	-1.36685788870509	-2.42596446042115	4.39997683365299	2.8979859429431	-3.97453494386698	3.54409186549945	2.37258010403043	2.31702896898465	4.67320785453847	5.15422705283366	3.26633698352132	0.652086609156528	5.23552051139554	4.13266812148702	2.19755723774226	-3.13224285316123	5.01484371404905	2.9226571846084	4.39131352850574	3.05661853676229	5.73104106191879	5.49343060376802	4.90503377841171	2.4351660203731	2.85966906470634	2.85231563584912	3.71973285637486	4.37132511254041	-1.15888176289294	1.69000381929228	0.006634009914813	0.0327502584344606	1.57501789852462	5.33845935973483	0.900954663088998	-1.91116874338255	3.43877776076977	-1.57737856609093	3.75124516741747	-0.615354195474555	3.85711625920134	4.52012783444082	2.47771292531193	4.8743726504591	3.07935919682574	3.98323777592682	5.54825954481507	2.9535023929569	5.10970103768007
TCGA.BR.8485.01A	-2.1486545819191	-3.42221534504844	3.5882890036722	2.10229521205451	-4.43273187405807	3.45584475226848	2.50873419819886	1.83447684000959	3.95999742352883	4.6237240882777	3.30591613844373	0.262432116497174	5.02395159017982	4.14909709743103	2.06656190708864	-3.34468408582985	4.44823219044093	2.26591540018026	4.44353452996959	2.30331513301028	4.68399460019715	5.06496148967153	4.27084048205253	2.97866692171091	2.24649739430366	2.64101576114186	3.29541786831894	3.94943519970612	-1.62563290272787	1.47390589037975	-0.564474274015454	0.629660160477565	1.44558298702419	5.07092369040153	0.999796627173218	-2.40421784452725	3.53319889610721	-2.08366163288579	3.11006913213301	-0.679346373532723	3.04989095405414	4.20851765110947	2.20310656688974	4.64584565106123	3.0659982158746	3.96940275098926	4.59734960722476	2.77497940700589	4.61521668122864
TCGA.HU.A4GJ.01A	-2.70973821787061	-4.17280795565716	3.05879110125854	1.37562998833986	-4.78859079392276	2.94540976872509	2.01405179564025	1.27207368682434	3.21183179663695	4.26603170674743	3.4475099408829	-0.07773756156615	5.38609678437887	4.50710766225011	1.48194793019866	-2.90392675352106	4.35120320712728	2.90575452354565	4.31880740892364	1.62516671245155	4.55607080649051	4.47360123344996	3.91050798382423	3.03314169712251	1.56880212852005	3.20862350232622	2.83791804746444	3.48287030460046	-1.67002357614875	1.3213296158916	-0.0986264095100786	0.242610858250979	1.30813549357983	4.41240814801088	1.52416412653674	-3.25215887139538	2.89546509865231	-2.34565124692253	2.44987137270268	1.57176591978664	2.35017604541248	3.45073415885382	2.04284934564781	4.12426487783964	3.56351477733879	3.85121440909135	4.28955296110706	2.32337824673616	4.20028796428614
TCGA.BR.8686.01A	-2.39947126295636	-3.7934109791761	3.35235438400549	1.70310059246464	-4.66103072796312	3.28497083463956	2.49137853778422	1.58462600368535	3.44881489731216	4.51967334588515	3.59689861173318	0.163399269614122	5.3047407508387	4.36304451692388	1.95769090483867	-3.16271770803278	4.30420239894364	2.29156894442876	4.59757135860034	2.11841547900607	4.62639392917998	4.81718864209878	3.99999670512411	3.23018975326147	1.79671927996456	2.86044221002475	3.15248590711019	3.72851284888579	-1.67338016559837	1.40676933589299	-0.415658497470006	0.300858070276971	1.35674943015683	4.93025569652041	1.09178326420698	-2.8219102902156	3.28675864599487	-2.24559693484366	2.69006151227219	0.479594527003623	2.71155369855871	3.99796571072503	1.8662593803452	4.40061331298648	3.7711600863903	3.93938689173321	4.67995850118448	2.62781842567372	4.53027991348682
TCGA.BR.8589.01A	-2.95954227470772	-4.54884512961107	2.74542757718025	0.849487997354514	-4.88739575322365	2.87695390860873	1.79618603348614	0.942776360924012	2.82634793782923	4.08058717551475	3.51517300375926	-0.12031359961104	5.54056387355991	5.08380365790711	1.39863665216084	-2.58087776685848	4.12241255985579	2.93877450973183	4.6319607693216	1.3767207748548	4.28546584062325	4.14432926152174	3.65702281614065	3.40000054075179	1.15291214900658	3.17508588960227	2.59725232301161	3.1632301526926	-1.75262259015966	1.26984887886119	-0.012029946370899	0.0850722255546561	1.19180224114808	4.02118627305726	2.09007892260579	-3.52283401365366	2.63935713574942	-2.45362603559965	1.93415964638855	1.49528057992422	2.00903787651512	2.97056177961146	1.93506832562418	3.86177189649784	4.22527334876269	3.73346734832175	4.07136969405639	2.28565509399998	3.92418156723324
TCGA.RD.A8N6.01A	-2.16275243612336	-3.68313252660975	3.29304383868729	1.75327035543373	-4.36036822643723	3.48032377323227	1.70087403215718	1.35470942861621	3.66584946931009	4.27880644663132	3.31553698724835	0.409508503817767	5.3512068537055	5.29605298570732	2.11327113181657	-2.84633695097796	4.40061782714878	2.47887237220794	5.07608047585272	2.21446287387954	4.56628560262131	4.69246351622078	3.98513374903495	3.43535520215261	2.04535106409215	2.98910158307799	3.00166615184301	3.72591813905176	-1.63776901786144	1.46124721032451	-0.223589836349741	0.931255577579515	1.36811754760166	4.87042094919374	2.17998143409088	-2.58884520183069	3.36038357125604	-2.09393322111569	2.51883637463887	-1.42364698859502	2.80158901340874	3.80367110981965	2.15458211276575	4.29612773118402	4.08525831675211	3.82011997895149	4.60898615396407	2.84748566657091	4.27839214033891
TCGA.D7.6524.01A	-2.12447135198997	-3.3423000454898	3.58894219716051	2.10046776482849	-4.42001221751632	3.5108366107522	2.54721354078459	1.93751999997273	4.06320411871333	4.69889557502738	3.22225645556607	0.196126794814248	4.91619276809826	3.97629025865333	2.11651545212006	-3.438306417955	4.47685881999849	2.20932136656589	4.3243340894849	2.37997708756322	4.73069897912418	5.17766188211978	4.37878180585633	2.83973529631591	2.18438564886623	2.53699390494233	3.38431934434526	3.94410156765662	-1.59289863818862	1.51567911624571	-0.548264980388667	0.364033348913822	1.4635946612803	5.10516687282924	0.865548585222578	-2.34622716391886	3.51523359385215	-1.98196324921386	3.24931494005592	-0.822974943460295	3.10169046081379	4.21720584700325	2.1696385367982	4.75345246020519	3.0375964772697	3.97572742909251	4.68141253658899	2.82780549495984	4.63290651069295
TCGA.CG.5722.01A	-2.48039087782587	-3.89974206443135	3.27985154600151	1.64864625294546	-4.69345555466835	3.0906998030862	2.10663577105926	1.47564269783249	3.41640877869288	4.44931285987323	3.46773739616792	0.010239825832052	5.35710374335307	4.36533618293747	1.70679373775803	-3.05822973731856	4.45679858572319	2.77425944550177	4.32087224387864	1.94727322684699	4.78476334670314	4.69010198290652	4.06125740027298	2.94623676740982	1.72960533810782	3.1196423022725	3.0483960085495	3.63383754715588	-1.58725052453061	1.39128141515068	-0.169255429722069	0.0721333866683045	1.35566589889118	4.66512674186143	1.24902604979509	-3.07094938322223	3.01742601442185	-2.20276325646639	2.6310453290043	1.21458789920573	2.60339159488566	3.73337988326344	1.95294645440659	4.28305746643247	3.76433704735907	3.87837902583859	4.66850184221755	2.47948382288193	4.41310869339897
TCGA.VQ.A8PE.01A	-2.5106059671059	-3.749019115989	3.38274708192965	1.72470019982262	-4.54990827684346	3.37751080536139	2.49429901548638	1.61084915554759	3.84617211858126	4.4340416762339	3.49916025776034	0.332850018938413	5.18919072719889	4.75157756482882	2.00957311988759	-2.99195063558822	4.35494869195728	2.67241422443534	4.6795116732247	2.08073650246174	4.76076275279004	4.77178699375093	4.18466581539857	3.30185961928393	2.05666899750226	2.8788773429753	3.24525459283621	3.78536126729628	-1.6671835043807	1.47683976533718	-0.347833300194682	0.519495019060723	1.35258796375092	4.75022448098303	1.3714472291332	-2.73024132968015	3.40616323370751	-2.16301278146785	2.83844023701755	0.0966128471235912	2.60356749611702	3.84789290339329	2.24582814100139	4.4280632858954	3.6162647019972	3.95765621369956	4.48052460056433	2.73693056867768	4.47799392176132
TCGA.CD.8535.01A	-2.53197415468265	-3.84607733388203	3.08783176883139	1.57996034334341	-4.57687804964314	3.2347905699326	1.71390510479031	1.36450246156705	3.66133125627389	4.09546236760509	3.33749735238503	0.187281725291876	5.32663300933646	5.01513472586012	1.80931097469327	-2.83345849873644	4.56293519254554	3.07105595421803	4.58938874001311	1.91857425982473	4.7971772406748	4.69660652048064	4.07181409709086	3.09644707163933	1.90641525909056	3.55977581241791	3.0308133446662	3.69946498683092	-1.61980085380912	1.46062255110426	0.186795197306725	0.773331438869181	1.39329368892043	4.80300590211871	1.94727947228028	-2.91761274602538	3.22616799869347	-2.13311287285635	2.75812116411756	0.847663847549414	2.40675731028021	3.67948877905368	2.25054832775552	4.27064267436725	3.58760459810997	3.94432064881707	4.49744890910399	2.59012408283969	4.17130508202058
TCGA.VQ.A91X.01A	-3.22716632619665	-4.82071832487933	2.48572759423677	0.506969281207334	-5.00296113769151	2.57435767429268	1.48931544439736	0.70967241654466	2.60698567982819	3.84996614807005	3.45462819010763	-0.27913516275742	5.65295448679251	5.27048828700858	0.972587988035087	-2.27628075072624	4.14736811718689	3.47268224393704	4.46961421002578	0.994425996950069	4.24111715591122	3.90768623733069	3.57469888958766	3.28203980205609	0.921267673937747	3.54471342028281	2.34367075357472	2.96601780570272	-1.7583732930476	1.20765266684589	0.384936359158196	0.0631117259416625	1.15013780318911	3.64402566202959	2.46148179878578	-3.81876487631654	2.30133590875912	-2.55000223204149	1.79557806392035	2.54792999517197	1.67764621915608	2.51670637474171	2.0986765746492	3.63669062320464	3.94301469925024	3.69994113945962	3.73095717597443	2.00232036126453	3.6297741153328
TCGA.BR.A4J5.01A	-2.27427618418304	-3.65893909966726	3.3024671878961	1.79418868099695	-4.50724486840392	3.30577620740853	2.07491167507885	1.59426463991581	3.72613626559183	4.4609703397941	3.16448186647135	0.0613285522688241	5.08201435522703	4.2259450801274	1.82518771150878	-3.1847752495773	4.45638459388795	2.44914644637242	4.34843406871668	2.03336411860562	4.55307684023862	4.87787212160832	4.17291985860399	2.84967053056046	1.91665982874368	2.84624078976672	3.0653901892988	3.73571647379897	-1.6159392121515	1.43472724577341	-0.255290457780742	0.46648352141181	1.42056080610395	4.85290007778684	1.43291244179954	-2.63999619860066	3.23640658904268	-2.08538915166981	2.95012554626518	-0.18556543350318	2.8612984489071	3.84836068528971	2.17140950977044	4.49134075303215	3.06766596152418	3.89605414809147	4.44185464245347	2.62622611114171	4.34166969156957
TCGA.CD.5798.01A	-2.2862408914405	-3.71999568462296	3.31707450024349	2.09148335030539	-4.54896794431113	3.27955456672372	1.70798468554457	1.50830216770205	3.62084393477368	4.17653446128754	3.23537684250489	0.0809984830357751	5.13588032808222	4.43925320432773	1.94152926270212	-3.43334605999357	4.58584784733164	2.60690415589278	4.29290586878134	2.11803675775184	4.59179937033055	4.86838154929505	3.96521881679604	2.97794047224363	2.29334222160464	3.25199834695808	3.0417906791973	3.87282225262895	-1.68198476404244	1.37162254266587	-0.604836038707756	1.24266344799197	1.46026674706188	5.02759886732548	1.29149301621996	-2.82682355595265	3.52970461769731	-2.25942955585244	2.64816843384264	-0.0691273195231954	2.71779585000419	4.18376656974424	2.11582807778965	4.38957347969233	3.48526994790659	3.91586503267327	4.57914672953367	2.63568468566743	4.36537140086787
TCGA.ZQ.A9CR.01A	-2.3691647928607	-3.25196652815168	3.54450083720266	2.20249709944078	-4.50525419093037	3.750356034299	2.77200500553679	2.09469927637477	4.28931251411564	4.39147856445101	3.59232279116549	0.466329476373922	4.92417874959366	4.5055218849434	2.60913818529176	-3.5752163792439	4.58079384656577	2.41478154518628	4.58971208515082	2.73593203505731	5.09968663124777	5.4411365970138	4.36427537215633	3.28225292857265	2.49363855913353	3.14466372358769	3.79139208172306	4.19541911730989	-1.6811327964176	1.63225115256365	-0.595349539692017	0.939472950502661	1.50429117038665	5.62147303953726	0.563920415343235	-2.36766473170457	4.07097391223523	-2.01573007330066	3.33652221116586	-0.194815678342284	2.66881259519377	4.72424915790275	2.09157458939292	4.86089815994013	3.77030488679987	4.21505312645482	5.08540535960909	3.07613304788913	4.77560710507061
TCGA.D7.6527.01A	-2.98403461951147	-4.49289049035672	2.75030860045945	0.919722854877211	-4.87985598772352	2.88878656217735	1.88180249539046	1.02993560595195	2.99419300405038	4.07293741710423	3.41853020757547	-0.161425271758771	5.3945014496427	4.85931349349766	1.36636759139048	-2.68601939810703	4.16806227361696	2.97105536353033	4.45625061299562	1.3488665063326	4.28178107351102	4.22539578593882	3.75288467963754	3.24897045217897	1.24675433036799	3.17282532294255	2.64799662302394	3.22592108554887	-1.76078559577631	1.2837015804174	-0.0238869197493337	0.183069838737492	1.22579839670856	4.06994601447666	1.95447343850807	-3.45235525416511	2.72415782544656	-2.43091936807033	2.15566916502095	1.55158998564769	2.01995229072729	3.02879275552855	2.05745678995372	3.95726675123354	3.7809367811159	3.78283981415487	3.95996998260997	2.27121226718554	3.91998345852187
TCGA.BR.8289.01A	-2.5696818505127	-4.0565145091657	3.09601902422388	1.47785249548907	-4.6645120790752	3.16080384927066	2.01415459228866	1.33417639259417	3.38467436690237	4.29617290879436	3.28720122316894	-0.0152860572606821	5.19593518117244	4.51261960572066	1.69155070765715	-3.04780777129495	4.28108602110017	2.5499158645594	4.44011772531482	1.7568805354638	4.34796854252926	4.56307085939786	3.9338945599892	3.11587393339853	1.70003626197169	2.86403512524958	2.87257088522097	3.52573079776584	-1.71450352172868	1.34677149657759	-0.371616557985721	0.475206700958996	1.32702653204148	4.50586121074421	1.60329977293967	-2.99866337096645	3.09501034526086	-2.28386822651253	2.49702734271262	0.219612440624703	2.5221159094793	3.55458756862373	2.09240149273236	4.24974958414961	3.50555939530457	3.82394489622637	4.21466933782417	2.51317984260312	4.19005833137736
TCGA.BR.6801.01A	-1.76757471539553	-3.19994312199343	3.67130113903187	2.12826250696731	-4.16962826541626	3.24410428204355	1.53000866534696	1.64698250757848	4.07900497400821	4.71979302770228	2.97291787543723	0.252478215088981	5.32450208307359	4.44300852603864	1.67320078914397	-2.75850707095227	4.83419942878552	3.08038757410772	4.36827199442428	2.25823777995148	5.14253481646449	4.90715665646683	4.53916379752259	2.42893502305789	2.14948194493143	3.0635417824113	3.08376485293367	3.8472736450558	-1.27501422664804	1.53942212358931	0.425088039241464	0.0330144312749061	1.4739440419531	4.74732557414936	1.97231890254827	-2.43115650458635	2.87421970937225	-1.73147613306048	3.21407458474772	-0.230677862293265	3.35836685992585	3.66445221062303	2.45591975798843	4.46509044233475	3.0012671570907	3.79195770989702	4.84378841697006	2.6351942060082	4.44168466409431
TCGA.CG.5734.01A	-2.70958746887272	-3.96503647194443	3.27849270214754	1.6381243764607	-4.78315538828593	3.17158926860662	2.59459054682063	1.58230451683008	3.52210370523386	4.38876414668167	3.65137948855004	0.0970675407591006	5.24168132285895	4.38290856103401	1.8530604388471	-3.18394730192638	4.34195648580838	2.70311531676854	4.3621724477819	1.93759324768921	4.75179323010488	4.73757904935864	4.04355234383212	3.19811927071935	1.86336085062091	3.0634626593538	3.20724562344743	3.71870469462583	-1.7078261841502	1.39818241073761	-0.446240365422835	0.330197968715451	1.3409661145895	4.73855493703047	0.86517635793893	-3.07095832421173	3.31211813266424	-2.32760989401184	2.6933888108157	1.37297507214677	2.39357905829839	3.90710705884291	1.99847347264674	4.35603628122276	3.70938641185209	3.99113470530122	4.53489440742059	2.5385797430866	4.50461460376324
TCGA.R5.A805.01A	-3.21647866891968	-4.7631973806024	2.3680558337644	0.891496364156707	-5.07299710333834	3.06996483487061	1.30859801153709	1.0799155218095	2.89496114550557	3.85397533186134	2.89488007445004	-0.894188009799215	4.68532753619206	4.10778364584395	1.70328743207562	-3.80109171959924	4.1498001418805	2.50130860923127	3.60250999299953	1.44568831238928	3.82825253968422	4.37326766807756	3.65904535542345	2.87972177458506	1.03832698922283	2.68916646528476	2.74346615166409	2.97325788814616	-1.89816990737496	1.25165771936447	-1.10775394606837	-0.136631493845	1.26373172372784	3.95795306252124	1.11955518210267	-3.81731003769499	2.91213566829542	-2.38754013095645	1.73814364699447	0.244210101338646	1.73704789119383	3.1483046800901	1.55267831898061	4.17316327098352	4.75442944784391	3.64283787687963	4.10184316487526	2.51117277618222	3.70242308079086
TCGA.3M.AB46.01A	-2.57742480398125	-3.95842023222558	2.9756365612509	1.5166101856126	-4.59506472452464	3.21726318037885	1.5129013464124	1.27818074923358	3.58245874803999	4.00487418013897	3.20779475133684	0.0739810027498953	5.24347128665157	4.98816713788091	1.76552369147727	-2.91297893838146	4.5293453312103	3.01980528304193	4.50307868344676	1.82314744491504	4.61730742170351	4.62951162144405	3.99774380557784	3.06722034404989	1.85626367117014	3.49185820202126	2.92508211965756	3.61646865214159	-1.6604998474587	1.42475610723466	0.0565426535995561	0.86582248895986	1.38657276580625	4.69445952366134	2.03522506372474	-2.98905024256056	3.20028949216688	-2.16694318482859	2.62504090624671	0.538660842132743	2.35050698579547	3.58506540057442	2.2450535669419	4.23467330362762	3.594300311541	3.89111087751695	4.35723466562592	2.57438535524439	4.04608232127558
TCGA.BR.4253.01A	-2.98174143542843	-4.49918194300681	2.72603939292424	1.03707762323284	-4.95222027453152	3.03924952414678	1.96762280064772	1.19176933444204	2.98170516119832	4.15465291118309	3.27206720638265	-0.432890983897739	5.04755425881324	4.26937315157775	1.61815002949539	-3.31177708890373	4.10451533674653	2.46096976154299	4.10121388590214	1.52082435591428	4.07452779104866	4.40699556917333	3.74282346377058	3.10753622517441	1.2001422527022	2.73476133443846	2.79138739476776	3.20288907563431	-1.82624584048956	1.27635384328677	-0.671379101714897	-0.0489023379700075	1.25432324956659	4.18696403798003	1.26803724393022	-3.47942581484134	2.90727642793734	-2.41294061046621	2.09237403608779	0.782894492213861	2.07337721912782	3.29258678943704	1.74514098957694	4.16091608542328	4.11526816017819	3.75661873110557	4.12054738019919	2.42582760098063	4.00209891339826
TCGA.BR.8058.01A	-2.33464264788683	-3.69682629496921	3.32755576087502	1.83946292732751	-4.5468535526095	3.32110249455372	2.28473040853466	1.62642840652639	3.70779786195461	4.44583108122153	3.23907670995045	0.0872634173663815	5.03973543972723	4.17028753705791	1.8670466880664	-3.28536422637433	4.38338113619258	2.32446890541384	4.35890336018207	2.01775259921162	4.4569510110228	4.88620329172452	4.11258528462136	2.96498983667283	2.0058684420618	2.7648817247998	3.08606567632036	3.78013164574327	-1.68576646719819	1.40691656542643	-0.477320511272325	0.676260452314679	1.41535859448332	4.89428960803702	1.23014501367527	-2.62978889426207	3.37745437490783	-2.18564965177363	2.92372273316039	-0.241297302146419	2.82500188357915	3.96725116023432	2.17192610648354	4.50849741850564	2.98224679366705	3.93001276042413	4.3471283922626	2.6279860220321	4.39350222777321
TCGA.VQ.A8P3.01A	-2.11170308995529	-3.63948325563881	3.38017043659629	1.70740390628103	-4.35897125012401	3.23515263460165	1.70781281619617	1.42372217553105	3.72181419085103	4.55933710072458	3.11988176214084	0.186501253770854	5.33490439531622	4.68069630630223	1.69071417738346	-2.7194318783557	4.51214943819362	2.77874790538059	4.60087034074341	2.01201456825181	4.73141819367168	4.65901269243505	4.24480567293848	2.84499172739819	1.82842025573211	2.85954015178413	2.9286292583514	3.62097225553107	-1.46935346899054	1.45871191540791	0.146039914188053	0.101537149943356	1.37142024939297	4.53697723298363	2.07433075826085	-2.66663289529331	2.87213368490872	-1.95068708346714	2.79462785380921	-0.406848588864946	2.99978892157408	3.45735195558177	2.2798009104868	4.31203129579282	3.41935958949349	3.75368467495821	4.53138379696645	2.61488661810058	4.27860125294359
TCGA.HU.A4H3.01A	-2.2512065023976	-3.44797922620706	3.31870604094415	1.88008200220254	-4.39945150785787	3.32010741228514	1.52404354003358	1.54848447674748	4.01020688575333	4.22392263784038	3.28284606057797	0.330364538690627	5.38732748802704	5.07456577078222	1.92266823584923	-2.76226658970415	4.85478191248237	3.39054016352328	4.56496835416737	2.24107897344332	5.27417531961522	4.92529298922121	4.35576051979465	2.83443128492596	2.13124114923392	3.82060565617966	3.24326078976056	3.88689464559775	-1.42725468839466	1.58242515529555	0.569083082219733	0.59278316983333	1.47078816236883	5.03497300114614	1.9946470763255	-2.71678463056148	3.23118498639206	-1.87142374453966	3.10012359110611	0.939222121968034	2.65643992149482	3.84279456318363	2.34454202060637	4.39831965513286	3.62815965720508	3.98526454871965	4.949966383829	2.70149795491607	4.32494601337156
TCGA.BR.4267.01A	-2.55185288416123	-3.9088106499347	3.22739894532915	1.56813492189456	-4.62941658042636	3.2512041201512	2.27766497038042	1.47476153063817	3.58794279025135	4.37797436701451	3.42545220347075	0.145829057161299	5.2225526323721	4.60674690212173	1.83617477633732	-2.99981955653648	4.3243020072358	2.6264434671217	4.55171487302262	1.9160487767581	4.59348375857165	4.67318899292063	4.06323870060536	3.19127077776395	1.8208720645978	2.9155544710764	3.06886645114699	3.64577511886727	-1.67931785697378	1.41597031201431	-0.290858381194391	0.400538330004155	1.33815050769714	4.64426301330595	1.46439296299498	-2.89050076673804	3.21393761341597	-2.2165234235681	2.68385537692869	0.38401687805893	2.54655753981399	3.69426606410405	2.13079837398679	4.33536698868095	3.58764378189756	3.90064314367533	4.39111467608996	2.606295389086	4.34295890756754
TCGA.VQ.A8E2.01A	-2.01352686575455	-3.16838912747246	3.646084605361	2.12763806605714	-4.25005564786686	3.74288228004957	2.49538221049026	1.91444077449276	4.26065639816829	4.6163491450844	3.34065627357456	0.556681298650447	5.03095435191485	4.68227451301601	2.42738631591592	-3.18329705972881	4.47910646178099	2.23699238825098	4.8965274935939	2.63944956411146	4.86782580985183	5.20314258794873	4.39521386238954	3.2415078986349	2.36964373597873	2.65703831741877	3.50096931349779	4.04597899925704	-1.58869221742854	1.60948804728134	-0.3996797367423	0.710194672607791	1.45721253266669	5.28560428044461	1.38042145154658	-2.08830892866621	3.72888001109444	-1.89278630851258	3.24123457754814	-1.84530641156	3.10568117833108	4.29610166995457	2.26454577680936	4.75277680625654	3.52011241691182	4.0070605132233	4.8459047749827	3.07018303844295	4.65503427999028
TCGA.MX.A5UG.01A	-1.79271479823239	-3.03843463104589	3.79856558949638	2.39720231120283	-4.28227411136005	3.58281151128568	2.40987553951526	2.06668620599658	4.17656184931964	4.83225113396769	3.16157108885094	0.259276788868791	4.93818520167178	3.86661698124379	2.22324425397826	-3.53658202339469	4.6179781232785	2.12092872168389	4.31392441224085	2.66588227702548	4.88623717807589	5.36718530688718	4.46893740446631	2.69095913993877	2.36384423651322	2.52666066123122	3.46237132091018	4.07778489309479	-1.49668326544116	1.5505170412241	-0.550809849652286	0.368920808689017	1.5218701699199	5.32851030984421	0.788869956469396	-2.13814686357484	3.56494875169216	-1.86378835795581	3.36782602479031	-1.34688823705817	3.42519007510937	4.44891237756981	2.12813694672296	4.84923624231389	3.07290121190762	3.96500735080089	4.98773575659781	2.90954417252234	4.76675760018304
TCGA.RD.A8N4.01A	-2.69578182438492	-4.17987983420697	2.74642088225104	1.44896717048278	-4.81574002232387	3.056505652685	1.25786809621285	1.10270552587821	3.03543211202418	3.69665369827729	3.40865976685825	-0.0877979789710652	5.43286163572132	4.95840686787889	1.70944876783245	-3.09280877499675	4.53902417829622	2.9234696539812	4.44914221478003	1.73364116271041	4.47101792340801	4.5966729187595	3.5999113502289	3.18538111513687	1.71580791071731	4.02948430085087	2.76922671068913	3.59443994945931	-1.7644817016892	1.31470446954842	0.0111266191653723	1.30652084891859	1.40137552518478	4.97422440169277	1.89574516922487	-3.28544633096927	3.27041882280096	-2.42497517065695	2.29287476777455	1.58066552717129	2.07922037157724	3.82518550989428	1.89634223000262	4.07538701729364	3.88264042019211	3.9500431308288	4.46470544583841	2.39506528944219	3.95970002930129
TCGA.IN.A6RJ.01A	-2.42895043069131	-4.19459495813845	3.20922388252947	1.74654755565268	-4.68236258666754	2.59431856691857	1.18586244624038	0.989289311863974	2.92526647798116	4.11147337647008	3.33842703945298	-0.0555547427205223	5.74010244160343	4.7336965795871	1.06935598289308	-2.71583540870472	4.5812973491648	3.36586297743434	4.2519727719994	1.46258909674156	4.57003155386388	4.23501605730037	3.69776223404445	2.86049160109003	1.94021826014508	3.66475742813653	2.42178104667572	3.5461938346582	-1.58812078752004	1.17089362965049	-0.00983338803519995	0.99073973394406	1.338298303811	4.25772806138301	2.00236241551814	-3.39865047069533	2.70557505635364	-2.50997885692376	2.08015700481405	1.85108620224252	2.56299333237459	3.40910156736602	2.23807241454742	3.79793674384451	3.31597683606156	3.71490312626474	4.19991372468568	2.03157263829564	4.11459153891183
TCGA.CG.5723.01A	-2.34320101444708	-3.75843844919697	3.43274509607377	1.8318259949935	-4.53523380351445	3.1668610862613	1.97962387401435	1.53036088834187	3.69738255389902	4.5284178402907	3.29429987219984	0.0948654492752725	5.26313338804867	4.45130274634105	1.74886079360786	-3.03462096150047	4.52972562559132	2.9011547071549	4.30905025936233	2.03072491286325	4.86440611396205	4.69747653550408	4.22148746566096	2.85644442038348	1.96667488085825	2.93616869857104	3.08484586430867	3.68864014356539	-1.52574964208195	1.42878670920561	-0.246408857538715	0.109214812437448	1.37024240779229	4.53918682078275	1.38840790034159	-2.93299829919766	3.04168756250843	-2.08680645358299	2.70712632438443	0.443409178877364	2.7837220621016	3.67981315709256	2.1661770458525	4.33190333226378	3.69244085486793	3.81908494418048	4.64593830555452	2.58251518986696	4.43960199584306
TCGA.VQ.AA6D.01A	-2.83213128354821	-4.32191338271108	2.95672643394841	1.15218686228654	-4.77770598744257	2.9718629160046	1.90747886487012	1.09136828816219	3.14978302505494	4.13108576361805	3.55348732126113	0.0753699325119346	5.53569285280754	5.16231857238018	1.52543719067081	-2.58732606452836	4.2576527019115	3.07716169619612	4.68464115689788	1.55032542991054	4.53808920922557	4.277855110098	3.81338199844953	3.38372622830716	1.50878907801905	3.28645913202906	2.76498077121363	3.38302493586558	-1.70356863763463	1.3279805081177	0.0161390032454216	0.349423189048157	1.2415123707048	4.21996010154298	1.99927608754606	-3.33832263358082	2.85612221177627	-2.38390125899503	2.18863245761445	1.40418533378693	2.14949485810739	3.21238846582215	2.10394177412388	3.96278248800352	4.04037988678946	3.80849048664191	4.20373440997611	2.37718779039344	4.08758525488648
TCGA.F1.6874.01A	-2.25510243877242	-3.3728786436469	3.66716883730259	2.17785186978995	-4.54129768727313	3.5534408405156	2.98528054689373	2.04522956257623	4.00431618224772	4.68695923005689	3.55279778758777	0.304053397737024	4.96745899620851	3.99247812105547	2.30221108204702	-3.58494860908593	4.40238436850685	2.08513244760341	4.42638388023653	2.50780475069165	4.80872070986619	5.25894438809661	4.28475677774792	3.12494146157888	2.29842142051696	2.60735497715099	3.55447897105905	4.06087178843171	-1.67784427299831	1.5072140640384	-0.813570417401762	0.547116133022782	1.45267849514374	5.31839536458493	0.33677165547487	-2.41317569816696	3.77148565093986	-2.13081722734636	3.1922276169534	-0.288950007928666	2.95760755551331	4.54148846661707	2.01344549383371	4.7802688168573	3.35364269157407	4.08596800474374	4.83521856676126	2.8697142339215	4.82685175763349
TCGA.VQ.A8PF.01A	-2.38253289556799	-3.58190358469757	3.52623015616256	1.94659832286215	-4.59098581684982	3.42731039570454	2.83122715024544	1.83571021992123	3.82892562356457	4.59030875168599	3.57962501777978	0.281115313574454	5.10344263387011	4.22239798254126	2.12144165908578	-3.33475187199377	4.35148758316548	2.27869174550665	4.51731192609037	2.27239302727554	4.74485656852634	5.02439101566368	4.18938874893604	3.20124242916607	2.12224700110477	2.73679682268336	3.38294387242134	3.92299260535383	-1.68578197784591	1.46813502613235	-0.606203061296949	0.500099722428731	1.40263592901474	5.08506787412381	0.726503081311003	-2.59412488150956	3.57579988181362	-2.19295836034414	3.01209147544088	0.149909707881305	2.79551814822617	4.24870826684707	2.0529479361188	4.60260099340605	3.41320801929506	4.03648350030961	4.66461051162111	2.75253162582534	4.68316202436183
TCGA.BR.8361.01A	-2.82786697892853	-4.21181832261471	3.02297934426957	1.35137220855155	-4.85151649805141	3.0298078153042	2.27961497165226	1.34198711902419	3.24034267498955	4.23172034791408	3.52740285552043	-0.0750358580149957	5.27481295444657	4.44572163237339	1.61948266530731	-3.06302940583222	4.26521011336559	2.73834531352384	4.32219192526632	1.65387454604762	4.47943383845188	4.5338061944786	3.87843059029015	3.17182861835755	1.59042676366275	3.11942404621021	2.93974959368376	3.51300907382559	-1.75187030865624	1.32657780999898	-0.324453237287079	0.344874934495728	1.30404712160184	4.50246383700992	1.25501018466154	-3.24598116088555	3.0861231619563	-2.40749057934371	2.46775592799232	1.50303079492113	2.23658617427718	3.58634469589971	1.98775941034683	4.19670159282268	3.61671836462693	3.9109408923235	4.25279975911039	2.38932430839261	4.24441524609383
TCGA.BR.8690.01A	-2.14676311146908	-3.62852469424131	3.23048002372745	1.93781799079631	-4.3957182543977	3.29183038911033	1.26924421573436	1.36303688753905	3.6937227724458	4.11384711392735	3.10571043812373	0.194526964985974	5.29343228644686	4.90048174266037	1.85106626303853	-3.00350092890268	4.68275429802554	2.86814776761533	4.5590638433195	2.08265095483261	4.68999367166814	4.78845311294846	4.03912090986418	2.9347177449699	2.17528736340608	3.49278833443475	2.92355885014467	3.80795919783551	-1.5769502661356	1.43133248612628	0.00918597477505223	1.18834855535757	1.46200569870307	4.97550996438218	2.08897516078842	-2.70015723460863	3.3127388147865	-2.08565274852879	2.73106132996159	-0.256802739435263	2.77791510674641	3.88552472570741	2.27904232713387	4.30650406535862	3.41946426300203	3.86916721902314	4.5760687273163	2.64349067518733	4.17640426823846
TCGA.HJ.7597.01A	-2.26589793059905	-3.54156836126421	3.48185478672368	1.95776929876776	-4.41855995608329	3.46078242907095	2.26837211370114	1.74872933013528	4.03819572888421	4.56807062990936	3.16295636620143	0.192488661954333	4.95206853437599	4.33155365630897	2.04846466396341	-3.27030495712386	4.46211564726681	2.49968773111667	4.38304753954434	2.22686869008983	4.7138449061354	4.94281067030305	4.34080502136561	2.93114392676025	2.16131670061076	2.58589343829087	3.27510384202319	3.82064711771622	-1.5987758763784	1.50107455176855	-0.52578702580612	0.386625497426261	1.41524325626892	4.78540027191515	1.2369286161603	-2.54475011636565	3.40408810483153	-1.99866147721297	3.00529301273902	-0.949925881355084	2.91637443498145	3.92321448281375	2.27438760569778	4.59892965329136	3.36524876982892	3.89063316684312	4.54717092578003	2.82204401195326	4.48844276804629
TCGA.RD.A7BT.01A	-2.38564641998609	-3.77763470224932	3.45542141317114	1.72673665938727	-4.53803242969815	3.0770266489192	1.989346804312	1.44867820798391	3.65992785796506	4.51848692547345	3.48022087127647	0.243896452208205	5.5241741259876	4.81993765454368	1.65679183373526	-2.67203516278893	4.56845877322527	3.2371431921306	4.52376985198659	1.98175964545018	5.08713833807255	4.58803565940898	4.23371161833307	2.96676122071126	1.91399724528	3.22493341329288	3.07033018037826	3.68124603659027	-1.46482459933182	1.44920587201473	0.151795910340256	-0.00415681344644003	1.33876407043006	4.47339585932194	1.66725748542266	-3.00717366812846	2.89673787279832	-2.08251043972327	2.6893969427943	1.19370145062746	2.69537623679142	3.53744349586448	2.22611218308345	4.20285957519596	3.83990418589221	3.83866027676965	4.72358137858107	2.51256324685726	4.45230496032567
TCGA.MX.A5UJ.01A	-2.44157966273748	-3.89728563184804	3.16473258106153	1.74477846351814	-4.64966012379719	3.18287078980524	1.85827436237798	1.4198592949483	3.42848651606839	4.22539842987284	3.295909081958	-0.0109246348798022	5.20467976272371	4.39997837564397	1.78113917746063	-3.24349948145358	4.4547769537153	2.57837841023764	4.32749542824069	1.92304737547717	4.49706003943403	4.74044207791303	3.92966320738615	2.99834787646714	1.9094405136499	3.17250145032717	2.95369137447954	3.69209068681911	-1.68970514809554	1.35699197785957	-0.379707303519359	0.794629074120571	1.40140929983957	4.83731158722735	1.40647299646488	-2.94856043351067	3.27344289396871	-2.27538178949138	2.60528443046679	0.46925603106065	2.59102965802862	3.89104415933466	2.03380338448816	4.31753449165018	3.46460921601227	3.89448465977224	4.45081905286265	2.52710472398233	4.27180066482159
TCGA.VQ.A91Q.01A	-1.93600989487913	-3.05306334143255	3.71883899374869	2.50632355264611	-4.23942210149126	3.68546987177498	2.09590961299076	1.88338053632522	4.27452420446959	4.32940320151114	3.42315361387834	0.654586425008438	5.1666915023579	4.92463495208576	2.46810624601883	-3.30039950723393	4.75235249564401	2.61090531583811	4.83268808811865	2.76119848124262	5.10262001468241	5.29614046986025	4.29283932858803	3.2324622983478	2.82302053926583	3.36906361568193	3.51526525235933	4.2867662229628	-1.58347732585172	1.5841648790124	-0.388437484500857	1.5502848318661	1.54264030349398	5.62096257866687	1.34700698421583	-2.17258671310074	3.99900263929269	-1.99670675394485	3.2004404682903	-1.01761108373135	3.0266416253643	4.69447765991964	2.33213533747816	4.68071851632816	3.5537857387189	4.09914228999242	5.05526530736311	3.02497123362908	4.70045520575476
TCGA.D7.5578.01A	-2.20158624708849	-3.66512803389045	3.37915866020513	1.72840114470316	-4.44954825430998	3.16494915629532	1.78460593208357	1.47845480478974	3.69707206337674	4.55789709163005	3.18599031279224	0.107741023312707	5.3353598505402	4.5060213837982	1.65382918057794	-2.81721920882005	4.56963453654675	2.90066892838606	4.41375929374209	2.00627235490046	4.85619947983291	4.70398421553388	4.26827821422862	2.74521510838079	1.80901486987752	3.00276231378699	2.99584069407861	3.64189808682697	-1.45633532548373	1.4571625336621	0.157022341688116	-0.0349059225851196	1.38279922956056	4.57164699725222	1.79803741577246	-2.79619094666701	2.86183427444799	-1.97102400948916	2.83943856857702	0.341877535185485	2.90993809186657	3.52719876589129	2.21291310386168	4.32705237279227	3.44144133604023	3.79708641860045	4.63277086867523	2.55422906082809	4.33442835188628
TCGA.SW.A7EB.01A	-2.3075076819725	-3.84926360827867	3.29158204376241	1.46383399827959	-4.47266211287714	3.40467927941072	2.14430873003256	1.36094783240875	3.50494495400798	4.52019684148215	3.45729959459306	0.336289323715529	5.39635214471742	5.08804703954815	2.01388359534442	-2.72697955853068	4.19094087933803	2.33089689093095	5.09017296577661	2.09602261761792	4.51207680578853	4.56943795894265	4.00601387172319	3.49744103986781	1.67537308743842	2.58918867170881	3.00197614352695	3.54405286231712	-1.63582808441226	1.44652838604009	-0.242282733952095	0.1589470173582	1.28063226029763	4.57858970929833	1.98797889934077	-2.72402301896423	3.08795929310842	-2.11195930283176	2.43315007277232	-1.02110031811582	2.76926301992022	3.53839278087931	2.00690220704294	4.26172862065841	4.27040929189115	3.76974886363972	4.56055586858286	2.78578433011038	4.34280260977056
TCGA.HU.A4GU.01A	-2.73118620055064	-4.15661478636107	3.02317677295078	1.31119079773522	-4.715749225482	2.96773668688539	1.8570079853974	1.24856691274568	3.40074438050381	4.24233414675266	3.29646164989627	-0.0621592217361107	5.32319775439213	4.66431217267296	1.43548158898794	-2.76109137989747	4.40027475252415	3.13400800575057	4.30869964701714	1.57250553149119	4.61245722867492	4.43208081740455	4.03790046799537	2.94750401054943	1.57879249279253	3.20187538245022	2.82988228734597	3.44139435070263	-1.62696723866042	1.36331841846019	0.0772372166646118	0.154107122427639	1.30560234126448	4.24778372566409	1.8079824860194	-3.21928177415482	2.81158785324058	-2.23663739605295	2.5385271513695	1.36003460325499	2.33092134273791	3.23970259199172	2.22944343860494	4.12739749455029	3.45365749969641	3.81914584650073	4.18789375161808	2.3565670024782	4.09878316450129
TCGA.D7.6521.01A	-2.21548511681745	-3.52454514007877	3.39821576265287	1.90720609877484	-4.46486233028906	3.40981856503331	2.16431359180926	1.71494581545085	3.87970261905963	4.52267906115907	3.19630912859994	0.131795455420145	5.04210784834831	4.23708049845549	1.99014495088522	-3.26073320469642	4.50416513201356	2.43237709244932	4.37384928125494	2.21950134852415	4.70380973664208	5.00048967621864	4.26654500935515	2.86039026959913	2.01859122079453	2.81732077714491	3.22141832921615	3.81689831343777	-1.58659907952545	1.48864570208859	-0.3082587100234	0.394606779210005	1.43963315286368	4.97258315547876	1.28172032270498	-2.55362529031928	3.34604525434239	-2.00794297280524	3.0457799742608	-0.401824450905061	2.91817626102844	3.99019466631696	2.14624351595164	4.58497453165402	3.26375048090332	3.92633967867487	4.63789254988427	2.74246507379116	4.44930086685935
TCGA.IN.AB1V.01A	-3.0377937571944	-4.70786593437751	2.63489167341997	0.820087291410002	-4.97313548121147	2.46290673959878	1.26861420102759	0.761609948366611	2.57042792234262	3.92913817690481	3.37491820091877	-0.369879224924612	5.6871161605369	4.90662949770423	0.872036119141036	-2.45782255702984	4.31823074917752	3.52386704282704	4.20506675591043	1.06618048386645	4.35788657948742	3.98005408236561	3.60166685950813	2.98093937829758	1.08159400827271	3.64769024184156	2.31506575693536	3.06343044837847	-1.67970669763929	1.17444903176304	0.330567100845341	0.101853003340381	1.20575853500766	3.74865620742156	2.24743254489297	-3.82727486585311	2.2538199411099	-2.53517084716902	1.83387251221312	2.73917556778094	1.89563918634988	2.698578004528	2.05275442578105	3.65176889066761	3.78417677887887	3.67740153148922	3.90764979070793	1.91263722260889	3.73188709332028
TCGA.HF.7134.01A	-1.56058156486236	-2.72948978478617	4.22336337995459	2.6688699183608	-4.07773804775586	3.3717211640523	2.16558528417373	2.06709690357844	4.44974076703861	5.01016298518978	3.32151911746487	0.593204521970796	5.40390852601202	4.36729031970742	1.98546264379569	-2.900532664286	4.98293216737381	3.18747884260016	4.43045113326456	2.76579293771994	5.68450731069114	5.22131816918286	4.77563623716194	2.49959793193352	2.68138679781976	3.08328226175579	3.5292418062861	4.22819384592343	-1.17673806066765	1.63240400496362	0.212753344172858	0.0282339701990999	1.52393457779653	5.10021010184693	1.22278191296928	-2.2051323487891	3.23072451020513	-1.67687599674537	3.51750434651904	0.13216710426264	3.61983568808613	4.23942079598326	2.4833636351874	4.65874566691803	3.20370808462813	3.93831001867104	5.38702793403153	2.79793932151721	4.95967376210437
TCGA.CD.A48C.01A	-2.51212570278881	-3.69558491665229	2.93355662641996	1.80473540849347	-4.60686178083741	3.50705838281008	1.54180417924209	1.46703988117979	3.7236869933709	3.71695202650533	3.37047732584474	0.226398158751448	5.1583377345786	5.10572225298478	2.25790531850952	-3.30571394540076	4.67149028190101	2.75116710098997	4.65522975829183	2.23425580797112	4.72929254712567	5.06197720844039	3.90231408612359	3.28701939957414	2.17952144215566	4.01792269989047	3.22334092132356	3.94008983528317	-1.75651106217474	1.50148862756136	-0.0624085394444283	1.69106334854638	1.50702000121507	5.54873978017843	1.73338750803144	-2.75584219997623	3.83738717953151	-2.18559575005494	2.85253712691497	0.460947457499045	2.24311403164953	4.3460775580554	2.06476400800602	4.45670558027173	3.77710823744381	4.12952147801324	4.74588452844819	2.80384649910969	4.16029466955851
TCGA.HU.8610.01A	-1.64432624235161	-2.90574697126758	4.03268246726169	2.47398856949738	-4.11493169054431	3.57237923606833	2.28347605511557	2.03463483296856	4.35152019503187	4.98378046058522	3.21997313703412	0.490031491695714	5.15086344655334	4.30121786219835	2.21823309066822	-3.16003506275719	4.71631506760319	2.54409985620898	4.54917701930444	2.78977350767999	5.2456316123505	5.21980841272522	4.63589453519518	2.73259798135129	2.48788746592664	2.53868238109396	3.50637540157706	4.08798403368448	-1.33813470101162	1.61307567133223	-0.290621381252867	0.0364080038501049	1.48417612811526	5.08007333714661	1.17087830072722	-2.12916860300966	3.37622828764423	-1.71993752237459	3.31534424643648	-1.47569760297337	3.56546288193203	4.22962736375135	2.28951057234421	4.74284931041889	3.51929468207762	3.88015589958416	5.20736646610783	2.97387582569096	4.86118931989151
TCGA.BR.8373.01A	-1.85701932617975	-3.22240277385522	3.68769150134987	2.25397603892367	-4.24876119303301	3.40181703062928	1.87518252090948	1.81808289187582	4.12543272598686	4.73065025236686	2.97872294056279	0.169395001270063	5.0365811498239	4.11320723913805	1.93511383087377	-3.25044758408402	4.7110046558491	2.62552395133323	4.21961701857492	2.39460996117019	4.93744886471879	5.0731716549904	4.48874455292557	2.52817050223927	2.27375055806548	2.70436535937895	3.23995595212463	3.91258335446252	-1.41386155186297	1.52345990434137	-0.250322165789125	0.22201126344785	1.48856985280697	4.90065608527136	1.35080109889924	-2.38646315924132	3.22481078722008	-1.82059205775576	3.18891957299433	-1.00745855177303	3.32680879800889	3.9902057798003	2.30925216568602	4.6398686535646	3.11298708986509	3.83639561779179	4.82563130576913	2.77698371236714	4.55361885902437
TCGA.EQ.8122.01A	-2.2013358915697	-3.31151141375041	3.58331610947852	2.15750029725472	-4.4192687738883	3.47885042187881	2.23465570372422	1.84071813889343	4.12401555136026	4.45458790446575	3.44365832682466	0.408360319514591	5.19403980229439	4.62925367242061	2.19181474148417	-3.17450562525594	4.70305556265682	2.84794213567679	4.53582572495861	2.48485321150782	5.18323261120666	5.13629780391654	4.37482138686248	2.99740747288918	2.3755565778128	3.3016413748417	3.47618482988315	4.05639618799405	-1.52431637983188	1.57371963785894	-0.136918551488838	0.674520478295755	1.47846487712362	5.23772928607749	1.18753358626232	-2.52304508186527	3.58766216399315	-1.96612244170985	3.18512552732114	0.285156987366703	2.83822431475616	4.28437371446282	2.23354469827198	4.60792378462111	3.59802696465675	4.05361650429457	5.00880526511278	2.84320493105537	4.64279553965986
TCGA.B7.5818.01A	-2.9821338344498	-4.37825988364178	2.89276902216795	1.20283487594099	-4.88106902163649	3.01155668003216	2.13033002769736	1.26349094648151	3.26104520870013	4.16210564444896	3.36083290336175	-0.215030802267939	5.12338532269425	4.46653417967304	1.56504498788234	-3.10943998481822	4.21324762283997	2.84023778421035	4.17133242020228	1.51651636908973	4.34983002948599	4.41590383751647	3.89094685483813	3.1244228824381	1.50662839500764	2.94811298911367	2.87808261337165	3.36817931691239	-1.78232228180455	1.31290647097154	-0.476277482800184	0.206852003486302	1.27122231404294	4.19343051994394	1.33036728045389	-3.38832890089366	2.99970280405868	-2.40189441800688	2.3235546451795	1.21635810167074	2.08922344538519	3.33354238365545	2.04874313414838	4.16102307678466	3.74067776350593	3.83287760293811	4.06390528426448	2.39953876467441	4.10098485709383
TCGA.D7.A6F2.01A	-2.50632971685831	-3.99369904027075	3.11439458326793	1.48652413234465	-4.64777340196867	3.02859762159654	1.74586263243888	1.32731242127883	3.41159238413847	4.34475907013443	3.21021899690215	-0.0965128369179951	5.29304427469731	4.43525545166602	1.51156902794384	-2.91793914769336	4.46532964704809	2.90911796375593	4.25180429232494	1.7366299147059	4.61432631147312	4.56535171535061	4.0655396694109	2.80399555601793	1.61455481865004	3.11688888143843	2.85478556721862	3.50059674307819	-1.57901945101121	1.37340864937363	0.0203090708910594	0.105350481584662	1.3493737874146	4.43576987636757	1.7097137597141	-3.08766395714669	2.83156010237345	-2.15835123958275	2.61107791797524	0.949085833114792	2.57117397940795	3.41306579540184	2.12051416497862	4.21588425401813	3.44167643236398	3.80128435779739	4.37900113381161	2.408854133881	4.16735181455479
TCGA.RD.A7C1.01A	-2.69122845027272	-4.13945093092822	3.10041510307696	1.48277601148191	-4.7352339349587	3.12538567382202	2.01400753356483	1.3313429182982	3.3673382176395	4.25945439959109	3.38398203511178	-0.0375825170078725	5.22318270018956	4.59686519900288	1.73463636360959	-3.10001448134426	4.31316663893968	2.74371413816515	4.36544075024843	1.7792099453013	4.50153582949595	4.52515556221516	3.931647533187	3.15738696141449	1.72626773371948	2.96627433247955	2.9457224905217	3.5151792408737	-1.71064773490642	1.34940233308264	-0.467317477793078	0.364112976782375	1.30952594706134	4.42659602264745	1.41886691768014	-3.18805682056546	3.10355737058834	-2.31242178176492	2.36581578421286	0.64108906127272	2.36861626339993	3.56276349194066	2.02507305036324	4.20588028392762	3.93275348190466	3.82442473046791	4.34966739214835	2.52248223422863	4.24187309972875
TCGA.CD.5799.01A	-2.44740524619431	-3.62793221728455	3.54083170944236	1.98616249122949	-4.56392931612784	3.34528711379381	2.6804900993776	1.75998583758506	3.90929733614522	4.49477492797257	3.5469294244549	0.331947896257422	5.14714843746166	4.42841125063611	2.00391939162053	-3.19602092587227	4.42743261148629	2.64156374393171	4.48840935744443	2.15112198508525	4.83607898078578	4.90800646784644	4.21881248771883	3.18090805644678	2.27755463610875	2.91886118720271	3.32635594061657	3.94048382911886	-1.66818610303986	1.45763452874827	-0.514470399587062	0.710104181958113	1.39871206260565	4.92250752492296	0.929543462919167	-2.67502517380527	3.55138561374201	-2.2182609272376	2.98611942100133	0.42394936961238	2.7124863604304	4.12911284355015	2.26433258909023	4.51130272476395	3.28334110048848	4.02513124344457	4.53234672233076	2.69146541722173	4.63064071305243
TCGA.VQ.A91S.01A	-2.48495604020383	-3.72358290453435	3.35675821562266	1.76992050381485	-4.57788128035986	3.3657055505668	2.5870846788337	1.68371655645204	3.82470102257632	4.46225157432059	3.391172669301	0.202628362017529	5.04576022553024	4.33780538266753	1.95015100615374	-3.19636884802915	4.33131391007629	2.43968786989273	4.47096033647953	2.03036350509997	4.58360485225153	4.87100604405295	4.17608850751676	3.13659382237394	2.03559449966907	2.75198557672654	3.21744042710425	3.8030736219523	-1.70531404651606	1.4464142093948	-0.473732488890604	0.586960511767957	1.38504599355239	4.8444264650823	1.1347279655791	-2.65077840338109	3.45050312584141	-2.19325059446177	2.97117245643811	0.0153724374499191	2.6855209751812	3.9483857022386	2.22943093055919	4.52345788869005	3.1308945868586	3.98250197248753	4.34625176321478	2.68275968267198	4.46518672187748
TCGA.HU.A4GY.01A	-2.395342190104	-3.91147241754763	3.12906637109638	1.55817008473319	-4.66143711397144	3.12939392628937	1.93711858597132	1.43098591134109	3.33822106325817	4.42150807274769	3.20607406725547	-0.151555573333013	5.18599868390246	4.10619713827132	1.63978246722374	-3.17756344310674	4.38454761002276	2.41532769388141	4.23404422423783	1.85178182892533	4.4153155095816	4.72447199571112	4.0006632819611	2.80938768093004	1.57379099813091	2.89801083720405	2.89390872705574	3.54713836894171	-1.63484500017341	1.35932339819615	-0.218109519702282	0.167086327648335	1.377779361299	4.69565936594462	1.41966267055878	-2.93299559245858	2.97879152009729	-2.18350342911079	2.68176998569002	0.484701713480322	2.7181889780345	3.66598192221331	1.94204070096964	4.34630905924066	3.30491709210079	3.83412359900951	4.42381459709145	2.46278837152745	4.23699089820072
TCGA.HU.8608.01A	-2.84330093367147	-4.22067069034107	2.98273049862165	1.29383672174306	-4.84017741860518	3.0558067951502	2.27923681949528	1.34227235077918	3.27826280427815	4.23466182483381	3.45982684816175	-0.10110025658795	5.21199719417784	4.42104766125466	1.61521738766779	-3.06084746967781	4.23902020201735	2.69792217949914	4.3097216518819	1.62621766208209	4.41706415313419	4.53300505114727	3.9040859242427	3.14848422084286	1.54264762074692	3.03390080636879	2.93067923234968	3.47934551108605	-1.75915830806723	1.33516101651087	-0.317822835900171	0.291577281602507	1.30107719788131	4.46015001874964	1.31284490342216	-3.21536343035295	3.0682398659296	-2.37906253403956	2.50344722805948	1.31599858281719	2.23503929921107	3.52012374134313	2.0182733753318	4.22139600637031	3.53208315546101	3.90039003555583	4.17951134885944	2.40668102796556	4.19800908215803
TCGA.CD.A489.01A	-1.86448858736617	-3.11836150005012	3.25867478781349	2.15266090563781	-4.20097115573023	3.54834825642391	0.822008675746477	1.60393440030096	4.16586334014843	4.08785287693535	2.89837995668684	0.249952304076749	5.17923631893272	4.96901452234953	2.16649583286039	-3.09209404304854	5.06165013580601	3.10886214427607	4.48270820255938	2.56764588495042	5.18895026818349	5.24220905823008	4.38171077519107	2.58724126203033	2.29324101209647	3.93540594069267	3.2575567236163	3.99595331521081	-1.384532009379	1.6391068375734	0.54632470403559	1.01721192457859	1.59647742423673	5.47493203370444	2.22496093231573	-2.40027280277062	3.43921405059985	-1.67283035119645	3.24539420360415	-0.471189946374517	2.9236065489516	4.14104786321248	2.28150744587833	4.58500003125724	3.59428897875796	3.96753626322218	5.19799481016817	2.90157515484713	4.2032223872201
TCGA.BR.6566.01A	-2.71347277191657	-4.10379653040741	2.86813187612048	1.32396665624209	-4.68431296159722	3.17003986553204	1.64102616600928	1.28004710205414	3.50331015603376	4.07356807721575	3.12006973773746	-0.125087687561014	5.10226187497545	4.66576013951453	1.67085938429946	-3.01629226785618	4.4197667557513	2.89183679787311	4.29347303317633	1.68824006131192	4.45165803827846	4.5835163836625	4.0112516361544	2.95546388320733	1.61046033336244	3.21113634509361	2.89050816742356	3.46691830072578	-1.69033358004096	1.40205289598217	-0.0677162626919401	0.466339838863857	1.35473032841637	4.48725301407485	1.85836887014128	-3.09802797242923	3.05506053255237	-2.17305237379801	2.59705552379547	0.564706695823996	2.28202016705531	3.40181487974658	2.17318773444881	4.26032390478315	3.52104186930686	3.84862520776053	4.20794487555089	2.52526074002901	3.98111247318645
TCGA.BR.A4J6.01A	-2.40576092273718	-3.82329663591755	2.91138705692381	1.52791003139027	-4.49519994870765	3.14871738169075	0.881032492864642	1.17951501661354	3.60913571295337	3.89191190810296	3.07148436927617	0.0771418714827323	5.41992232049837	5.24611845669034	1.63946853115907	-2.65883134241609	4.78621406798963	3.42475417592788	4.51140548685919	1.84854691565298	4.86433102028015	4.64896771267003	4.06868511272424	2.81487182640208	1.81324403026342	4.01472607807636	2.83943759512521	3.62318511753058	-1.5141832583716	1.47192153133362	0.70534432151925	0.862342668864883	1.4389668774747	4.79395735048793	2.5516012848039	-2.97590012508024	2.99495069274645	-1.99971132283265	2.73788192842813	0.983624457115264	2.40655728740379	3.47014590520176	2.31390441249991	4.1661298448503	3.54687994372202	3.87684931348924	4.55926280976107	2.51411364570664	3.90027527360903
TCGA.BR.8286.01A	-2.42020970575572	-3.89792743256027	3.18006254479596	1.54460866637481	-4.59520125579781	3.10565767642755	1.8708150065595	1.36397181993543	3.45739649695438	4.37381547473567	3.27571350661279	0.0318286990080878	5.33073182298868	4.52279020915775	1.59996932321783	-2.87110044286283	4.43772896150858	2.77511702700085	4.43383608727094	1.8172692215013	4.60357623329526	4.61600867060176	4.05697253363088	2.9229598132632	1.69232039910826	3.09152305232607	2.88869003592497	3.57451256263864	-1.59118594331308	1.38852209364611	0.0322507901878639	0.275603958228605	1.35708618792204	4.57779233401094	1.76225532625513	-2.93646828546518	2.9404631321186	-2.15962481256081	2.67791507366925	0.686731736379051	2.65820230800132	3.52642876629814	2.14063899624322	4.24953949767261	3.36918642955693	3.83476278354124	4.39693785610012	2.46321200785744	4.22361514018103
TCGA.CD.8529.01A	-2.46255092119686	-3.76205965077396	3.22503053082758	1.82748235080177	-4.6249076908187	3.37455544894359	2.05607739985647	1.63574163039119	3.72470455693219	4.31429260857387	3.25121375071505	-0.0115033410418084	4.98526273821332	4.27302366136964	2.04641659359912	-3.47092737942313	4.48538331485481	2.49981297834685	4.22510476773034	2.15355442723104	4.64533772876301	4.94324140194289	4.12050059429987	2.95014658455502	1.98225293817631	2.98085644480139	3.22592325662062	3.75715447243504	-1.67492241696804	1.44951651514598	-0.562776555163389	0.538424193138809	1.42561251414262	4.93866745755753	1.05127966166328	-2.85402687640219	3.44276344566334	-2.131838243499	2.79506886308395	0.00973251980997514	2.59802008997452	4.03850579887878	1.99469397671341	4.52295575594607	3.71186022478357	3.93707540036746	4.6556610846135	2.7320968981646	4.38553919801197
[truncated: 149 more columns]
